# Supplementary material for: Intolerance of uncertainty and conditioned place preference in opioid addiction
Source: PeerJ. 2018 May 21;6:e4775. doi: 10.7717/peerj.4775 (PMC5967368; doi:10.7717/peerj.4775)
Supplement: Supplemental Information 1 — Contains raw data files from the conditioned place preference task for each participant. [file peerj-06-4775-s001.zip]

Archive with 62 entries (59 files):
- Radell et al. opioid cpp task data files/
- Radell et al. opioid cpp task data files/controls/
- Radell et al. opioid cpp task data files/controls/fox3_00C1.txt
- Radell et al. opioid cpp task data files/controls/fox3_RPA2016-C10.txt
- Radell et al. opioid cpp task data files/controls/fox3_RPA2016-C11.txt
- Radell et al. opioid cpp task data files/controls/fox3_RPA2016-C14 .txt
- Radell et al. opioid cpp task data files/controls/fox3_RPA2016-C15.txt
- Radell et al. opioid cpp task data files/controls/fox3_RPA2016-C16.txt
- Radell et al. opioid cpp task data files/controls/fox3_RPA2016-C3.txt
- Radell et al. opioid cpp task data files/controls/fox3_RPA2016-C4.txt
- Radell et al. opioid cpp task data files/controls/fox3_RPA2016-C5.txt
- Radell et al. opioid cpp task data files/controls/fox3_RPA2016-C6.txt
- Radell et al. opioid cpp task data files/controls/fox3_RPA2016-C7.txt
- Radell et al. opioid cpp task data files/controls/fox3_RPA2016-C8.txt
- Radell et al. opioid cpp task data files/controls/fox3_RPA2016-C9.txt
- Radell et al. opioid cpp task data files/controls/fox3_RPA2016-CDP1.txt
- Radell et al. opioid cpp task data files/controls/fox3_RPA2016-CDP2.txt
- Radell et al. opioid cpp task data files/controls/fox3_RPA2016-CDP3.txt
- Radell et al. opioid cpp task data files/controls/fox3_RPA2016-CDP5.txt
- Radell et al. opioid cpp task data files/controls/fox3_RPA2016-CDP6.txt
- Radell et al. opioid cpp task data files/controls/fox3_RPACONTROL24.txt
- Radell et al. opioid cpp task data files/controls/fox3_RPACONTROL25.txt
- Radell et al. opioid cpp task data files/controls/fox3_RPACONTROL26.txt
- Radell et al. opioid cpp task data files/controls/fox3_RPACONTROL27.txt
- Radell et al. opioid cpp task data files/controls/fox3_RPACONTROL28.txt
- Radell et al. opioid cpp task data files/controls/fox3_RPACONTROL29.txt
- Radell et al. opioid cpp task data files/controls/fox3_RPACONTROLDP20.txt
- Radell et al. opioid cpp task data files/controls/fox3_RPACONTROLDP21.txt
- Radell et al. opioid cpp task data files/controls/fox3_RPACONTROLDP23.txt
- Radell et al. opioid cpp task data files/patients/
- Radell et al. opioid cpp task data files/patients/fox3_RPA2016-1.txt
- Radell et al. opioid cpp task data files/patients/fox3_RPA2016-10.txt
- Radell et al. opioid cpp task data files/patients/fox3_RPA2016-11.txt
- Radell et al. opioid cpp task data files/patients/fox3_RPA2016-13.txt
- Radell et al. opioid cpp task data files/patients/fox3_RPA2016-14.txt
- Radell et al. opioid cpp task data files/patients/fox3_RPA2016-15.txt
- Radell et al. opioid cpp task data files/patients/fox3_RPA2016-16.txt
- Radell et al. opioid cpp task data files/patients/fox3_RPA2016-17.txt
- Radell et al. opioid cpp task data files/patients/fox3_RPA2016-18.txt
- Radell et al. opioid cpp task data files/patients/fox3_RPA2016-19.txt
- Radell et al. opioid cpp task data files/patients/fox3_RPA2016-2.txt
- Radell et al. opioid cpp task data files/patients/fox3_RPA2016-20.txt
- Radell et al. opioid cpp task data files/patients/fox3_RPA2016-21.txt
- Radell et al. opioid cpp task data files/patients/fox3_RPA2016-22.txt
- Radell et al. opioid cpp task data files/patients/fox3_RPA2016-24.txt
- Radell et al. opioid cpp task data files/patients/fox3_RPA2016-25.txt
- Radell et al. opioid cpp task data files/patients/fox3_RPA2016-26.txt
- Radell et al. opioid cpp task data files/patients/fox3_RPA2016-27.txt
- Radell et al. opioid cpp task data files/patients/fox3_RPA2016-28.txt
- Radell et al. opioid cpp task data files/patients/fox3_RPA2016-29.txt
- Radell et al. opioid cpp task data files/patients/fox3_RPA2016-3.txt
- Radell et al. opioid cpp task data files/patients/fox3_RPA2016-30.txt
- Radell et al. opioid cpp task data files/patients/fox3_RPA2016-31.txt
- Radell et al. opioid cpp task data files/patients/fox3_RPA2016-32.txt
- Radell et al. opioid cpp task data files/patients/fox3_RPA2016-33.txt
- Radell et al. opioid cpp task data files/patients/fox3_RPA2016-34.txt
- Radell et al. opioid cpp task data files/patients/fox3_RPA2016-35.txt
- Radell et al. opioid cpp task data files/patients/fox3_RPA2016-36.txt
- Radell et al. opioid cpp task data files/patients/fox3_RPA2016-6.txt
- Radell et al. opioid cpp task data files/patients/fox3_RPA2016-8.txt
- Radell et al. opioid cpp task data files/patients/fox3_RPA2016-9.txt
- Radell et al. opioid cpp task data files/patients/fox3_RPA201604.txt
