# Supplementary material for: Intolerance of uncertainty and conditioned place preference in opioid addiction
Source: PeerJ. 2018 May 21;6:e4775. doi: 10.7717/peerj.4775 (PMC5967368; doi:10.7717/peerj.4775)
Supplement: Supplemental Information 1 — Contains raw data files from the conditioned place preference task for each participant. [file peerj-06-4775-s001.zip › Radell et al. opioid cpp task data files/controls/fox3_00C1.txt]

fox_version	3
subject	00C1
experimenter	BF
condition	ONE	room1 (left), room2 (right), high reward first
END_GAME_CNT	12
TRN2_START_CNT	6
TST_START_CNT	8
CNT_INC_FREQ	60
HI_REWARD_MIN	0
TRN1_START_CNT	4
LOW_REWARD_INC_AMNT	1
LOW_REWARD_INC_FREQ	4000
HI_REWARD_MAX	80
HI_REWARD_INC_FREQ	4000
HI_REWARD_INC_AMNT	10
LOW_REWARD_MIN	0
LOW_REWARD_MAX	5

partial_time_spent	6	in_room	CENTER	in_phase	PRE
partial_time_spent	38	in_room	LEFT	in_phase	PRE
partial_time_spent	4	in_room	CENTER	in_phase	PRE
partial_time_spent	37	in_room	RIGHT	in_phase	PRE
partial_time_spent	11	in_room	CENTER	in_phase	PRE
partial_time_spent	17	in_room	LEFT	in_phase	PRE
partial_time_spent	17	in_room	CENTER	in_phase	PRE
partial_time_spent	41	in_room	RIGHT	in_phase	PRE
partial_time_spent	5	in_room	CENTER	in_phase	PRE
partial_time_spent	39	in_room	LEFT	in_phase	PRE
partial_time_spent	7	in_room	CENTER	in_phase	PRE
partial_time_spent	12	in_room	RIGHT	in_phase	PRE
high_reward_room	RIGHT
click_on	C1	in_room	LEFT	in_phase	PRE	at_time	8	with_outcome	full
click_on	C1	in_room	LEFT	in_phase	PRE	at_time	104	with_outcome	empty
click_on	C1	in_room	LEFT	in_phase	PRE	at_time	202	with_outcome	empty
phase_clicks	3	on_loc	C1	in_room	LEFT	in_phase	PRE
click_on	C2	in_room	LEFT	in_phase	PRE	at_time	31	with_outcome	empty
click_on	C2	in_room	LEFT	in_phase	PRE	at_time	100	with_outcome	empty
click_on	C2	in_room	LEFT	in_phase	PRE	at_time	199	with_outcome	empty
phase_clicks	3	on_loc	C2	in_room	LEFT	in_phase	PRE
click_on	C3	in_room	LEFT	in_phase	PRE	at_time	12	with_outcome	empty
click_on	C3	in_room	LEFT	in_phase	PRE	at_time	108	with_outcome	empty
click_on	C3	in_room	LEFT	in_phase	PRE	at_time	206	with_outcome	empty
phase_clicks	3	on_loc	C3	in_room	LEFT	in_phase	PRE
click_on	C4	in_room	LEFT	in_phase	PRE	at_time	17	with_outcome	empty
click_on	C4	in_room	LEFT	in_phase	PRE	at_time	209	with_outcome	full
phase_clicks	2	on_loc	C4	in_room	LEFT	in_phase	PRE
click_on	C5	in_room	LEFT	in_phase	PRE	at_time	35	with_outcome	empty
click_on	C5	in_room	LEFT	in_phase	PRE	at_time	194	with_outcome	empty
phase_clicks	2	on_loc	C5	in_room	LEFT	in_phase	PRE
click_on	C6	in_room	LEFT	in_phase	PRE	at_time	29	with_outcome	empty
click_on	C6	in_room	LEFT	in_phase	PRE	at_time	191	with_outcome	empty
phase_clicks	2	on_loc	C6	in_room	LEFT	in_phase	PRE
click_on	C7	in_room	LEFT	in_phase	PRE	at_time	25	with_outcome	empty
click_on	C7	in_room	LEFT	in_phase	PRE	at_time	187	with_outcome	empty
phase_clicks	2	on_loc	C7	in_room	LEFT	in_phase	PRE
click_on	C8	in_room	LEFT	in_phase	PRE	at_time	21	with_outcome	empty
click_on	C8	in_room	LEFT	in_phase	PRE	at_time	182	with_outcome	empty
phase_clicks	2	on_loc	C8	in_room	LEFT	in_phase	PRE
click_on	CENTER	in_room	LEFT	in_phase	PRE	at_time	40	with_outcome	open
click_on	CENTER	in_room	LEFT	in_phase	PRE	at_time	112	with_outcome	open
click_on	CENTER	in_room	LEFT	in_phase	PRE	at_time	216	with_outcome	open
phase_clicks	3	on_loc	CENTER	in_room	LEFT	in_phase	PRE
click_on	C1	in_room	RIGHT	in_phase	PRE	at_time	62	with_outcome	empty
click_on	C1	in_room	RIGHT	in_phase	PRE	at_time	167	with_outcome	empty
phase_clicks	2	on_loc	C1	in_room	RIGHT	in_phase	PRE
click_on	C2	in_room	RIGHT	in_phase	PRE	at_time	71	with_outcome	empty
click_on	C2	in_room	RIGHT	in_phase	PRE	at_time	163	with_outcome	empty
phase_clicks	2	on_loc	C2	in_room	RIGHT	in_phase	PRE
click_on	C3	in_room	RIGHT	in_phase	PRE	at_time	74	with_outcome	empty
click_on	C3	in_room	RIGHT	in_phase	PRE	at_time	159	with_outcome	empty
click_on	C3	in_room	RIGHT	in_phase	PRE	at_time	237	with_outcome	empty
phase_clicks	3	on_loc	C3	in_room	RIGHT	in_phase	PRE
click_on	C4	in_room	RIGHT	in_phase	PRE	at_time	78	with_outcome	empty
click_on	C4	in_room	RIGHT	in_phase	PRE	at_time	155	with_outcome	empty
click_on	C4	in_room	RIGHT	in_phase	PRE	at_time	233	with_outcome	empty
phase_clicks	3	on_loc	C4	in_room	RIGHT	in_phase	PRE
click_on	C5	in_room	RIGHT	in_phase	PRE	at_time	67	with_outcome	empty
click_on	C5	in_room	RIGHT	in_phase	PRE	at_time	141	with_outcome	empty
phase_clicks	2	on_loc	C5	in_room	RIGHT	in_phase	PRE
click_on	C6	in_room	RIGHT	in_phase	PRE	at_time	59	with_outcome	empty
click_on	C6	in_room	RIGHT	in_phase	PRE	at_time	144	with_outcome	empty
phase_clicks	2	on_loc	C6	in_room	RIGHT	in_phase	PRE
click_on	C7	in_room	RIGHT	in_phase	PRE	at_time	55	with_outcome	empty
click_on	C7	in_room	RIGHT	in_phase	PRE	at_time	147	with_outcome	empty
phase_clicks	2	on_loc	C7	in_room	RIGHT	in_phase	PRE
click_on	C8	in_room	RIGHT	in_phase	PRE	at_time	51	with_outcome	empty
click_on	C8	in_room	RIGHT	in_phase	PRE	at_time	151	with_outcome	empty
click_on	C8	in_room	RIGHT	in_phase	PRE	at_time	230	with_outcome	empty
phase_clicks	3	on_loc	C8	in_room	RIGHT	in_phase	PRE
click_on	CENTER	in_room	RIGHT	in_phase	PRE	at_time	83	with_outcome	open
click_on	CENTER	in_room	RIGHT	in_phase	PRE	at_time	172	with_outcome	open
phase_clicks	2	on_loc	CENTER	in_room	RIGHT	in_phase	PRE
click_on	LEFT	in_room	CENTER	in_phase	PRE	at_time	2	with_outcome	open
click_on	LEFT	in_room	CENTER	in_phase	PRE	at_time	95	with_outcome	open
click_on	LEFT	in_room	CENTER	in_phase	PRE	at_time	177	with_outcome	open
phase_clicks	3	on_loc	LEFT	in_room	CENTER	in_phase	PRE
click_on	RIGHT	in_room	CENTER	in_phase	PRE	at_time	45	with_outcome	open
click_on	RIGHT	in_room	CENTER	in_phase	PRE	at_time	130	with_outcome	open
click_on	RIGHT	in_room	CENTER	in_phase	PRE	at_time	224	with_outcome	open
phase_clicks	3	on_loc	RIGHT	in_room	CENTER	in_phase	PRE
phase_clicks	0	on_loc	CENTER	in_room	CENTER	in_phase	PRE
partial_time_spent	7	in_room	CENTER	in_phase	TRN1
partial_time_spent	111	in_room	RIGHT	in_phase	TRN1
phase_clicks	0	on_loc	C1	in_room	LEFT	in_phase	TRN1
phase_clicks	0	on_loc	C2	in_room	LEFT	in_phase	TRN1
phase_clicks	0	on_loc	C3	in_room	LEFT	in_phase	TRN1
phase_clicks	0	on_loc	C4	in_room	LEFT	in_phase	TRN1
phase_clicks	0	on_loc	C5	in_room	LEFT	in_phase	TRN1
phase_clicks	0	on_loc	C6	in_room	LEFT	in_phase	TRN1
phase_clicks	0	on_loc	C7	in_room	LEFT	in_phase	TRN1
phase_clicks	0	on_loc	C8	in_room	LEFT	in_phase	TRN1
phase_clicks	0	on_loc	CENTER	in_room	LEFT	in_phase	TRN1
click_on	C1	in_room	RIGHT	in_phase	TRN1	at_time	289	with_outcome	full
click_on	C1	in_room	RIGHT	in_phase	TRN1	at_time	324	with_outcome	empty
click_on	C1	in_room	RIGHT	in_phase	TRN1	at_time	354	with_outcome	full
phase_clicks	3	on_loc	C1	in_room	RIGHT	in_phase	TRN1
click_on	C2	in_room	RIGHT	in_phase	TRN1	at_time	286	with_outcome	full
click_on	C2	in_room	RIGHT	in_phase	TRN1	at_time	322	with_outcome	empty
click_on	C2	in_room	RIGHT	in_phase	TRN1	at_time	328	with_outcome	full
click_on	C2	in_room	RIGHT	in_phase	TRN1	at_time	358	with_outcome	full
phase_clicks	4	on_loc	C2	in_room	RIGHT	in_phase	TRN1
click_on	C3	in_room	RIGHT	in_phase	TRN1	at_time	282	with_outcome	full
click_on	C3	in_room	RIGHT	in_phase	TRN1	at_time	318	with_outcome	full
click_on	C3	in_room	RIGHT	in_phase	TRN1	at_time	331	with_outcome	empty
click_on	C3	in_room	RIGHT	in_phase	TRN1	at_time	361	with_outcome	full
phase_clicks	4	on_loc	C3	in_room	RIGHT	in_phase	TRN1
click_on	C4	in_room	RIGHT	in_phase	TRN1	at_time	277	with_outcome	empty
click_on	C4	in_room	RIGHT	in_phase	TRN1	at_time	314	with_outcome	full
click_on	C4	in_room	RIGHT	in_phase	TRN1	at_time	335	with_outcome	empty
click_on	C4	in_room	RIGHT	in_phase	TRN1	at_time	364	with_outcome	empty
phase_clicks	4	on_loc	C4	in_room	RIGHT	in_phase	TRN1
click_on	C5	in_room	RIGHT	in_phase	TRN1	at_time	260	with_outcome	full
click_on	C5	in_room	RIGHT	in_phase	TRN1	at_time	263	with_outcome	empty
click_on	C5	in_room	RIGHT	in_phase	TRN1	at_time	299	with_outcome	empty
click_on	C5	in_room	RIGHT	in_phase	TRN1	at_time	350	with_outcome	full
phase_clicks	4	on_loc	C5	in_room	RIGHT	in_phase	TRN1
click_on	C6	in_room	RIGHT	in_phase	TRN1	at_time	267	with_outcome	empty
click_on	C6	in_room	RIGHT	in_phase	TRN1	at_time	304	with_outcome	full
click_on	C6	in_room	RIGHT	in_phase	TRN1	at_time	346	with_outcome	full
phase_clicks	3	on_loc	C6	in_room	RIGHT	in_phase	TRN1
click_on	C7	in_room	RIGHT	in_phase	TRN1	at_time	270	with_outcome	empty
click_on	C7	in_room	RIGHT	in_phase	TRN1	at_time	306	with_outcome	full
click_on	C7	in_room	RIGHT	in_phase	TRN1	at_time	342	with_outcome	full
phase_clicks	3	on_loc	C7	in_room	RIGHT	in_phase	TRN1
click_on	C8	in_room	RIGHT	in_phase	TRN1	at_time	274	with_outcome	full
click_on	C8	in_room	RIGHT	in_phase	TRN1	at_time	311	with_outcome	empty
click_on	C8	in_room	RIGHT	in_phase	TRN1	at_time	338	with_outcome	full
click_on	C8	in_room	RIGHT	in_phase	TRN1	at_time	368	with_outcome	full
phase_clicks	4	on_loc	C8	in_room	RIGHT	in_phase	TRN1
click_on	CENTER	in_room	RIGHT	in_phase	TRN1	at_time	295	with_outcome	locked
phase_clicks	1	on_loc	CENTER	in_room	RIGHT	in_phase	TRN1
phase_clicks	0	on_loc	LEFT	in_room	CENTER	in_phase	TRN1
click_on	RIGHT	in_room	CENTER	in_phase	TRN1	at_time	254	with_outcome	open
phase_clicks	1	on_loc	RIGHT	in_room	CENTER	in_phase	TRN1
phase_clicks	0	on_loc	CENTER	in_room	CENTER	in_phase	TRN1
partial_time_spent	6	in_room	CENTER	in_phase	TRN2
partial_time_spent	113	in_room	LEFT	in_phase	TRN2
click_on	C1	in_room	LEFT	in_phase	TRN2	at_time	389	with_outcome	empty
click_on	C1	in_room	LEFT	in_phase	TRN2	at_time	417	with_outcome	full
click_on	C1	in_room	LEFT	in_phase	TRN2	at_time	448	with_outcome	empty
click_on	C1	in_room	LEFT	in_phase	TRN2	at_time	474	with_outcome	full
click_on	C1	in_room	LEFT	in_phase	TRN2	at_time	482	with_outcome	empty
phase_clicks	5	on_loc	C1	in_room	LEFT	in_phase	TRN2
click_on	C2	in_room	LEFT	in_phase	TRN2	at_time	393	with_outcome	empty
click_on	C2	in_room	LEFT	in_phase	TRN2	at_time	421	with_outcome	empty
click_on	C2	in_room	LEFT	in_phase	TRN2	at_time	446	with_outcome	empty
click_on	C2	in_room	LEFT	in_phase	TRN2	at_time	493	with_outcome	empty
phase_clicks	4	on_loc	C2	in_room	LEFT	in_phase	TRN2
click_on	C3	in_room	LEFT	in_phase	TRN2	at_time	395	with_outcome	empty
click_on	C3	in_room	LEFT	in_phase	TRN2	at_time	423	with_outcome	empty
click_on	C3	in_room	LEFT	in_phase	TRN2	at_time	452	with_outcome	empty
click_on	C3	in_room	LEFT	in_phase	TRN2	at_time	496	with_outcome	empty
phase_clicks	4	on_loc	C3	in_room	LEFT	in_phase	TRN2
click_on	C4	in_room	LEFT	in_phase	TRN2	at_time	399	with_outcome	empty
click_on	C4	in_room	LEFT	in_phase	TRN2	at_time	427	with_outcome	empty
click_on	C4	in_room	LEFT	in_phase	TRN2	at_time	456	with_outcome	empty
phase_clicks	3	on_loc	C4	in_room	LEFT	in_phase	TRN2
click_on	C5	in_room	LEFT	in_phase	TRN2	at_time	413	with_outcome	empty
click_on	C5	in_room	LEFT	in_phase	TRN2	at_time	434	with_outcome	empty
click_on	C5	in_room	LEFT	in_phase	TRN2	at_time	471	with_outcome	full
click_on	C5	in_room	LEFT	in_phase	TRN2	at_time	478	with_outcome	empty
click_on	C5	in_room	LEFT	in_phase	TRN2	at_time	487	with_outcome	empty
phase_clicks	5	on_loc	C5	in_room	LEFT	in_phase	TRN2
click_on	C6	in_room	LEFT	in_phase	TRN2	at_time	410	with_outcome	empty
click_on	C6	in_room	LEFT	in_phase	TRN2	at_time	438	with_outcome	empty
click_on	C6	in_room	LEFT	in_phase	TRN2	at_time	467	with_outcome	empty
click_on	C6	in_room	LEFT	in_phase	TRN2	at_time	491	with_outcome	empty
phase_clicks	4	on_loc	C6	in_room	LEFT	in_phase	TRN2
click_on	C7	in_room	LEFT	in_phase	TRN2	at_time	406	with_outcome	empty
click_on	C7	in_room	LEFT	in_phase	TRN2	at_time	441	with_outcome	empty
click_on	C7	in_room	LEFT	in_phase	TRN2	at_time	464	with_outcome	empty
phase_clicks	3	on_loc	C7	in_room	LEFT	in_phase	TRN2
click_on	C8	in_room	LEFT	in_phase	TRN2	at_time	402	with_outcome	empty
click_on	C8	in_room	LEFT	in_phase	TRN2	at_time	430	with_outcome	empty
click_on	C8	in_room	LEFT	in_phase	TRN2	at_time	460	with_outcome	empty
phase_clicks	3	on_loc	C8	in_room	LEFT	in_phase	TRN2
phase_clicks	0	on_loc	CENTER	in_room	LEFT	in_phase	TRN2
phase_clicks	0	on_loc	C1	in_room	RIGHT	in_phase	TRN2
phase_clicks	0	on_loc	C2	in_room	RIGHT	in_phase	TRN2
phase_clicks	0	on_loc	C3	in_room	RIGHT	in_phase	TRN2
phase_clicks	0	on_loc	C4	in_room	RIGHT	in_phase	TRN2
phase_clicks	0	on_loc	C5	in_room	RIGHT	in_phase	TRN2
phase_clicks	0	on_loc	C6	in_room	RIGHT	in_phase	TRN2
phase_clicks	0	on_loc	C7	in_room	RIGHT	in_phase	TRN2
phase_clicks	0	on_loc	C8	in_room	RIGHT	in_phase	TRN2
phase_clicks	0	on_loc	CENTER	in_room	RIGHT	in_phase	TRN2
click_on	LEFT	in_room	CENTER	in_phase	TRN2	at_time	383	with_outcome	open
phase_clicks	1	on_loc	LEFT	in_room	CENTER	in_phase	TRN2
phase_clicks	0	on_loc	RIGHT	in_room	CENTER	in_phase	TRN2
phase_clicks	0	on_loc	CENTER	in_room	CENTER	in_phase	TRN2
partial_time_spent	6	in_room	CENTER	in_phase	TST
partial_time_spent	232	in_room	RIGHT	in_phase	TST
phase_clicks	0	on_loc	C1	in_room	LEFT	in_phase	TST
phase_clicks	0	on_loc	C2	in_room	LEFT	in_phase	TST
phase_clicks	0	on_loc	C3	in_room	LEFT	in_phase	TST
phase_clicks	0	on_loc	C4	in_room	LEFT	in_phase	TST
phase_clicks	0	on_loc	C5	in_room	LEFT	in_phase	TST
phase_clicks	0	on_loc	C6	in_room	LEFT	in_phase	TST
phase_clicks	0	on_loc	C7	in_room	LEFT	in_phase	TST
phase_clicks	0	on_loc	C8	in_room	LEFT	in_phase	TST
phase_clicks	0	on_loc	CENTER	in_room	LEFT	in_phase	TST
final_click_count	8	on_loc	C1	in_room	LEFT
final_click_count	7	on_loc	C2	in_room	LEFT
final_click_count	7	on_loc	C3	in_room	LEFT
final_click_count	5	on_loc	C4	in_room	LEFT
final_click_count	7	on_loc	C5	in_room	LEFT
final_click_count	6	on_loc	C6	in_room	LEFT
final_click_count	5	on_loc	C7	in_room	LEFT
final_click_count	5	on_loc	C8	in_room	LEFT
final_click_count	3	on_loc	CENTER	in_room	LEFT
click_on	C1	in_room	RIGHT	in_phase	TST	at_time	527	with_outcome	empty
click_on	C1	in_room	RIGHT	in_phase	TST	at_time	554	with_outcome	empty
click_on	C1	in_room	RIGHT	in_phase	TST	at_time	581	with_outcome	empty
click_on	C1	in_room	RIGHT	in_phase	TST	at_time	607	with_outcome	empty
click_on	C1	in_room	RIGHT	in_phase	TST	at_time	643	with_outcome	empty
click_on	C1	in_room	RIGHT	in_phase	TST	at_time	676	with_outcome	empty
click_on	C1	in_room	RIGHT	in_phase	TST	at_time	708	with_outcome	empty
click_on	C1	in_room	RIGHT	in_phase	TST	at_time	747	with_outcome	empty
phase_clicks	8	on_loc	C1	in_room	RIGHT	in_phase	TST
click_on	C2	in_room	RIGHT	in_phase	TST	at_time	531	with_outcome	empty
click_on	C2	in_room	RIGHT	in_phase	TST	at_time	558	with_outcome	empty
click_on	C2	in_room	RIGHT	in_phase	TST	at_time	617	with_outcome	full
click_on	C2	in_room	RIGHT	in_phase	TST	at_time	654	with_outcome	empty
click_on	C2	in_room	RIGHT	in_phase	TST	at_time	687	with_outcome	empty
click_on	C2	in_room	RIGHT	in_phase	TST	at_time	717	with_outcome	empty
click_on	C2	in_room	RIGHT	in_phase	TST	at_time	740	with_outcome	empty
phase_clicks	7	on_loc	C2	in_room	RIGHT	in_phase	TST
click_on	C3	in_room	RIGHT	in_phase	TST	at_time	534	with_outcome	empty
click_on	C3	in_room	RIGHT	in_phase	TST	at_time	567	with_outcome	empty
click_on	C3	in_room	RIGHT	in_phase	TST	at_time	591	with_outcome	empty
click_on	C3	in_room	RIGHT	in_phase	TST	at_time	621	with_outcome	empty
click_on	C3	in_room	RIGHT	in_phase	TST	at_time	664	with_outcome	empty
click_on	C3	in_room	RIGHT	in_phase	TST	at_time	690	with_outcome	empty
click_on	C3	in_room	RIGHT	in_phase	TST	at_time	732	with_outcome	empty
phase_clicks	7	on_loc	C3	in_room	RIGHT	in_phase	TST
click_on	C4	in_room	RIGHT	in_phase	TST	at_time	537	with_outcome	empty
click_on	C4	in_room	RIGHT	in_phase	TST	at_time	570	with_outcome	empty
click_on	C4	in_room	RIGHT	in_phase	TST	at_time	586	with_outcome	empty
click_on	C4	in_room	RIGHT	in_phase	TST	at_time	625	with_outcome	empty
click_on	C4	in_room	RIGHT	in_phase	TST	at_time	668	with_outcome	empty
click_on	C4	in_room	RIGHT	in_phase	TST	at_time	693	with_outcome	empty
click_on	C4	in_room	RIGHT	in_phase	TST	at_time	728	with_outcome	empty
phase_clicks	7	on_loc	C4	in_room	RIGHT	in_phase	TST
click_on	C5	in_room	RIGHT	in_phase	TST	at_time	519	with_outcome	empty
click_on	C5	in_room	RIGHT	in_phase	TST	at_time	550	with_outcome	empty
click_on	C5	in_room	RIGHT	in_phase	TST	at_time	578	with_outcome	empty
click_on	C5	in_room	RIGHT	in_phase	TST	at_time	611	with_outcome	empty
click_on	C5	in_room	RIGHT	in_phase	TST	at_time	640	with_outcome	full
click_on	C5	in_room	RIGHT	in_phase	TST	at_time	647	with_outcome	full
click_on	C5	in_room	RIGHT	in_phase	TST	at_time	680	with_outcome	empty
click_on	C5	in_room	RIGHT	in_phase	TST	at_time	704	with_outcome	empty
click_on	C5	in_room	RIGHT	in_phase	TST	at_time	720	with_outcome	empty
click_on	C5	in_room	RIGHT	in_phase	TST	at_time	743	with_outcome	empty
phase_clicks	10	on_loc	C5	in_room	RIGHT	in_phase	TST
click_on	C6	in_room	RIGHT	in_phase	TST	at_time	523	with_outcome	empty
click_on	C6	in_room	RIGHT	in_phase	TST	at_time	560	with_outcome	empty
click_on	C6	in_room	RIGHT	in_phase	TST	at_time	595	with_outcome	empty
click_on	C6	in_room	RIGHT	in_phase	TST	at_time	614	with_outcome	empty
click_on	C6	in_room	RIGHT	in_phase	TST	at_time	637	with_outcome	full
click_on	C6	in_room	RIGHT	in_phase	TST	at_time	651	with_outcome	empty
click_on	C6	in_room	RIGHT	in_phase	TST	at_time	657	with_outcome	empty
click_on	C6	in_room	RIGHT	in_phase	TST	at_time	684	with_outcome	empty
click_on	C6	in_room	RIGHT	in_phase	TST	at_time	712	with_outcome	empty
phase_clicks	9	on_loc	C6	in_room	RIGHT	in_phase	TST
click_on	C7	in_room	RIGHT	in_phase	TST	at_time	545	with_outcome	empty
click_on	C7	in_room	RIGHT	in_phase	TST	at_time	563	with_outcome	empty
click_on	C7	in_room	RIGHT	in_phase	TST	at_time	598	with_outcome	empty
click_on	C7	in_room	RIGHT	in_phase	TST	at_time	633	with_outcome	empty
click_on	C7	in_room	RIGHT	in_phase	TST	at_time	660	with_outcome	empty
click_on	C7	in_room	RIGHT	in_phase	TST	at_time	701	with_outcome	empty
click_on	C7	in_room	RIGHT	in_phase	TST	at_time	736	with_outcome	empty
phase_clicks	7	on_loc	C7	in_room	RIGHT	in_phase	TST
click_on	C8	in_room	RIGHT	in_phase	TST	at_time	541	with_outcome	empty
click_on	C8	in_room	RIGHT	in_phase	TST	at_time	574	with_outcome	full
click_on	C8	in_room	RIGHT	in_phase	TST	at_time	603	with_outcome	empty
click_on	C8	in_room	RIGHT	in_phase	TST	at_time	629	with_outcome	empty
click_on	C8	in_room	RIGHT	in_phase	TST	at_time	673	with_outcome	empty
click_on	C8	in_room	RIGHT	in_phase	TST	at_time	697	with_outcome	empty
click_on	C8	in_room	RIGHT	in_phase	TST	at_time	725	with_outcome	empty
phase_clicks	7	on_loc	C8	in_room	RIGHT	in_phase	TST
phase_clicks	0	on_loc	CENTER	in_room	RIGHT	in_phase	TST
final_click_count	13	on_loc	C1	in_room	RIGHT
final_click_count	13	on_loc	C2	in_room	RIGHT
final_click_count	14	on_loc	C3	in_room	RIGHT
final_click_count	14	on_loc	C4	in_room	RIGHT
final_click_count	16	on_loc	C5	in_room	RIGHT
final_click_count	14	on_loc	C6	in_room	RIGHT
final_click_count	12	on_loc	C7	in_room	RIGHT
final_click_count	14	on_loc	C8	in_room	RIGHT
final_click_count	3	on_loc	CENTER	in_room	RIGHT
phase_clicks	0	on_loc	LEFT	in_room	CENTER	in_phase	TST
click_on	RIGHT	in_room	CENTER	in_phase	TST	at_time	513	with_outcome	open
phase_clicks	1	on_loc	RIGHT	in_room	CENTER	in_phase	TST
phase_clicks	0	on_loc	CENTER	in_room	CENTER	in_phase	TST
final_click_count	4	on_loc	LEFT	in_room	CENTER
final_click_count	5	on_loc	RIGHT	in_room	CENTER
final_click_count	1	on_loc	CENTER	in_room	CENTER
final_score	28
tot_time_spent	50.0	in_room	CENTER	in_phase	PRE
tot_time_spent	0.0	in_room	INSIDE	in_phase	PRE
tot_time_spent	90.0	in_room	RIGHT	in_phase	PRE
tot_time_spent	94.0	in_room	LEFT	in_phase	PRE
tot_time_spent	6.0	in_room	CENTER	in_phase	TST
tot_time_spent	0.0	in_room	INSIDE	in_phase	TST
tot_time_spent	232.0	in_room	RIGHT	in_phase	TST
tot_time_spent	0.0	in_room	LEFT	in_phase	TST
