# Supplementary material for: Intolerance of uncertainty and conditioned place preference in opioid addiction
Source: PeerJ. 2018 May 21;6:e4775. doi: 10.7717/peerj.4775 (PMC5967368; doi:10.7717/peerj.4775)
Supplement: Supplemental Information 1 — Contains raw data files from the conditioned place preference task for each participant. [file peerj-06-4775-s001.zip › Radell et al. opioid cpp task data files/controls/fox3_RPA2016-C11.txt]

fox_version	3
subject	RPA2016-C11
experimenter	BF
condition	ONE	room1 (left), room2 (right), high reward first
LOW_REWARD_MAX	5
TRN2_START_CNT	6
HI_REWARD_MAX	80
TST_START_CNT	8
END_GAME_CNT	12
LOW_REWARD_INC_FREQ	4000
CNT_INC_FREQ	60
HI_REWARD_INC_AMNT	10
LOW_REWARD_INC_AMNT	1
HI_REWARD_MIN	0
LOW_REWARD_MIN	0
HI_REWARD_INC_FREQ	4000
TRN1_START_CNT	4

partial_time_spent	18	in_room	CENTER	in_phase	PRE
partial_time_spent	65	in_room	LEFT	in_phase	PRE
partial_time_spent	6	in_room	CENTER	in_phase	PRE
partial_time_spent	127	in_room	RIGHT	in_phase	PRE
partial_time_spent	18	in_room	CENTER	in_phase	PRE
partial_time_spent	3	in_room	LEFT	in_phase	PRE
high_reward_room	LEFT
click_on	C1	in_room	LEFT	in_phase	PRE	at_time	24	with_outcome	empty
phase_clicks	1	on_loc	C1	in_room	LEFT	in_phase	PRE
click_on	C2	in_room	LEFT	in_phase	PRE	at_time	29	with_outcome	empty
phase_clicks	1	on_loc	C2	in_room	LEFT	in_phase	PRE
click_on	C3	in_room	LEFT	in_phase	PRE	at_time	53	with_outcome	empty
phase_clicks	1	on_loc	C3	in_room	LEFT	in_phase	PRE
click_on	C4	in_room	LEFT	in_phase	PRE	at_time	57	with_outcome	empty
phase_clicks	1	on_loc	C4	in_room	LEFT	in_phase	PRE
click_on	C5	in_room	LEFT	in_phase	PRE	at_time	36	with_outcome	empty
phase_clicks	1	on_loc	C5	in_room	LEFT	in_phase	PRE
click_on	C6	in_room	LEFT	in_phase	PRE	at_time	43	with_outcome	empty
phase_clicks	1	on_loc	C6	in_room	LEFT	in_phase	PRE
click_on	C7	in_room	LEFT	in_phase	PRE	at_time	63	with_outcome	empty
phase_clicks	1	on_loc	C7	in_room	LEFT	in_phase	PRE
click_on	C8	in_room	LEFT	in_phase	PRE	at_time	66	with_outcome	empty
phase_clicks	1	on_loc	C8	in_room	LEFT	in_phase	PRE
click_on	CENTER	in_room	LEFT	in_phase	PRE	at_time	80	with_outcome	open
phase_clicks	1	on_loc	CENTER	in_room	LEFT	in_phase	PRE
click_on	C1	in_room	RIGHT	in_phase	PRE	at_time	118	with_outcome	empty
click_on	C1	in_room	RIGHT	in_phase	PRE	at_time	167	with_outcome	full
phase_clicks	2	on_loc	C1	in_room	RIGHT	in_phase	PRE
click_on	C2	in_room	RIGHT	in_phase	PRE	at_time	113	with_outcome	full
click_on	C2	in_room	RIGHT	in_phase	PRE	at_time	162	with_outcome	empty
phase_clicks	2	on_loc	C2	in_room	RIGHT	in_phase	PRE
click_on	C3	in_room	RIGHT	in_phase	PRE	at_time	107	with_outcome	empty
click_on	C3	in_room	RIGHT	in_phase	PRE	at_time	157	with_outcome	empty
phase_clicks	2	on_loc	C3	in_room	RIGHT	in_phase	PRE
click_on	C4	in_room	RIGHT	in_phase	PRE	at_time	94	with_outcome	empty
click_on	C4	in_room	RIGHT	in_phase	PRE	at_time	151	with_outcome	empty
phase_clicks	2	on_loc	C4	in_room	RIGHT	in_phase	PRE
click_on	C5	in_room	RIGHT	in_phase	PRE	at_time	123	with_outcome	empty
click_on	C5	in_room	RIGHT	in_phase	PRE	at_time	171	with_outcome	empty
phase_clicks	2	on_loc	C5	in_room	RIGHT	in_phase	PRE
click_on	C6	in_room	RIGHT	in_phase	PRE	at_time	127	with_outcome	empty
click_on	C6	in_room	RIGHT	in_phase	PRE	at_time	176	with_outcome	empty
click_on	C6	in_room	RIGHT	in_phase	PRE	at_time	183	with_outcome	empty
phase_clicks	3	on_loc	C6	in_room	RIGHT	in_phase	PRE
click_on	C7	in_room	RIGHT	in_phase	PRE	at_time	131	with_outcome	empty
click_on	C7	in_room	RIGHT	in_phase	PRE	at_time	190	with_outcome	empty
phase_clicks	2	on_loc	C7	in_room	RIGHT	in_phase	PRE
click_on	C8	in_room	RIGHT	in_phase	PRE	at_time	135	with_outcome	empty
click_on	C8	in_room	RIGHT	in_phase	PRE	at_time	194	with_outcome	empty
phase_clicks	2	on_loc	C8	in_room	RIGHT	in_phase	PRE
click_on	CENTER	in_room	RIGHT	in_phase	PRE	at_time	214	with_outcome	open
phase_clicks	1	on_loc	CENTER	in_room	RIGHT	in_phase	PRE
click_on	LEFT	in_room	CENTER	in_phase	PRE	at_time	15	with_outcome	open
click_on	LEFT	in_room	CENTER	in_phase	PRE	at_time	232	with_outcome	open
phase_clicks	2	on_loc	LEFT	in_room	CENTER	in_phase	PRE
click_on	RIGHT	in_room	CENTER	in_phase	PRE	at_time	87	with_outcome	open
phase_clicks	1	on_loc	RIGHT	in_room	CENTER	in_phase	PRE
phase_clicks	0	on_loc	CENTER	in_room	CENTER	in_phase	PRE
partial_time_spent	14	in_room	CENTER	in_phase	TRN1
partial_time_spent	105	in_room	LEFT	in_phase	TRN1
click_on	C1	in_room	LEFT	in_phase	TRN1	at_time	284	with_outcome	empty
phase_clicks	1	on_loc	C1	in_room	LEFT	in_phase	TRN1
click_on	C2	in_room	LEFT	in_phase	TRN1	at_time	301	with_outcome	full
phase_clicks	1	on_loc	C2	in_room	LEFT	in_phase	TRN1
click_on	C3	in_room	LEFT	in_phase	TRN1	at_time	312	with_outcome	empty
phase_clicks	1	on_loc	C3	in_room	LEFT	in_phase	TRN1
click_on	C4	in_room	LEFT	in_phase	TRN1	at_time	320	with_outcome	full
phase_clicks	1	on_loc	C4	in_room	LEFT	in_phase	TRN1
click_on	C5	in_room	LEFT	in_phase	TRN1	at_time	332	with_outcome	empty
phase_clicks	1	on_loc	C5	in_room	LEFT	in_phase	TRN1
click_on	C6	in_room	LEFT	in_phase	TRN1	at_time	341	with_outcome	full
phase_clicks	1	on_loc	C6	in_room	LEFT	in_phase	TRN1
click_on	C7	in_room	LEFT	in_phase	TRN1	at_time	348	with_outcome	full
phase_clicks	1	on_loc	C7	in_room	LEFT	in_phase	TRN1
click_on	C8	in_room	LEFT	in_phase	TRN1	at_time	356	with_outcome	empty
phase_clicks	1	on_loc	C8	in_room	LEFT	in_phase	TRN1
phase_clicks	0	on_loc	CENTER	in_room	LEFT	in_phase	TRN1
phase_clicks	0	on_loc	C1	in_room	RIGHT	in_phase	TRN1
phase_clicks	0	on_loc	C2	in_room	RIGHT	in_phase	TRN1
phase_clicks	0	on_loc	C3	in_room	RIGHT	in_phase	TRN1
phase_clicks	0	on_loc	C4	in_room	RIGHT	in_phase	TRN1
phase_clicks	0	on_loc	C5	in_room	RIGHT	in_phase	TRN1
phase_clicks	0	on_loc	C6	in_room	RIGHT	in_phase	TRN1
phase_clicks	0	on_loc	C7	in_room	RIGHT	in_phase	TRN1
phase_clicks	0	on_loc	C8	in_room	RIGHT	in_phase	TRN1
phase_clicks	0	on_loc	CENTER	in_room	RIGHT	in_phase	TRN1
click_on	LEFT	in_room	CENTER	in_phase	TRN1	at_time	261	with_outcome	open
phase_clicks	1	on_loc	LEFT	in_room	CENTER	in_phase	TRN1
phase_clicks	0	on_loc	RIGHT	in_room	CENTER	in_phase	TRN1
phase_clicks	0	on_loc	CENTER	in_room	CENTER	in_phase	TRN1
partial_time_spent	20	in_room	CENTER	in_phase	TRN2
partial_time_spent	98	in_room	RIGHT	in_phase	TRN2
phase_clicks	0	on_loc	C1	in_room	LEFT	in_phase	TRN2
phase_clicks	0	on_loc	C2	in_room	LEFT	in_phase	TRN2
phase_clicks	0	on_loc	C3	in_room	LEFT	in_phase	TRN2
phase_clicks	0	on_loc	C4	in_room	LEFT	in_phase	TRN2
phase_clicks	0	on_loc	C5	in_room	LEFT	in_phase	TRN2
phase_clicks	0	on_loc	C6	in_room	LEFT	in_phase	TRN2
phase_clicks	0	on_loc	C7	in_room	LEFT	in_phase	TRN2
phase_clicks	0	on_loc	C8	in_room	LEFT	in_phase	TRN2
phase_clicks	0	on_loc	CENTER	in_room	LEFT	in_phase	TRN2
click_on	C1	in_room	RIGHT	in_phase	TRN2	at_time	412	with_outcome	empty
click_on	C1	in_room	RIGHT	in_phase	TRN2	at_time	460	with_outcome	empty
phase_clicks	2	on_loc	C1	in_room	RIGHT	in_phase	TRN2
click_on	C2	in_room	RIGHT	in_phase	TRN2	at_time	417	with_outcome	empty
click_on	C2	in_room	RIGHT	in_phase	TRN2	at_time	467	with_outcome	empty
phase_clicks	2	on_loc	C2	in_room	RIGHT	in_phase	TRN2
click_on	C3	in_room	RIGHT	in_phase	TRN2	at_time	424	with_outcome	empty
click_on	C3	in_room	RIGHT	in_phase	TRN2	at_time	499	with_outcome	empty
phase_clicks	2	on_loc	C3	in_room	RIGHT	in_phase	TRN2
click_on	C4	in_room	RIGHT	in_phase	TRN2	at_time	429	with_outcome	empty
phase_clicks	1	on_loc	C4	in_room	RIGHT	in_phase	TRN2
click_on	C5	in_room	RIGHT	in_phase	TRN2	at_time	451	with_outcome	empty
phase_clicks	1	on_loc	C5	in_room	RIGHT	in_phase	TRN2
click_on	C6	in_room	RIGHT	in_phase	TRN2	at_time	446	with_outcome	empty
click_on	C6	in_room	RIGHT	in_phase	TRN2	at_time	492	with_outcome	empty
phase_clicks	2	on_loc	C6	in_room	RIGHT	in_phase	TRN2
click_on	C7	in_room	RIGHT	in_phase	TRN2	at_time	440	with_outcome	empty
click_on	C7	in_room	RIGHT	in_phase	TRN2	at_time	485	with_outcome	empty
phase_clicks	2	on_loc	C7	in_room	RIGHT	in_phase	TRN2
click_on	C8	in_room	RIGHT	in_phase	TRN2	at_time	435	with_outcome	empty
click_on	C8	in_room	RIGHT	in_phase	TRN2	at_time	477	with_outcome	empty
phase_clicks	2	on_loc	C8	in_room	RIGHT	in_phase	TRN2
phase_clicks	0	on_loc	CENTER	in_room	RIGHT	in_phase	TRN2
click_on	LEFT	in_room	CENTER	in_phase	TRN2	at_time	388	with_outcome	locked
phase_clicks	1	on_loc	LEFT	in_room	CENTER	in_phase	TRN2
click_on	RIGHT	in_room	CENTER	in_phase	TRN2	at_time	397	with_outcome	open
phase_clicks	1	on_loc	RIGHT	in_room	CENTER	in_phase	TRN2
phase_clicks	0	on_loc	CENTER	in_room	CENTER	in_phase	TRN2
partial_time_spent	13	in_room	CENTER	in_phase	TST
partial_time_spent	73	in_room	LEFT	in_phase	TST
partial_time_spent	8	in_room	CENTER	in_phase	TST
partial_time_spent	56	in_room	RIGHT	in_phase	TST
partial_time_spent	10	in_room	CENTER	in_phase	TST
partial_time_spent	64	in_room	LEFT	in_phase	TST
partial_time_spent	13	in_room	CENTER	in_phase	TST
partial_time_spent	10	in_room	RIGHT	in_phase	TST
click_on	C1	in_room	LEFT	in_phase	TST	at_time	529	with_outcome	empty
click_on	C1	in_room	LEFT	in_phase	TST	at_time	679	with_outcome	empty
phase_clicks	2	on_loc	C1	in_room	LEFT	in_phase	TST
click_on	C2	in_room	LEFT	in_phase	TST	at_time	535	with_outcome	empty
click_on	C2	in_room	LEFT	in_phase	TST	at_time	684	with_outcome	empty
phase_clicks	2	on_loc	C2	in_room	LEFT	in_phase	TST
click_on	C3	in_room	LEFT	in_phase	TST	at_time	543	with_outcome	empty
click_on	C3	in_room	LEFT	in_phase	TST	at_time	689	with_outcome	empty
click_on	C3	in_room	LEFT	in_phase	TST	at_time	725	with_outcome	empty
phase_clicks	3	on_loc	C3	in_room	LEFT	in_phase	TST
click_on	C4	in_room	LEFT	in_phase	TST	at_time	550	with_outcome	empty
click_on	C4	in_room	LEFT	in_phase	TST	at_time	696	with_outcome	empty
phase_clicks	2	on_loc	C4	in_room	LEFT	in_phase	TST
click_on	C5	in_room	LEFT	in_phase	TST	at_time	578	with_outcome	empty
click_on	C5	in_room	LEFT	in_phase	TST	at_time	718	with_outcome	empty
phase_clicks	2	on_loc	C5	in_room	LEFT	in_phase	TST
click_on	C6	in_room	LEFT	in_phase	TST	at_time	570	with_outcome	empty
click_on	C6	in_room	LEFT	in_phase	TST	at_time	714	with_outcome	empty
phase_clicks	2	on_loc	C6	in_room	LEFT	in_phase	TST
click_on	C7	in_room	LEFT	in_phase	TST	at_time	564	with_outcome	empty
click_on	C7	in_room	LEFT	in_phase	TST	at_time	709	with_outcome	empty
phase_clicks	2	on_loc	C7	in_room	LEFT	in_phase	TST
click_on	C8	in_room	LEFT	in_phase	TST	at_time	557	with_outcome	empty
click_on	C8	in_room	LEFT	in_phase	TST	at_time	704	with_outcome	empty
phase_clicks	2	on_loc	C8	in_room	LEFT	in_phase	TST
click_on	CENTER	in_room	LEFT	in_phase	TST	at_time	593	with_outcome	open
click_on	CENTER	in_room	LEFT	in_phase	TST	at_time	733	with_outcome	open
phase_clicks	2	on_loc	CENTER	in_room	LEFT	in_phase	TST
final_click_count	4	on_loc	C1	in_room	LEFT
final_click_count	4	on_loc	C2	in_room	LEFT
final_click_count	5	on_loc	C3	in_room	LEFT
final_click_count	4	on_loc	C4	in_room	LEFT
final_click_count	4	on_loc	C5	in_room	LEFT
final_click_count	4	on_loc	C6	in_room	LEFT
final_click_count	4	on_loc	C7	in_room	LEFT
final_click_count	4	on_loc	C8	in_room	LEFT
final_click_count	3	on_loc	CENTER	in_room	LEFT
click_on	C1	in_room	RIGHT	in_phase	TST	at_time	611	with_outcome	empty
phase_clicks	1	on_loc	C1	in_room	RIGHT	in_phase	TST
click_on	C2	in_room	RIGHT	in_phase	TST	at_time	617	with_outcome	empty
phase_clicks	1	on_loc	C2	in_room	RIGHT	in_phase	TST
click_on	C3	in_room	RIGHT	in_phase	TST	at_time	623	with_outcome	empty
phase_clicks	1	on_loc	C3	in_room	RIGHT	in_phase	TST
click_on	C4	in_room	RIGHT	in_phase	TST	at_time	629	with_outcome	empty
phase_clicks	1	on_loc	C4	in_room	RIGHT	in_phase	TST
click_on	C5	in_room	RIGHT	in_phase	TST	at_time	653	with_outcome	empty
phase_clicks	1	on_loc	C5	in_room	RIGHT	in_phase	TST
click_on	C6	in_room	RIGHT	in_phase	TST	at_time	648	with_outcome	empty
phase_clicks	1	on_loc	C6	in_room	RIGHT	in_phase	TST
click_on	C7	in_room	RIGHT	in_phase	TST	at_time	643	with_outcome	empty
phase_clicks	1	on_loc	C7	in_room	RIGHT	in_phase	TST
click_on	C8	in_room	RIGHT	in_phase	TST	at_time	637	with_outcome	empty
phase_clicks	1	on_loc	C8	in_room	RIGHT	in_phase	TST
click_on	CENTER	in_room	RIGHT	in_phase	TST	at_time	658	with_outcome	open
phase_clicks	1	on_loc	CENTER	in_room	RIGHT	in_phase	TST
final_click_count	5	on_loc	C1	in_room	RIGHT
final_click_count	5	on_loc	C2	in_room	RIGHT
final_click_count	5	on_loc	C3	in_room	RIGHT
final_click_count	4	on_loc	C4	in_room	RIGHT
final_click_count	4	on_loc	C5	in_room	RIGHT
final_click_count	6	on_loc	C6	in_room	RIGHT
final_click_count	5	on_loc	C7	in_room	RIGHT
final_click_count	5	on_loc	C8	in_room	RIGHT
final_click_count	2	on_loc	CENTER	in_room	RIGHT
click_on	LEFT	in_room	CENTER	in_phase	TST	at_time	520	with_outcome	open
click_on	LEFT	in_room	CENTER	in_phase	TST	at_time	668	with_outcome	open
phase_clicks	2	on_loc	LEFT	in_room	CENTER	in_phase	TST
click_on	RIGHT	in_room	CENTER	in_phase	TST	at_time	602	with_outcome	open
click_on	RIGHT	in_room	CENTER	in_phase	TST	at_time	747	with_outcome	open
phase_clicks	2	on_loc	RIGHT	in_room	CENTER	in_phase	TST
phase_clicks	0	on_loc	CENTER	in_room	CENTER	in_phase	TST
final_click_count	6	on_loc	LEFT	in_room	CENTER
final_click_count	4	on_loc	RIGHT	in_room	CENTER
final_click_count	1	on_loc	CENTER	in_room	CENTER
final_score	6
tot_time_spent	127.0	in_room	RIGHT	in_phase	PRE
tot_time_spent	0.0	in_room	INSIDE	in_phase	PRE
tot_time_spent	42.0	in_room	CENTER	in_phase	PRE
tot_time_spent	68.0	in_room	LEFT	in_phase	PRE
tot_time_spent	66.0	in_room	RIGHT	in_phase	TST
tot_time_spent	0.0	in_room	INSIDE	in_phase	TST
tot_time_spent	44.0	in_room	CENTER	in_phase	TST
tot_time_spent	137.0	in_room	LEFT	in_phase	TST
