# Supplementary material for: Intolerance of uncertainty and conditioned place preference in opioid addiction
Source: PeerJ. 2018 May 21;6:e4775. doi: 10.7717/peerj.4775 (PMC5967368; doi:10.7717/peerj.4775)
Supplement: Supplemental Information 1 — Contains raw data files from the conditioned place preference task for each participant. [file peerj-06-4775-s001.zip › Radell et al. opioid cpp task data files/controls/fox3_RPA2016-C14 .txt]

fox_version	3
subject	RPA2016-C14 
experimenter	BF
condition	ONE	room1 (left), room2 (right), high reward first
LOW_REWARD_MAX	5
HI_REWARD_INC_AMNT	10
TRN2_START_CNT	6
LOW_REWARD_INC_AMNT	1
CNT_INC_FREQ	60
HI_REWARD_INC_FREQ	4000
HI_REWARD_MAX	80
LOW_REWARD_MIN	0
END_GAME_CNT	12
LOW_REWARD_INC_FREQ	4000
TST_START_CNT	8
TRN1_START_CNT	4
HI_REWARD_MIN	0

partial_time_spent	4	in_room	CENTER	in_phase	PRE
partial_time_spent	36	in_room	LEFT	in_phase	PRE
partial_time_spent	4	in_room	CENTER	in_phase	PRE
partial_time_spent	36	in_room	RIGHT	in_phase	PRE
partial_time_spent	13	in_room	CENTER	in_phase	PRE
partial_time_spent	15	in_room	LEFT	in_phase	PRE
partial_time_spent	22	in_room	CENTER	in_phase	PRE
partial_time_spent	23	in_room	RIGHT	in_phase	PRE
partial_time_spent	76	in_room	CENTER	in_phase	PRE
partial_time_spent	7	in_room	LEFT	in_phase	PRE
high_reward_room	LEFT
click_on	C1	in_room	LEFT	in_phase	PRE	at_time	6	with_outcome	empty
phase_clicks	1	on_loc	C1	in_room	LEFT	in_phase	PRE
click_on	C2	in_room	LEFT	in_phase	PRE	at_time	10	with_outcome	empty
click_on	C2	in_room	LEFT	in_phase	PRE	at_time	103	with_outcome	empty
phase_clicks	2	on_loc	C2	in_room	LEFT	in_phase	PRE
click_on	C3	in_room	LEFT	in_phase	PRE	at_time	33	with_outcome	empty
phase_clicks	1	on_loc	C3	in_room	LEFT	in_phase	PRE
click_on	C4	in_room	LEFT	in_phase	PRE	at_time	29	with_outcome	empty
phase_clicks	1	on_loc	C4	in_room	LEFT	in_phase	PRE
click_on	C5	in_room	LEFT	in_phase	PRE	at_time	13	with_outcome	full
click_on	C5	in_room	LEFT	in_phase	PRE	at_time	97	with_outcome	empty
phase_clicks	2	on_loc	C5	in_room	LEFT	in_phase	PRE
click_on	C6	in_room	LEFT	in_phase	PRE	at_time	18	with_outcome	empty
phase_clicks	1	on_loc	C6	in_room	LEFT	in_phase	PRE
click_on	C7	in_room	LEFT	in_phase	PRE	at_time	22	with_outcome	empty
phase_clicks	1	on_loc	C7	in_room	LEFT	in_phase	PRE
click_on	C8	in_room	LEFT	in_phase	PRE	at_time	26	with_outcome	empty
phase_clicks	1	on_loc	C8	in_room	LEFT	in_phase	PRE
click_on	CENTER	in_room	LEFT	in_phase	PRE	at_time	37	with_outcome	open
click_on	CENTER	in_room	LEFT	in_phase	PRE	at_time	107	with_outcome	open
phase_clicks	2	on_loc	CENTER	in_room	LEFT	in_phase	PRE
click_on	C1	in_room	RIGHT	in_phase	PRE	at_time	55	with_outcome	empty
click_on	C1	in_room	RIGHT	in_phase	PRE	at_time	143	with_outcome	empty
phase_clicks	2	on_loc	C1	in_room	RIGHT	in_phase	PRE
click_on	C2	in_room	RIGHT	in_phase	PRE	at_time	59	with_outcome	full
click_on	C2	in_room	RIGHT	in_phase	PRE	at_time	147	with_outcome	empty
phase_clicks	2	on_loc	C2	in_room	RIGHT	in_phase	PRE
click_on	C3	in_room	RIGHT	in_phase	PRE	at_time	66	with_outcome	empty
phase_clicks	1	on_loc	C3	in_room	RIGHT	in_phase	PRE
click_on	C4	in_room	RIGHT	in_phase	PRE	at_time	47	with_outcome	empty
phase_clicks	1	on_loc	C4	in_room	RIGHT	in_phase	PRE
click_on	C5	in_room	RIGHT	in_phase	PRE	at_time	51	with_outcome	empty
phase_clicks	1	on_loc	C5	in_room	RIGHT	in_phase	PRE
click_on	C6	in_room	RIGHT	in_phase	PRE	at_time	62	with_outcome	empty
phase_clicks	1	on_loc	C6	in_room	RIGHT	in_phase	PRE
click_on	C7	in_room	RIGHT	in_phase	PRE	at_time	70	with_outcome	empty
click_on	C7	in_room	RIGHT	in_phase	PRE	at_time	134	with_outcome	empty
phase_clicks	2	on_loc	C7	in_room	RIGHT	in_phase	PRE
click_on	C8	in_room	RIGHT	in_phase	PRE	at_time	74	with_outcome	full
click_on	C8	in_room	RIGHT	in_phase	PRE	at_time	138	with_outcome	empty
phase_clicks	2	on_loc	C8	in_room	RIGHT	in_phase	PRE
click_on	CENTER	in_room	RIGHT	in_phase	PRE	at_time	78	with_outcome	open
click_on	CENTER	in_room	RIGHT	in_phase	PRE	at_time	152	with_outcome	open
phase_clicks	2	on_loc	CENTER	in_room	RIGHT	in_phase	PRE
click_on	LEFT	in_room	CENTER	in_phase	PRE	at_time	1	with_outcome	open
click_on	LEFT	in_room	CENTER	in_phase	PRE	at_time	92	with_outcome	open
click_on	LEFT	in_room	CENTER	in_phase	PRE	at_time	229	with_outcome	open
phase_clicks	3	on_loc	LEFT	in_room	CENTER	in_phase	PRE
click_on	RIGHT	in_room	CENTER	in_phase	PRE	at_time	42	with_outcome	open
click_on	RIGHT	in_room	CENTER	in_phase	PRE	at_time	129	with_outcome	open
phase_clicks	2	on_loc	RIGHT	in_room	CENTER	in_phase	PRE
phase_clicks	0	on_loc	CENTER	in_room	CENTER	in_phase	PRE
partial_time_spent	8	in_room	CENTER	in_phase	TRN1
partial_time_spent	111	in_room	LEFT	in_phase	TRN1
click_on	C1	in_room	LEFT	in_phase	TRN1	at_time	260	with_outcome	full
phase_clicks	1	on_loc	C1	in_room	LEFT	in_phase	TRN1
click_on	C2	in_room	LEFT	in_phase	TRN1	at_time	267	with_outcome	full
phase_clicks	1	on_loc	C2	in_room	LEFT	in_phase	TRN1
click_on	C3	in_room	LEFT	in_phase	TRN1	at_time	274	with_outcome	full
phase_clicks	1	on_loc	C3	in_room	LEFT	in_phase	TRN1
click_on	C4	in_room	LEFT	in_phase	TRN1	at_time	282	with_outcome	full
phase_clicks	1	on_loc	C4	in_room	LEFT	in_phase	TRN1
click_on	C5	in_room	LEFT	in_phase	TRN1	at_time	263	with_outcome	full
phase_clicks	1	on_loc	C5	in_room	LEFT	in_phase	TRN1
click_on	C6	in_room	LEFT	in_phase	TRN1	at_time	271	with_outcome	full
phase_clicks	1	on_loc	C6	in_room	LEFT	in_phase	TRN1
click_on	C7	in_room	LEFT	in_phase	TRN1	at_time	278	with_outcome	full
phase_clicks	1	on_loc	C7	in_room	LEFT	in_phase	TRN1
click_on	C8	in_room	LEFT	in_phase	TRN1	at_time	286	with_outcome	empty
click_on	C8	in_room	LEFT	in_phase	TRN1	at_time	296	with_outcome	empty
phase_clicks	2	on_loc	C8	in_room	LEFT	in_phase	TRN1
click_on	CENTER	in_room	LEFT	in_phase	TRN1	at_time	290	with_outcome	locked
click_on	CENTER	in_room	LEFT	in_phase	TRN1	at_time	293	with_outcome	locked
click_on	CENTER	in_room	LEFT	in_phase	TRN1	at_time	302	with_outcome	locked
phase_clicks	3	on_loc	CENTER	in_room	LEFT	in_phase	TRN1
phase_clicks	0	on_loc	C1	in_room	RIGHT	in_phase	TRN1
phase_clicks	0	on_loc	C2	in_room	RIGHT	in_phase	TRN1
phase_clicks	0	on_loc	C3	in_room	RIGHT	in_phase	TRN1
phase_clicks	0	on_loc	C4	in_room	RIGHT	in_phase	TRN1
phase_clicks	0	on_loc	C5	in_room	RIGHT	in_phase	TRN1
phase_clicks	0	on_loc	C6	in_room	RIGHT	in_phase	TRN1
phase_clicks	0	on_loc	C7	in_room	RIGHT	in_phase	TRN1
phase_clicks	0	on_loc	C8	in_room	RIGHT	in_phase	TRN1
phase_clicks	0	on_loc	CENTER	in_room	RIGHT	in_phase	TRN1
click_on	LEFT	in_room	CENTER	in_phase	TRN1	at_time	255	with_outcome	open
phase_clicks	1	on_loc	LEFT	in_room	CENTER	in_phase	TRN1
phase_clicks	0	on_loc	RIGHT	in_room	CENTER	in_phase	TRN1
phase_clicks	0	on_loc	CENTER	in_room	CENTER	in_phase	TRN1
partial_time_spent	6	in_room	CENTER	in_phase	TRN2
partial_time_spent	113	in_room	RIGHT	in_phase	TRN2
phase_clicks	0	on_loc	C1	in_room	LEFT	in_phase	TRN2
phase_clicks	0	on_loc	C2	in_room	LEFT	in_phase	TRN2
phase_clicks	0	on_loc	C3	in_room	LEFT	in_phase	TRN2
phase_clicks	0	on_loc	C4	in_room	LEFT	in_phase	TRN2
phase_clicks	0	on_loc	C5	in_room	LEFT	in_phase	TRN2
phase_clicks	0	on_loc	C6	in_room	LEFT	in_phase	TRN2
phase_clicks	0	on_loc	C7	in_room	LEFT	in_phase	TRN2
phase_clicks	0	on_loc	C8	in_room	LEFT	in_phase	TRN2
phase_clicks	0	on_loc	CENTER	in_room	LEFT	in_phase	TRN2
click_on	C1	in_room	RIGHT	in_phase	TRN2	at_time	388	with_outcome	empty
phase_clicks	1	on_loc	C1	in_room	RIGHT	in_phase	TRN2
click_on	C2	in_room	RIGHT	in_phase	TRN2	at_time	392	with_outcome	empty
phase_clicks	1	on_loc	C2	in_room	RIGHT	in_phase	TRN2
click_on	C3	in_room	RIGHT	in_phase	TRN2	at_time	402	with_outcome	empty
phase_clicks	1	on_loc	C3	in_room	RIGHT	in_phase	TRN2
click_on	C4	in_room	RIGHT	in_phase	TRN2	at_time	410	with_outcome	empty
phase_clicks	1	on_loc	C4	in_room	RIGHT	in_phase	TRN2
click_on	C5	in_room	RIGHT	in_phase	TRN2	at_time	395	with_outcome	empty
phase_clicks	1	on_loc	C5	in_room	RIGHT	in_phase	TRN2
click_on	C6	in_room	RIGHT	in_phase	TRN2	at_time	399	with_outcome	empty
phase_clicks	1	on_loc	C6	in_room	RIGHT	in_phase	TRN2
click_on	C7	in_room	RIGHT	in_phase	TRN2	at_time	406	with_outcome	empty
phase_clicks	1	on_loc	C7	in_room	RIGHT	in_phase	TRN2
click_on	C8	in_room	RIGHT	in_phase	TRN2	at_time	413	with_outcome	empty
phase_clicks	1	on_loc	C8	in_room	RIGHT	in_phase	TRN2
click_on	CENTER	in_room	RIGHT	in_phase	TRN2	at_time	420	with_outcome	locked
phase_clicks	1	on_loc	CENTER	in_room	RIGHT	in_phase	TRN2
phase_clicks	0	on_loc	LEFT	in_room	CENTER	in_phase	TRN2
click_on	RIGHT	in_room	CENTER	in_phase	TRN2	at_time	383	with_outcome	open
phase_clicks	1	on_loc	RIGHT	in_room	CENTER	in_phase	TRN2
phase_clicks	0	on_loc	CENTER	in_room	CENTER	in_phase	TRN2
partial_time_spent	6	in_room	CENTER	in_phase	TST
partial_time_spent	33	in_room	LEFT	in_phase	TST
partial_time_spent	4	in_room	CENTER	in_phase	TST
partial_time_spent	34	in_room	RIGHT	in_phase	TST
partial_time_spent	159	in_room	CENTER	in_phase	TST
click_on	C1	in_room	LEFT	in_phase	TST	at_time	518	with_outcome	empty
phase_clicks	1	on_loc	C1	in_room	LEFT	in_phase	TST
click_on	C2	in_room	LEFT	in_phase	TST	at_time	522	with_outcome	empty
phase_clicks	1	on_loc	C2	in_room	LEFT	in_phase	TST
click_on	C3	in_room	LEFT	in_phase	TST	at_time	525	with_outcome	empty
phase_clicks	1	on_loc	C3	in_room	LEFT	in_phase	TST
click_on	C4	in_room	LEFT	in_phase	TST	at_time	528	with_outcome	empty
phase_clicks	1	on_loc	C4	in_room	LEFT	in_phase	TST
click_on	C5	in_room	LEFT	in_phase	TST	at_time	543	with_outcome	empty
phase_clicks	1	on_loc	C5	in_room	LEFT	in_phase	TST
click_on	C6	in_room	LEFT	in_phase	TST	at_time	540	with_outcome	empty
phase_clicks	1	on_loc	C6	in_room	LEFT	in_phase	TST
click_on	C7	in_room	LEFT	in_phase	TST	at_time	536	with_outcome	empty
phase_clicks	1	on_loc	C7	in_room	LEFT	in_phase	TST
click_on	C8	in_room	LEFT	in_phase	TST	at_time	532	with_outcome	empty
phase_clicks	1	on_loc	C8	in_room	LEFT	in_phase	TST
click_on	CENTER	in_room	LEFT	in_phase	TST	at_time	547	with_outcome	open
phase_clicks	1	on_loc	CENTER	in_room	LEFT	in_phase	TST
final_click_count	3	on_loc	C1	in_room	LEFT
final_click_count	4	on_loc	C2	in_room	LEFT
final_click_count	3	on_loc	C3	in_room	LEFT
final_click_count	3	on_loc	C4	in_room	LEFT
final_click_count	4	on_loc	C5	in_room	LEFT
final_click_count	3	on_loc	C6	in_room	LEFT
final_click_count	3	on_loc	C7	in_room	LEFT
final_click_count	4	on_loc	C8	in_room	LEFT
final_click_count	6	on_loc	CENTER	in_room	LEFT
click_on	C1	in_room	RIGHT	in_phase	TST	at_time	557	with_outcome	empty
phase_clicks	1	on_loc	C1	in_room	RIGHT	in_phase	TST
click_on	C2	in_room	RIGHT	in_phase	TST	at_time	565	with_outcome	empty
phase_clicks	1	on_loc	C2	in_room	RIGHT	in_phase	TST
click_on	C3	in_room	RIGHT	in_phase	TST	at_time	571	with_outcome	full
phase_clicks	1	on_loc	C3	in_room	RIGHT	in_phase	TST
click_on	C4	in_room	RIGHT	in_phase	TST	at_time	579	with_outcome	empty
phase_clicks	1	on_loc	C4	in_room	RIGHT	in_phase	TST
click_on	C5	in_room	RIGHT	in_phase	TST	at_time	561	with_outcome	empty
phase_clicks	1	on_loc	C5	in_room	RIGHT	in_phase	TST
click_on	C6	in_room	RIGHT	in_phase	TST	at_time	568	with_outcome	empty
phase_clicks	1	on_loc	C6	in_room	RIGHT	in_phase	TST
click_on	C7	in_room	RIGHT	in_phase	TST	at_time	575	with_outcome	empty
phase_clicks	1	on_loc	C7	in_room	RIGHT	in_phase	TST
click_on	C8	in_room	RIGHT	in_phase	TST	at_time	583	with_outcome	empty
phase_clicks	1	on_loc	C8	in_room	RIGHT	in_phase	TST
click_on	CENTER	in_room	RIGHT	in_phase	TST	at_time	587	with_outcome	open
phase_clicks	1	on_loc	CENTER	in_room	RIGHT	in_phase	TST
final_click_count	4	on_loc	C1	in_room	RIGHT
final_click_count	4	on_loc	C2	in_room	RIGHT
final_click_count	3	on_loc	C3	in_room	RIGHT
final_click_count	3	on_loc	C4	in_room	RIGHT
final_click_count	3	on_loc	C5	in_room	RIGHT
final_click_count	3	on_loc	C6	in_room	RIGHT
final_click_count	4	on_loc	C7	in_room	RIGHT
final_click_count	4	on_loc	C8	in_room	RIGHT
final_click_count	4	on_loc	CENTER	in_room	RIGHT
click_on	LEFT	in_room	CENTER	in_phase	TST	at_time	513	with_outcome	open
phase_clicks	1	on_loc	LEFT	in_room	CENTER	in_phase	TST
click_on	RIGHT	in_room	CENTER	in_phase	TST	at_time	552	with_outcome	open
phase_clicks	1	on_loc	RIGHT	in_room	CENTER	in_phase	TST
phase_clicks	0	on_loc	CENTER	in_room	CENTER	in_phase	TST
final_click_count	5	on_loc	LEFT	in_room	CENTER
final_click_count	4	on_loc	RIGHT	in_room	CENTER
final_click_count	1	on_loc	CENTER	in_room	CENTER
final_score	11
tot_time_spent	59.0	in_room	RIGHT	in_phase	PRE
tot_time_spent	0.0	in_room	INSIDE	in_phase	PRE
tot_time_spent	58.0	in_room	LEFT	in_phase	PRE
tot_time_spent	119.0	in_room	CENTER	in_phase	PRE
tot_time_spent	34.0	in_room	RIGHT	in_phase	TST
tot_time_spent	0.0	in_room	INSIDE	in_phase	TST
tot_time_spent	33.0	in_room	LEFT	in_phase	TST
tot_time_spent	169.0	in_room	CENTER	in_phase	TST
