# Supplementary material for: Intolerance of uncertainty and conditioned place preference in opioid addiction
Source: PeerJ. 2018 May 21;6:e4775. doi: 10.7717/peerj.4775 (PMC5967368; doi:10.7717/peerj.4775)
Supplement: Supplemental Information 1 — Contains raw data files from the conditioned place preference task for each participant. [file peerj-06-4775-s001.zip › Radell et al. opioid cpp task data files/controls/fox3_RPA2016-C15.txt]

fox_version	3
subject	RPA2016-C15
experimenter	BF
condition	THREE	room1 (left), room2 (right), low reward first
LOW_REWARD_INC_FREQ	4000
LOW_REWARD_MIN	0
HI_REWARD_MIN	0
TST_START_CNT	8
HI_REWARD_INC_FREQ	4000
HI_REWARD_MAX	80
CNT_INC_FREQ	60
HI_REWARD_INC_AMNT	10
END_GAME_CNT	12
LOW_REWARD_INC_AMNT	1
TRN2_START_CNT	6
TRN1_START_CNT	4
LOW_REWARD_MAX	5

partial_time_spent	5	in_room	CENTER	in_phase	PRE
partial_time_spent	81	in_room	RIGHT	in_phase	PRE
partial_time_spent	4	in_room	CENTER	in_phase	PRE
partial_time_spent	85	in_room	LEFT	in_phase	PRE
partial_time_spent	5	in_room	CENTER	in_phase	PRE
partial_time_spent	57	in_room	RIGHT	in_phase	PRE
high_reward_room	LEFT
click_on	C1	in_room	LEFT	in_phase	PRE	at_time	107	with_outcome	empty
click_on	C1	in_room	LEFT	in_phase	PRE	at_time	131	with_outcome	empty
click_on	C1	in_room	LEFT	in_phase	PRE	at_time	164	with_outcome	empty
phase_clicks	3	on_loc	C1	in_room	LEFT	in_phase	PRE
click_on	C2	in_room	LEFT	in_phase	PRE	at_time	94	with_outcome	empty
click_on	C2	in_room	LEFT	in_phase	PRE	at_time	136	with_outcome	empty
phase_clicks	2	on_loc	C2	in_room	LEFT	in_phase	PRE
click_on	C3	in_room	LEFT	in_phase	PRE	at_time	116	with_outcome	empty
click_on	C3	in_room	LEFT	in_phase	PRE	at_time	139	with_outcome	empty
phase_clicks	2	on_loc	C3	in_room	LEFT	in_phase	PRE
click_on	C4	in_room	LEFT	in_phase	PRE	at_time	104	with_outcome	empty
click_on	C4	in_room	LEFT	in_phase	PRE	at_time	143	with_outcome	empty
phase_clicks	2	on_loc	C4	in_room	LEFT	in_phase	PRE
click_on	C5	in_room	LEFT	in_phase	PRE	at_time	127	with_outcome	empty
click_on	C5	in_room	LEFT	in_phase	PRE	at_time	159	with_outcome	empty
phase_clicks	2	on_loc	C5	in_room	LEFT	in_phase	PRE
click_on	C6	in_room	LEFT	in_phase	PRE	at_time	96	with_outcome	full
click_on	C6	in_room	LEFT	in_phase	PRE	at_time	120	with_outcome	empty
click_on	C6	in_room	LEFT	in_phase	PRE	at_time	156	with_outcome	empty
phase_clicks	3	on_loc	C6	in_room	LEFT	in_phase	PRE
click_on	C7	in_room	LEFT	in_phase	PRE	at_time	100	with_outcome	empty
click_on	C7	in_room	LEFT	in_phase	PRE	at_time	123	with_outcome	empty
click_on	C7	in_room	LEFT	in_phase	PRE	at_time	152	with_outcome	empty
click_on	C7	in_room	LEFT	in_phase	PRE	at_time	169	with_outcome	empty
phase_clicks	4	on_loc	C7	in_room	LEFT	in_phase	PRE
click_on	C8	in_room	LEFT	in_phase	PRE	at_time	112	with_outcome	empty
click_on	C8	in_room	LEFT	in_phase	PRE	at_time	147	with_outcome	empty
phase_clicks	2	on_loc	C8	in_room	LEFT	in_phase	PRE
click_on	CENTER	in_room	LEFT	in_phase	PRE	at_time	173	with_outcome	open
phase_clicks	1	on_loc	CENTER	in_room	LEFT	in_phase	PRE
click_on	C1	in_room	RIGHT	in_phase	PRE	at_time	11	with_outcome	empty
click_on	C1	in_room	RIGHT	in_phase	PRE	at_time	43	with_outcome	empty
click_on	C1	in_room	RIGHT	in_phase	PRE	at_time	192	with_outcome	empty
click_on	C1	in_room	RIGHT	in_phase	PRE	at_time	222	with_outcome	empty
phase_clicks	4	on_loc	C1	in_room	RIGHT	in_phase	PRE
click_on	C2	in_room	RIGHT	in_phase	PRE	at_time	40	with_outcome	empty
click_on	C2	in_room	RIGHT	in_phase	PRE	at_time	64	with_outcome	empty
click_on	C2	in_room	RIGHT	in_phase	PRE	at_time	196	with_outcome	empty
phase_clicks	3	on_loc	C2	in_room	RIGHT	in_phase	PRE
click_on	C3	in_room	RIGHT	in_phase	PRE	at_time	15	with_outcome	full
click_on	C3	in_room	RIGHT	in_phase	PRE	at_time	36	with_outcome	empty
click_on	C3	in_room	RIGHT	in_phase	PRE	at_time	68	with_outcome	empty
click_on	C3	in_room	RIGHT	in_phase	PRE	at_time	200	with_outcome	empty
phase_clicks	4	on_loc	C3	in_room	RIGHT	in_phase	PRE
click_on	C4	in_room	RIGHT	in_phase	PRE	at_time	31	with_outcome	empty
click_on	C4	in_room	RIGHT	in_phase	PRE	at_time	72	with_outcome	empty
click_on	C4	in_room	RIGHT	in_phase	PRE	at_time	204	with_outcome	empty
phase_clicks	3	on_loc	C4	in_room	RIGHT	in_phase	PRE
click_on	C5	in_room	RIGHT	in_phase	PRE	at_time	7	with_outcome	empty
click_on	C5	in_room	RIGHT	in_phase	PRE	at_time	56	with_outcome	empty
click_on	C5	in_room	RIGHT	in_phase	PRE	at_time	188	with_outcome	empty
click_on	C5	in_room	RIGHT	in_phase	PRE	at_time	229	with_outcome	empty
phase_clicks	4	on_loc	C5	in_room	RIGHT	in_phase	PRE
click_on	C6	in_room	RIGHT	in_phase	PRE	at_time	28	with_outcome	empty
click_on	C6	in_room	RIGHT	in_phase	PRE	at_time	48	with_outcome	full
click_on	C6	in_room	RIGHT	in_phase	PRE	at_time	75	with_outcome	empty
click_on	C6	in_room	RIGHT	in_phase	PRE	at_time	185	with_outcome	empty
click_on	C6	in_room	RIGHT	in_phase	PRE	at_time	215	with_outcome	empty
click_on	C6	in_room	RIGHT	in_phase	PRE	at_time	226	with_outcome	empty
phase_clicks	6	on_loc	C6	in_room	RIGHT	in_phase	PRE
click_on	C7	in_room	RIGHT	in_phase	PRE	at_time	24	with_outcome	empty
click_on	C7	in_room	RIGHT	in_phase	PRE	at_time	52	with_outcome	empty
click_on	C7	in_room	RIGHT	in_phase	PRE	at_time	211	with_outcome	empty
click_on	C7	in_room	RIGHT	in_phase	PRE	at_time	233	with_outcome	empty
phase_clicks	4	on_loc	C7	in_room	RIGHT	in_phase	PRE
click_on	C8	in_room	RIGHT	in_phase	PRE	at_time	20	with_outcome	empty
click_on	C8	in_room	RIGHT	in_phase	PRE	at_time	60	with_outcome	empty
click_on	C8	in_room	RIGHT	in_phase	PRE	at_time	207	with_outcome	empty
click_on	C8	in_room	RIGHT	in_phase	PRE	at_time	237	with_outcome	empty
phase_clicks	4	on_loc	C8	in_room	RIGHT	in_phase	PRE
click_on	CENTER	in_room	RIGHT	in_phase	PRE	at_time	83	with_outcome	open
phase_clicks	1	on_loc	CENTER	in_room	RIGHT	in_phase	PRE
click_on	LEFT	in_room	CENTER	in_phase	PRE	at_time	88	with_outcome	open
phase_clicks	1	on_loc	LEFT	in_room	CENTER	in_phase	PRE
click_on	RIGHT	in_room	CENTER	in_phase	PRE	at_time	1	with_outcome	open
click_on	RIGHT	in_room	CENTER	in_phase	PRE	at_time	179	with_outcome	open
phase_clicks	2	on_loc	RIGHT	in_room	CENTER	in_phase	PRE
phase_clicks	0	on_loc	CENTER	in_room	CENTER	in_phase	PRE
partial_time_spent	12	in_room	CENTER	in_phase	TRN1
partial_time_spent	106	in_room	RIGHT	in_phase	TRN1
phase_clicks	0	on_loc	C1	in_room	LEFT	in_phase	TRN1
phase_clicks	0	on_loc	C2	in_room	LEFT	in_phase	TRN1
phase_clicks	0	on_loc	C3	in_room	LEFT	in_phase	TRN1
phase_clicks	0	on_loc	C4	in_room	LEFT	in_phase	TRN1
phase_clicks	0	on_loc	C5	in_room	LEFT	in_phase	TRN1
phase_clicks	0	on_loc	C6	in_room	LEFT	in_phase	TRN1
phase_clicks	0	on_loc	C7	in_room	LEFT	in_phase	TRN1
phase_clicks	0	on_loc	C8	in_room	LEFT	in_phase	TRN1
phase_clicks	0	on_loc	CENTER	in_room	LEFT	in_phase	TRN1
click_on	C1	in_room	RIGHT	in_phase	TRN1	at_time	269	with_outcome	empty
click_on	C1	in_room	RIGHT	in_phase	TRN1	at_time	304	with_outcome	empty
click_on	C1	in_room	RIGHT	in_phase	TRN1	at_time	361	with_outcome	empty
phase_clicks	3	on_loc	C1	in_room	RIGHT	in_phase	TRN1
click_on	C2	in_room	RIGHT	in_phase	TRN1	at_time	274	with_outcome	empty
click_on	C2	in_room	RIGHT	in_phase	TRN1	at_time	309	with_outcome	empty
click_on	C2	in_room	RIGHT	in_phase	TRN1	at_time	336	with_outcome	empty
phase_clicks	3	on_loc	C2	in_room	RIGHT	in_phase	TRN1
click_on	C3	in_room	RIGHT	in_phase	TRN1	at_time	277	with_outcome	empty
click_on	C3	in_room	RIGHT	in_phase	TRN1	at_time	312	with_outcome	empty
click_on	C3	in_room	RIGHT	in_phase	TRN1	at_time	340	with_outcome	empty
phase_clicks	3	on_loc	C3	in_room	RIGHT	in_phase	TRN1
click_on	C4	in_room	RIGHT	in_phase	TRN1	at_time	281	with_outcome	full
click_on	C4	in_room	RIGHT	in_phase	TRN1	at_time	317	with_outcome	empty
click_on	C4	in_room	RIGHT	in_phase	TRN1	at_time	357	with_outcome	empty
phase_clicks	3	on_loc	C4	in_room	RIGHT	in_phase	TRN1
click_on	C5	in_room	RIGHT	in_phase	TRN1	at_time	265	with_outcome	empty
click_on	C5	in_room	RIGHT	in_phase	TRN1	at_time	298	with_outcome	empty
click_on	C5	in_room	RIGHT	in_phase	TRN1	at_time	332	with_outcome	full
click_on	C5	in_room	RIGHT	in_phase	TRN1	at_time	365	with_outcome	empty
phase_clicks	4	on_loc	C5	in_room	RIGHT	in_phase	TRN1
click_on	C6	in_room	RIGHT	in_phase	TRN1	at_time	293	with_outcome	empty
click_on	C6	in_room	RIGHT	in_phase	TRN1	at_time	302	with_outcome	empty
click_on	C6	in_room	RIGHT	in_phase	TRN1	at_time	329	with_outcome	empty
click_on	C6	in_room	RIGHT	in_phase	TRN1	at_time	353	with_outcome	empty
click_on	C6	in_room	RIGHT	in_phase	TRN1	at_time	370	with_outcome	empty
phase_clicks	5	on_loc	C6	in_room	RIGHT	in_phase	TRN1
click_on	C7	in_room	RIGHT	in_phase	TRN1	at_time	289	with_outcome	empty
click_on	C7	in_room	RIGHT	in_phase	TRN1	at_time	325	with_outcome	empty
click_on	C7	in_room	RIGHT	in_phase	TRN1	at_time	344	with_outcome	full
phase_clicks	3	on_loc	C7	in_room	RIGHT	in_phase	TRN1
click_on	C8	in_room	RIGHT	in_phase	TRN1	at_time	285	with_outcome	empty
click_on	C8	in_room	RIGHT	in_phase	TRN1	at_time	321	with_outcome	empty
click_on	C8	in_room	RIGHT	in_phase	TRN1	at_time	349	with_outcome	empty
phase_clicks	3	on_loc	C8	in_room	RIGHT	in_phase	TRN1
phase_clicks	0	on_loc	CENTER	in_room	RIGHT	in_phase	TRN1
phase_clicks	0	on_loc	LEFT	in_room	CENTER	in_phase	TRN1
click_on	RIGHT	in_room	CENTER	in_phase	TRN1	at_time	260	with_outcome	open
phase_clicks	1	on_loc	RIGHT	in_room	CENTER	in_phase	TRN1
phase_clicks	0	on_loc	CENTER	in_room	CENTER	in_phase	TRN1
partial_time_spent	7	in_room	CENTER	in_phase	TRN2
partial_time_spent	112	in_room	LEFT	in_phase	TRN2
click_on	C1	in_room	LEFT	in_phase	TRN2	at_time	394	with_outcome	full
click_on	C1	in_room	LEFT	in_phase	TRN2	at_time	430	with_outcome	full
click_on	C1	in_room	LEFT	in_phase	TRN2	at_time	472	with_outcome	full
phase_clicks	3	on_loc	C1	in_room	LEFT	in_phase	TRN2
click_on	C2	in_room	LEFT	in_phase	TRN2	at_time	398	with_outcome	full
click_on	C2	in_room	LEFT	in_phase	TRN2	at_time	422	with_outcome	empty
click_on	C2	in_room	LEFT	in_phase	TRN2	at_time	447	with_outcome	full
click_on	C2	in_room	LEFT	in_phase	TRN2	at_time	480	with_outcome	full
phase_clicks	4	on_loc	C2	in_room	LEFT	in_phase	TRN2
click_on	C3	in_room	LEFT	in_phase	TRN2	at_time	401	with_outcome	full
click_on	C3	in_room	LEFT	in_phase	TRN2	at_time	453	with_outcome	full
click_on	C3	in_room	LEFT	in_phase	TRN2	at_time	496	with_outcome	full
phase_clicks	3	on_loc	C3	in_room	LEFT	in_phase	TRN2
click_on	C4	in_room	LEFT	in_phase	TRN2	at_time	406	with_outcome	full
click_on	C4	in_room	LEFT	in_phase	TRN2	at_time	434	with_outcome	full
click_on	C4	in_room	LEFT	in_phase	TRN2	at_time	468	with_outcome	full
phase_clicks	3	on_loc	C4	in_room	LEFT	in_phase	TRN2
click_on	C5	in_room	LEFT	in_phase	TRN2	at_time	426	with_outcome	full
phase_clicks	1	on_loc	C5	in_room	LEFT	in_phase	TRN2
click_on	C6	in_room	LEFT	in_phase	TRN2	at_time	390	with_outcome	full
click_on	C6	in_room	LEFT	in_phase	TRN2	at_time	415	with_outcome	empty
click_on	C6	in_room	LEFT	in_phase	TRN2	at_time	450	with_outcome	full
click_on	C6	in_room	LEFT	in_phase	TRN2	at_time	457	with_outcome	empty
click_on	C6	in_room	LEFT	in_phase	TRN2	at_time	476	with_outcome	full
click_on	C6	in_room	LEFT	in_phase	TRN2	at_time	489	with_outcome	empty
phase_clicks	6	on_loc	C6	in_room	LEFT	in_phase	TRN2
click_on	C7	in_room	LEFT	in_phase	TRN2	at_time	410	with_outcome	empty
click_on	C7	in_room	LEFT	in_phase	TRN2	at_time	438	with_outcome	full
click_on	C7	in_room	LEFT	in_phase	TRN2	at_time	460	with_outcome	full
click_on	C7	in_room	LEFT	in_phase	TRN2	at_time	484	with_outcome	full
phase_clicks	4	on_loc	C7	in_room	LEFT	in_phase	TRN2
click_on	C8	in_room	LEFT	in_phase	TRN2	at_time	418	with_outcome	full
click_on	C8	in_room	LEFT	in_phase	TRN2	at_time	442	with_outcome	full
click_on	C8	in_room	LEFT	in_phase	TRN2	at_time	464	with_outcome	full
click_on	C8	in_room	LEFT	in_phase	TRN2	at_time	492	with_outcome	full
phase_clicks	4	on_loc	C8	in_room	LEFT	in_phase	TRN2
phase_clicks	0	on_loc	CENTER	in_room	LEFT	in_phase	TRN2
phase_clicks	0	on_loc	C1	in_room	RIGHT	in_phase	TRN2
phase_clicks	0	on_loc	C2	in_room	RIGHT	in_phase	TRN2
phase_clicks	0	on_loc	C3	in_room	RIGHT	in_phase	TRN2
phase_clicks	0	on_loc	C4	in_room	RIGHT	in_phase	TRN2
phase_clicks	0	on_loc	C5	in_room	RIGHT	in_phase	TRN2
phase_clicks	0	on_loc	C6	in_room	RIGHT	in_phase	TRN2
phase_clicks	0	on_loc	C7	in_room	RIGHT	in_phase	TRN2
phase_clicks	0	on_loc	C8	in_room	RIGHT	in_phase	TRN2
phase_clicks	0	on_loc	CENTER	in_room	RIGHT	in_phase	TRN2
click_on	LEFT	in_room	CENTER	in_phase	TRN2	at_time	384	with_outcome	open
phase_clicks	1	on_loc	LEFT	in_room	CENTER	in_phase	TRN2
phase_clicks	0	on_loc	RIGHT	in_room	CENTER	in_phase	TRN2
phase_clicks	0	on_loc	CENTER	in_room	CENTER	in_phase	TRN2
partial_time_spent	6	in_room	CENTER	in_phase	TST
partial_time_spent	232	in_room	LEFT	in_phase	TST
click_on	C1	in_room	LEFT	in_phase	TST	at_time	539	with_outcome	empty
click_on	C1	in_room	LEFT	in_phase	TST	at_time	577	with_outcome	empty
click_on	C1	in_room	LEFT	in_phase	TST	at_time	600	with_outcome	empty
click_on	C1	in_room	LEFT	in_phase	TST	at_time	637	with_outcome	empty
click_on	C1	in_room	LEFT	in_phase	TST	at_time	669	with_outcome	empty
click_on	C1	in_room	LEFT	in_phase	TST	at_time	709	with_outcome	empty
click_on	C1	in_room	LEFT	in_phase	TST	at_time	748	with_outcome	empty
phase_clicks	7	on_loc	C1	in_room	LEFT	in_phase	TST
click_on	C2	in_room	LEFT	in_phase	TST	at_time	535	with_outcome	empty
click_on	C2	in_room	LEFT	in_phase	TST	at_time	641	with_outcome	empty
click_on	C2	in_room	LEFT	in_phase	TST	at_time	675	with_outcome	empty
click_on	C2	in_room	LEFT	in_phase	TST	at_time	713	with_outcome	empty
phase_clicks	4	on_loc	C2	in_room	LEFT	in_phase	TST
click_on	C3	in_room	LEFT	in_phase	TST	at_time	531	with_outcome	empty
click_on	C3	in_room	LEFT	in_phase	TST	at_time	562	with_outcome	empty
click_on	C3	in_room	LEFT	in_phase	TST	at_time	589	with_outcome	full
click_on	C3	in_room	LEFT	in_phase	TST	at_time	612	with_outcome	empty
click_on	C3	in_room	LEFT	in_phase	TST	at_time	644	with_outcome	empty
click_on	C3	in_room	LEFT	in_phase	TST	at_time	679	with_outcome	empty
click_on	C3	in_room	LEFT	in_phase	TST	at_time	717	with_outcome	empty
phase_clicks	7	on_loc	C3	in_room	LEFT	in_phase	TST
click_on	C4	in_room	LEFT	in_phase	TST	at_time	527	with_outcome	empty
click_on	C4	in_room	LEFT	in_phase	TST	at_time	559	with_outcome	empty
click_on	C4	in_room	LEFT	in_phase	TST	at_time	592	with_outcome	empty
click_on	C4	in_room	LEFT	in_phase	TST	at_time	649	with_outcome	empty
click_on	C4	in_room	LEFT	in_phase	TST	at_time	683	with_outcome	full
click_on	C4	in_room	LEFT	in_phase	TST	at_time	721	with_outcome	empty
phase_clicks	6	on_loc	C4	in_room	LEFT	in_phase	TST
click_on	C5	in_room	LEFT	in_phase	TST	at_time	543	with_outcome	empty
click_on	C5	in_room	LEFT	in_phase	TST	at_time	573	with_outcome	empty
click_on	C5	in_room	LEFT	in_phase	TST	at_time	608	with_outcome	empty
click_on	C5	in_room	LEFT	in_phase	TST	at_time	628	with_outcome	empty
click_on	C5	in_room	LEFT	in_phase	TST	at_time	661	with_outcome	empty
click_on	C5	in_room	LEFT	in_phase	TST	at_time	689	with_outcome	empty
click_on	C5	in_room	LEFT	in_phase	TST	at_time	705	with_outcome	empty
click_on	C5	in_room	LEFT	in_phase	TST	at_time	737	with_outcome	empty
phase_clicks	8	on_loc	C5	in_room	LEFT	in_phase	TST
click_on	C6	in_room	LEFT	in_phase	TST	at_time	519	with_outcome	empty
click_on	C6	in_room	LEFT	in_phase	TST	at_time	547	with_outcome	empty
click_on	C6	in_room	LEFT	in_phase	TST	at_time	566	with_outcome	empty
click_on	C6	in_room	LEFT	in_phase	TST	at_time	605	with_outcome	empty
click_on	C6	in_room	LEFT	in_phase	TST	at_time	626	with_outcome	empty
click_on	C6	in_room	LEFT	in_phase	TST	at_time	658	with_outcome	empty
click_on	C6	in_room	LEFT	in_phase	TST	at_time	686	with_outcome	empty
click_on	C6	in_room	LEFT	in_phase	TST	at_time	702	with_outcome	empty
click_on	C6	in_room	LEFT	in_phase	TST	at_time	733	with_outcome	empty
click_on	C6	in_room	LEFT	in_phase	TST	at_time	744	with_outcome	empty
phase_clicks	10	on_loc	C6	in_room	LEFT	in_phase	TST
click_on	C7	in_room	LEFT	in_phase	TST	at_time	523	with_outcome	empty
click_on	C7	in_room	LEFT	in_phase	TST	at_time	550	with_outcome	empty
click_on	C7	in_room	LEFT	in_phase	TST	at_time	569	with_outcome	empty
click_on	C7	in_room	LEFT	in_phase	TST	at_time	580	with_outcome	empty
click_on	C7	in_room	LEFT	in_phase	TST	at_time	596	with_outcome	empty
click_on	C7	in_room	LEFT	in_phase	TST	at_time	617	with_outcome	empty
click_on	C7	in_room	LEFT	in_phase	TST	at_time	633	with_outcome	empty
click_on	C7	in_room	LEFT	in_phase	TST	at_time	665	with_outcome	empty
click_on	C7	in_room	LEFT	in_phase	TST	at_time	694	with_outcome	empty
click_on	C7	in_room	LEFT	in_phase	TST	at_time	729	with_outcome	empty
click_on	C7	in_room	LEFT	in_phase	TST	at_time	740	with_outcome	empty
phase_clicks	11	on_loc	C7	in_room	LEFT	in_phase	TST
click_on	C8	in_room	LEFT	in_phase	TST	at_time	554	with_outcome	empty
click_on	C8	in_room	LEFT	in_phase	TST	at_time	584	with_outcome	empty
click_on	C8	in_room	LEFT	in_phase	TST	at_time	621	with_outcome	empty
click_on	C8	in_room	LEFT	in_phase	TST	at_time	654	with_outcome	empty
click_on	C8	in_room	LEFT	in_phase	TST	at_time	697	with_outcome	empty
click_on	C8	in_room	LEFT	in_phase	TST	at_time	725	with_outcome	empty
phase_clicks	6	on_loc	C8	in_room	LEFT	in_phase	TST
phase_clicks	0	on_loc	CENTER	in_room	LEFT	in_phase	TST
final_click_count	13	on_loc	C1	in_room	LEFT
final_click_count	10	on_loc	C2	in_room	LEFT
final_click_count	12	on_loc	C3	in_room	LEFT
final_click_count	11	on_loc	C4	in_room	LEFT
final_click_count	11	on_loc	C5	in_room	LEFT
final_click_count	19	on_loc	C6	in_room	LEFT
final_click_count	19	on_loc	C7	in_room	LEFT
final_click_count	12	on_loc	C8	in_room	LEFT
final_click_count	1	on_loc	CENTER	in_room	LEFT
phase_clicks	0	on_loc	C1	in_room	RIGHT	in_phase	TST
phase_clicks	0	on_loc	C2	in_room	RIGHT	in_phase	TST
phase_clicks	0	on_loc	C3	in_room	RIGHT	in_phase	TST
phase_clicks	0	on_loc	C4	in_room	RIGHT	in_phase	TST
phase_clicks	0	on_loc	C5	in_room	RIGHT	in_phase	TST
phase_clicks	0	on_loc	C6	in_room	RIGHT	in_phase	TST
phase_clicks	0	on_loc	C7	in_room	RIGHT	in_phase	TST
phase_clicks	0	on_loc	C8	in_room	RIGHT	in_phase	TST
phase_clicks	0	on_loc	CENTER	in_room	RIGHT	in_phase	TST
final_click_count	7	on_loc	C1	in_room	RIGHT
final_click_count	6	on_loc	C2	in_room	RIGHT
final_click_count	7	on_loc	C3	in_room	RIGHT
final_click_count	6	on_loc	C4	in_room	RIGHT
final_click_count	8	on_loc	C5	in_room	RIGHT
final_click_count	11	on_loc	C6	in_room	RIGHT
final_click_count	7	on_loc	C7	in_room	RIGHT
final_click_count	7	on_loc	C8	in_room	RIGHT
final_click_count	1	on_loc	CENTER	in_room	RIGHT
click_on	LEFT	in_room	CENTER	in_phase	TST	at_time	514	with_outcome	open
phase_clicks	1	on_loc	LEFT	in_room	CENTER	in_phase	TST
phase_clicks	0	on_loc	RIGHT	in_room	CENTER	in_phase	TST
phase_clicks	0	on_loc	CENTER	in_room	CENTER	in_phase	TST
final_click_count	3	on_loc	LEFT	in_room	CENTER
final_click_count	3	on_loc	RIGHT	in_room	CENTER
final_click_count	1	on_loc	CENTER	in_room	CENTER
final_score	31
tot_time_spent	14.0	in_room	CENTER	in_phase	PRE
tot_time_spent	85.0	in_room	LEFT	in_phase	PRE
tot_time_spent	0.0	in_room	INSIDE	in_phase	PRE
tot_time_spent	138.0	in_room	RIGHT	in_phase	PRE
tot_time_spent	6.0	in_room	CENTER	in_phase	TST
tot_time_spent	232.0	in_room	LEFT	in_phase	TST
tot_time_spent	0.0	in_room	INSIDE	in_phase	TST
tot_time_spent	0.0	in_room	RIGHT	in_phase	TST
