# Supplementary material for: Intolerance of uncertainty and conditioned place preference in opioid addiction
Source: PeerJ. 2018 May 21;6:e4775. doi: 10.7717/peerj.4775 (PMC5967368; doi:10.7717/peerj.4775)
Supplement: Supplemental Information 1 — Contains raw data files from the conditioned place preference task for each participant. [file peerj-06-4775-s001.zip › Radell et al. opioid cpp task data files/controls/fox3_RPA2016-C16.txt]

fox_version	3
subject	RPA2016-C16
experimenter	BF
condition	THREE	room1 (left), room2 (right), low reward first
TST_START_CNT	8
LOW_REWARD_INC_AMNT	1
LOW_REWARD_INC_FREQ	4000
TRN2_START_CNT	6
END_GAME_CNT	12
HI_REWARD_MIN	0
CNT_INC_FREQ	60
HI_REWARD_INC_AMNT	10
LOW_REWARD_MIN	0
HI_REWARD_INC_FREQ	4000
LOW_REWARD_MAX	5
HI_REWARD_MAX	80
TRN1_START_CNT	4

partial_time_spent	9	in_room	CENTER	in_phase	PRE
partial_time_spent	58	in_room	RIGHT	in_phase	PRE
partial_time_spent	6	in_room	CENTER	in_phase	PRE
partial_time_spent	54	in_room	LEFT	in_phase	PRE
partial_time_spent	6	in_room	CENTER	in_phase	PRE
partial_time_spent	44	in_room	RIGHT	in_phase	PRE
partial_time_spent	5	in_room	CENTER	in_phase	PRE
partial_time_spent	44	in_room	LEFT	in_phase	PRE
partial_time_spent	7	in_room	CENTER	in_phase	PRE
partial_time_spent	2	in_room	LEFT	in_phase	PRE
high_reward_room	LEFT
click_on	C1	in_room	LEFT	in_phase	PRE	at_time	114	with_outcome	empty
click_on	C1	in_room	LEFT	in_phase	PRE	at_time	223	with_outcome	empty
phase_clicks	2	on_loc	C1	in_room	LEFT	in_phase	PRE
click_on	C2	in_room	LEFT	in_phase	PRE	at_time	111	with_outcome	empty
click_on	C2	in_room	LEFT	in_phase	PRE	at_time	220	with_outcome	empty
phase_clicks	2	on_loc	C2	in_room	LEFT	in_phase	PRE
click_on	C3	in_room	LEFT	in_phase	PRE	at_time	105	with_outcome	empty
click_on	C3	in_room	LEFT	in_phase	PRE	at_time	216	with_outcome	empty
phase_clicks	2	on_loc	C3	in_room	LEFT	in_phase	PRE
click_on	C4	in_room	LEFT	in_phase	PRE	at_time	98	with_outcome	empty
click_on	C4	in_room	LEFT	in_phase	PRE	at_time	209	with_outcome	empty
phase_clicks	2	on_loc	C4	in_room	LEFT	in_phase	PRE
click_on	C5	in_room	LEFT	in_phase	PRE	at_time	78	with_outcome	empty
click_on	C5	in_room	LEFT	in_phase	PRE	at_time	119	with_outcome	empty
click_on	C5	in_room	LEFT	in_phase	PRE	at_time	189	with_outcome	empty
phase_clicks	3	on_loc	C5	in_room	LEFT	in_phase	PRE
click_on	C6	in_room	LEFT	in_phase	PRE	at_time	84	with_outcome	empty
click_on	C6	in_room	LEFT	in_phase	PRE	at_time	195	with_outcome	full
phase_clicks	2	on_loc	C6	in_room	LEFT	in_phase	PRE
click_on	C7	in_room	LEFT	in_phase	PRE	at_time	88	with_outcome	empty
click_on	C7	in_room	LEFT	in_phase	PRE	at_time	201	with_outcome	empty
phase_clicks	2	on_loc	C7	in_room	LEFT	in_phase	PRE
click_on	C8	in_room	LEFT	in_phase	PRE	at_time	93	with_outcome	empty
click_on	C8	in_room	LEFT	in_phase	PRE	at_time	205	with_outcome	empty
phase_clicks	2	on_loc	C8	in_room	LEFT	in_phase	PRE
click_on	CENTER	in_room	LEFT	in_phase	PRE	at_time	126	with_outcome	open
click_on	CENTER	in_room	LEFT	in_phase	PRE	at_time	227	with_outcome	open
phase_clicks	2	on_loc	CENTER	in_room	LEFT	in_phase	PRE
click_on	C1	in_room	RIGHT	in_phase	PRE	at_time	51	with_outcome	empty
click_on	C1	in_room	RIGHT	in_phase	PRE	at_time	172	with_outcome	empty
phase_clicks	2	on_loc	C1	in_room	RIGHT	in_phase	PRE
click_on	C2	in_room	RIGHT	in_phase	PRE	at_time	45	with_outcome	full
click_on	C2	in_room	RIGHT	in_phase	PRE	at_time	57	with_outcome	empty
click_on	C2	in_room	RIGHT	in_phase	PRE	at_time	169	with_outcome	empty
phase_clicks	3	on_loc	C2	in_room	RIGHT	in_phase	PRE
click_on	C3	in_room	RIGHT	in_phase	PRE	at_time	39	with_outcome	empty
click_on	C3	in_room	RIGHT	in_phase	PRE	at_time	60	with_outcome	empty
click_on	C3	in_room	RIGHT	in_phase	PRE	at_time	164	with_outcome	empty
phase_clicks	3	on_loc	C3	in_room	RIGHT	in_phase	PRE
click_on	C4	in_room	RIGHT	in_phase	PRE	at_time	35	with_outcome	full
click_on	C4	in_room	RIGHT	in_phase	PRE	at_time	159	with_outcome	empty
phase_clicks	2	on_loc	C4	in_room	RIGHT	in_phase	PRE
click_on	C5	in_room	RIGHT	in_phase	PRE	at_time	13	with_outcome	empty
click_on	C5	in_room	RIGHT	in_phase	PRE	at_time	138	with_outcome	empty
phase_clicks	2	on_loc	C5	in_room	RIGHT	in_phase	PRE
click_on	C6	in_room	RIGHT	in_phase	PRE	at_time	18	with_outcome	empty
click_on	C6	in_room	RIGHT	in_phase	PRE	at_time	144	with_outcome	empty
phase_clicks	2	on_loc	C6	in_room	RIGHT	in_phase	PRE
click_on	C7	in_room	RIGHT	in_phase	PRE	at_time	26	with_outcome	empty
click_on	C7	in_room	RIGHT	in_phase	PRE	at_time	149	with_outcome	empty
phase_clicks	2	on_loc	C7	in_room	RIGHT	in_phase	PRE
click_on	C8	in_room	RIGHT	in_phase	PRE	at_time	30	with_outcome	empty
click_on	C8	in_room	RIGHT	in_phase	PRE	at_time	155	with_outcome	empty
phase_clicks	2	on_loc	C8	in_room	RIGHT	in_phase	PRE
click_on	CENTER	in_room	RIGHT	in_phase	PRE	at_time	65	with_outcome	open
click_on	CENTER	in_room	RIGHT	in_phase	PRE	at_time	177	with_outcome	open
phase_clicks	2	on_loc	CENTER	in_room	RIGHT	in_phase	PRE
click_on	LEFT	in_room	CENTER	in_phase	PRE	at_time	71	with_outcome	open
click_on	LEFT	in_room	CENTER	in_phase	PRE	at_time	182	with_outcome	open
click_on	LEFT	in_room	CENTER	in_phase	PRE	at_time	235	with_outcome	open
phase_clicks	3	on_loc	LEFT	in_room	CENTER	in_phase	PRE
click_on	RIGHT	in_room	CENTER	in_phase	PRE	at_time	7	with_outcome	open
click_on	RIGHT	in_room	CENTER	in_phase	PRE	at_time	132	with_outcome	open
phase_clicks	2	on_loc	RIGHT	in_room	CENTER	in_phase	PRE
phase_clicks	0	on_loc	CENTER	in_room	CENTER	in_phase	PRE
partial_time_spent	12	in_room	CENTER	in_phase	TRN1
partial_time_spent	106	in_room	RIGHT	in_phase	TRN1
phase_clicks	0	on_loc	C1	in_room	LEFT	in_phase	TRN1
phase_clicks	0	on_loc	C2	in_room	LEFT	in_phase	TRN1
phase_clicks	0	on_loc	C3	in_room	LEFT	in_phase	TRN1
phase_clicks	0	on_loc	C4	in_room	LEFT	in_phase	TRN1
phase_clicks	0	on_loc	C5	in_room	LEFT	in_phase	TRN1
phase_clicks	0	on_loc	C6	in_room	LEFT	in_phase	TRN1
phase_clicks	0	on_loc	C7	in_room	LEFT	in_phase	TRN1
phase_clicks	0	on_loc	C8	in_room	LEFT	in_phase	TRN1
phase_clicks	0	on_loc	CENTER	in_room	LEFT	in_phase	TRN1
click_on	C1	in_room	RIGHT	in_phase	TRN1	at_time	310	with_outcome	empty
click_on	C1	in_room	RIGHT	in_phase	TRN1	at_time	353	with_outcome	empty
phase_clicks	2	on_loc	C1	in_room	RIGHT	in_phase	TRN1
click_on	C2	in_room	RIGHT	in_phase	TRN1	at_time	307	with_outcome	empty
click_on	C2	in_room	RIGHT	in_phase	TRN1	at_time	350	with_outcome	empty
phase_clicks	2	on_loc	C2	in_room	RIGHT	in_phase	TRN1
click_on	C3	in_room	RIGHT	in_phase	TRN1	at_time	302	with_outcome	empty
click_on	C3	in_room	RIGHT	in_phase	TRN1	at_time	345	with_outcome	empty
phase_clicks	2	on_loc	C3	in_room	RIGHT	in_phase	TRN1
click_on	C4	in_room	RIGHT	in_phase	TRN1	at_time	298	with_outcome	empty
click_on	C4	in_room	RIGHT	in_phase	TRN1	at_time	339	with_outcome	empty
phase_clicks	2	on_loc	C4	in_room	RIGHT	in_phase	TRN1
click_on	C5	in_room	RIGHT	in_phase	TRN1	at_time	279	with_outcome	empty
click_on	C5	in_room	RIGHT	in_phase	TRN1	at_time	315	with_outcome	empty
phase_clicks	2	on_loc	C5	in_room	RIGHT	in_phase	TRN1
click_on	C6	in_room	RIGHT	in_phase	TRN1	at_time	284	with_outcome	empty
click_on	C6	in_room	RIGHT	in_phase	TRN1	at_time	322	with_outcome	empty
phase_clicks	2	on_loc	C6	in_room	RIGHT	in_phase	TRN1
click_on	C7	in_room	RIGHT	in_phase	TRN1	at_time	289	with_outcome	empty
click_on	C7	in_room	RIGHT	in_phase	TRN1	at_time	326	with_outcome	empty
click_on	C7	in_room	RIGHT	in_phase	TRN1	at_time	331	with_outcome	empty
phase_clicks	3	on_loc	C7	in_room	RIGHT	in_phase	TRN1
click_on	C8	in_room	RIGHT	in_phase	TRN1	at_time	294	with_outcome	empty
click_on	C8	in_room	RIGHT	in_phase	TRN1	at_time	335	with_outcome	empty
phase_clicks	2	on_loc	C8	in_room	RIGHT	in_phase	TRN1
phase_clicks	0	on_loc	CENTER	in_room	RIGHT	in_phase	TRN1
phase_clicks	0	on_loc	LEFT	in_room	CENTER	in_phase	TRN1
click_on	RIGHT	in_room	CENTER	in_phase	TRN1	at_time	260	with_outcome	open
phase_clicks	1	on_loc	RIGHT	in_room	CENTER	in_phase	TRN1
phase_clicks	0	on_loc	CENTER	in_room	CENTER	in_phase	TRN1
partial_time_spent	15	in_room	CENTER	in_phase	TRN2
partial_time_spent	104	in_room	LEFT	in_phase	TRN2
click_on	C1	in_room	LEFT	in_phase	TRN2	at_time	433	with_outcome	full
click_on	C1	in_room	LEFT	in_phase	TRN2	at_time	472	with_outcome	empty
phase_clicks	2	on_loc	C1	in_room	LEFT	in_phase	TRN2
click_on	C2	in_room	LEFT	in_phase	TRN2	at_time	430	with_outcome	full
click_on	C2	in_room	LEFT	in_phase	TRN2	at_time	467	with_outcome	full
phase_clicks	2	on_loc	C2	in_room	LEFT	in_phase	TRN2
click_on	C3	in_room	LEFT	in_phase	TRN2	at_time	426	with_outcome	full
click_on	C3	in_room	LEFT	in_phase	TRN2	at_time	461	with_outcome	full
phase_clicks	2	on_loc	C3	in_room	LEFT	in_phase	TRN2
click_on	C4	in_room	LEFT	in_phase	TRN2	at_time	421	with_outcome	full
click_on	C4	in_room	LEFT	in_phase	TRN2	at_time	457	with_outcome	full
phase_clicks	2	on_loc	C4	in_room	LEFT	in_phase	TRN2
click_on	C5	in_room	LEFT	in_phase	TRN2	at_time	403	with_outcome	full
click_on	C5	in_room	LEFT	in_phase	TRN2	at_time	437	with_outcome	full
click_on	C5	in_room	LEFT	in_phase	TRN2	at_time	478	with_outcome	empty
phase_clicks	3	on_loc	C5	in_room	LEFT	in_phase	TRN2
click_on	C6	in_room	LEFT	in_phase	TRN2	at_time	409	with_outcome	full
click_on	C6	in_room	LEFT	in_phase	TRN2	at_time	445	with_outcome	empty
click_on	C6	in_room	LEFT	in_phase	TRN2	at_time	483	with_outcome	empty
click_on	C6	in_room	LEFT	in_phase	TRN2	at_time	485	with_outcome	full
phase_clicks	4	on_loc	C6	in_room	LEFT	in_phase	TRN2
click_on	C7	in_room	LEFT	in_phase	TRN2	at_time	412	with_outcome	full
click_on	C7	in_room	LEFT	in_phase	TRN2	at_time	448	with_outcome	empty
click_on	C7	in_room	LEFT	in_phase	TRN2	at_time	489	with_outcome	full
phase_clicks	3	on_loc	C7	in_room	LEFT	in_phase	TRN2
click_on	C8	in_room	LEFT	in_phase	TRN2	at_time	416	with_outcome	full
click_on	C8	in_room	LEFT	in_phase	TRN2	at_time	453	with_outcome	empty
click_on	C8	in_room	LEFT	in_phase	TRN2	at_time	492	with_outcome	full
click_on	C8	in_room	LEFT	in_phase	TRN2	at_time	497	with_outcome	empty
phase_clicks	4	on_loc	C8	in_room	LEFT	in_phase	TRN2
phase_clicks	0	on_loc	CENTER	in_room	LEFT	in_phase	TRN2
phase_clicks	0	on_loc	C1	in_room	RIGHT	in_phase	TRN2
phase_clicks	0	on_loc	C2	in_room	RIGHT	in_phase	TRN2
phase_clicks	0	on_loc	C3	in_room	RIGHT	in_phase	TRN2
phase_clicks	0	on_loc	C4	in_room	RIGHT	in_phase	TRN2
phase_clicks	0	on_loc	C5	in_room	RIGHT	in_phase	TRN2
phase_clicks	0	on_loc	C6	in_room	RIGHT	in_phase	TRN2
phase_clicks	0	on_loc	C7	in_room	RIGHT	in_phase	TRN2
phase_clicks	0	on_loc	C8	in_room	RIGHT	in_phase	TRN2
phase_clicks	0	on_loc	CENTER	in_room	RIGHT	in_phase	TRN2
click_on	LEFT	in_room	CENTER	in_phase	TRN2	at_time	393	with_outcome	open
phase_clicks	1	on_loc	LEFT	in_room	CENTER	in_phase	TRN2
phase_clicks	0	on_loc	RIGHT	in_room	CENTER	in_phase	TRN2
phase_clicks	0	on_loc	CENTER	in_room	CENTER	in_phase	TRN2
partial_time_spent	11	in_room	CENTER	in_phase	TST
partial_time_spent	152	in_room	RIGHT	in_phase	TST
partial_time_spent	6	in_room	CENTER	in_phase	TST
partial_time_spent	69	in_room	LEFT	in_phase	TST
click_on	C1	in_room	LEFT	in_phase	TST	at_time	726	with_outcome	empty
phase_clicks	1	on_loc	C1	in_room	LEFT	in_phase	TST
click_on	C2	in_room	LEFT	in_phase	TST	at_time	709	with_outcome	empty
click_on	C2	in_room	LEFT	in_phase	TST	at_time	731	with_outcome	empty
phase_clicks	2	on_loc	C2	in_room	LEFT	in_phase	TST
click_on	C3	in_room	LEFT	in_phase	TST	at_time	704	with_outcome	empty
click_on	C3	in_room	LEFT	in_phase	TST	at_time	734	with_outcome	empty
phase_clicks	2	on_loc	C3	in_room	LEFT	in_phase	TST
click_on	C4	in_room	LEFT	in_phase	TST	at_time	698	with_outcome	empty
phase_clicks	1	on_loc	C4	in_room	LEFT	in_phase	TST
click_on	C5	in_room	LEFT	in_phase	TST	at_time	684	with_outcome	empty
phase_clicks	1	on_loc	C5	in_room	LEFT	in_phase	TST
click_on	C6	in_room	LEFT	in_phase	TST	at_time	688	with_outcome	empty
phase_clicks	1	on_loc	C6	in_room	LEFT	in_phase	TST
click_on	C7	in_room	LEFT	in_phase	TST	at_time	691	with_outcome	empty
phase_clicks	1	on_loc	C7	in_room	LEFT	in_phase	TST
click_on	C8	in_room	LEFT	in_phase	TST	at_time	695	with_outcome	empty
phase_clicks	1	on_loc	C8	in_room	LEFT	in_phase	TST
phase_clicks	0	on_loc	CENTER	in_room	LEFT	in_phase	TST
final_click_count	5	on_loc	C1	in_room	LEFT
final_click_count	6	on_loc	C2	in_room	LEFT
final_click_count	6	on_loc	C3	in_room	LEFT
final_click_count	5	on_loc	C4	in_room	LEFT
final_click_count	7	on_loc	C5	in_room	LEFT
final_click_count	7	on_loc	C6	in_room	LEFT
final_click_count	6	on_loc	C7	in_room	LEFT
final_click_count	7	on_loc	C8	in_room	LEFT
final_click_count	2	on_loc	CENTER	in_room	LEFT
click_on	C1	in_room	RIGHT	in_phase	TST	at_time	556	with_outcome	empty
click_on	C1	in_room	RIGHT	in_phase	TST	at_time	588	with_outcome	empty
click_on	C1	in_room	RIGHT	in_phase	TST	at_time	666	with_outcome	empty
phase_clicks	3	on_loc	C1	in_room	RIGHT	in_phase	TST
click_on	C2	in_room	RIGHT	in_phase	TST	at_time	553	with_outcome	empty
click_on	C2	in_room	RIGHT	in_phase	TST	at_time	585	with_outcome	empty
click_on	C2	in_room	RIGHT	in_phase	TST	at_time	663	with_outcome	empty
phase_clicks	3	on_loc	C2	in_room	RIGHT	in_phase	TST
click_on	C3	in_room	RIGHT	in_phase	TST	at_time	549	with_outcome	empty
click_on	C3	in_room	RIGHT	in_phase	TST	at_time	581	with_outcome	empty
click_on	C3	in_room	RIGHT	in_phase	TST	at_time	651	with_outcome	empty
click_on	C3	in_room	RIGHT	in_phase	TST	at_time	658	with_outcome	empty
phase_clicks	4	on_loc	C3	in_room	RIGHT	in_phase	TST
click_on	C4	in_room	RIGHT	in_phase	TST	at_time	545	with_outcome	full
click_on	C4	in_room	RIGHT	in_phase	TST	at_time	576	with_outcome	empty
click_on	C4	in_room	RIGHT	in_phase	TST	at_time	645	with_outcome	empty
phase_clicks	3	on_loc	C4	in_room	RIGHT	in_phase	TST
click_on	C5	in_room	RIGHT	in_phase	TST	at_time	526	with_outcome	empty
click_on	C5	in_room	RIGHT	in_phase	TST	at_time	560	with_outcome	empty
click_on	C5	in_room	RIGHT	in_phase	TST	at_time	620	with_outcome	empty
phase_clicks	3	on_loc	C5	in_room	RIGHT	in_phase	TST
click_on	C6	in_room	RIGHT	in_phase	TST	at_time	532	with_outcome	empty
click_on	C6	in_room	RIGHT	in_phase	TST	at_time	564	with_outcome	full
phase_clicks	2	on_loc	C6	in_room	RIGHT	in_phase	TST
click_on	C7	in_room	RIGHT	in_phase	TST	at_time	536	with_outcome	empty
click_on	C7	in_room	RIGHT	in_phase	TST	at_time	568	with_outcome	empty
phase_clicks	2	on_loc	C7	in_room	RIGHT	in_phase	TST
click_on	C8	in_room	RIGHT	in_phase	TST	at_time	540	with_outcome	empty
click_on	C8	in_room	RIGHT	in_phase	TST	at_time	572	with_outcome	empty
phase_clicks	2	on_loc	C8	in_room	RIGHT	in_phase	TST
click_on	CENTER	in_room	RIGHT	in_phase	TST	at_time	671	with_outcome	open
phase_clicks	1	on_loc	CENTER	in_room	RIGHT	in_phase	TST
final_click_count	7	on_loc	C1	in_room	RIGHT
final_click_count	8	on_loc	C2	in_room	RIGHT
final_click_count	9	on_loc	C3	in_room	RIGHT
final_click_count	7	on_loc	C4	in_room	RIGHT
final_click_count	7	on_loc	C5	in_room	RIGHT
final_click_count	6	on_loc	C6	in_room	RIGHT
final_click_count	7	on_loc	C7	in_room	RIGHT
final_click_count	6	on_loc	C8	in_room	RIGHT
final_click_count	3	on_loc	CENTER	in_room	RIGHT
click_on	LEFT	in_room	CENTER	in_phase	TST	at_time	677	with_outcome	open
phase_clicks	1	on_loc	LEFT	in_room	CENTER	in_phase	TST
click_on	RIGHT	in_room	CENTER	in_phase	TST	at_time	519	with_outcome	open
phase_clicks	1	on_loc	RIGHT	in_room	CENTER	in_phase	TST
phase_clicks	0	on_loc	CENTER	in_room	CENTER	in_phase	TST
final_click_count	5	on_loc	LEFT	in_room	CENTER
final_click_count	4	on_loc	RIGHT	in_room	CENTER
final_click_count	1	on_loc	CENTER	in_room	CENTER
final_score	20
tot_time_spent	100.0	in_room	LEFT	in_phase	PRE
tot_time_spent	102.0	in_room	RIGHT	in_phase	PRE
tot_time_spent	33.0	in_room	CENTER	in_phase	PRE
tot_time_spent	0.0	in_room	INSIDE	in_phase	PRE
tot_time_spent	69.0	in_room	LEFT	in_phase	TST
tot_time_spent	152.0	in_room	RIGHT	in_phase	TST
tot_time_spent	17.0	in_room	CENTER	in_phase	TST
tot_time_spent	0.0	in_room	INSIDE	in_phase	TST
