# Supplementary material for: Intolerance of uncertainty and conditioned place preference in opioid addiction
Source: PeerJ. 2018 May 21;6:e4775. doi: 10.7717/peerj.4775 (PMC5967368; doi:10.7717/peerj.4775)
Supplement: Supplemental Information 1 — Contains raw data files from the conditioned place preference task for each participant. [file peerj-06-4775-s001.zip › Radell et al. opioid cpp task data files/controls/fox3_RPA2016-C3.txt]

fox_version	3
subject	RPA2016-C3
experimenter	BF
condition	THREE	room1 (left), room2 (right), low reward first
END_GAME_CNT	12
TRN2_START_CNT	6
TST_START_CNT	8
CNT_INC_FREQ	60
HI_REWARD_MIN	0
TRN1_START_CNT	4
LOW_REWARD_INC_AMNT	1
LOW_REWARD_INC_FREQ	4000
HI_REWARD_MAX	80
HI_REWARD_INC_FREQ	4000
HI_REWARD_INC_AMNT	10
LOW_REWARD_MIN	0
LOW_REWARD_MAX	5

partial_time_spent	8	in_room	CENTER	in_phase	PRE
partial_time_spent	41	in_room	LEFT	in_phase	PRE
partial_time_spent	5	in_room	CENTER	in_phase	PRE
partial_time_spent	37	in_room	RIGHT	in_phase	PRE
partial_time_spent	8	in_room	CENTER	in_phase	PRE
partial_time_spent	37	in_room	LEFT	in_phase	PRE
partial_time_spent	5	in_room	CENTER	in_phase	PRE
partial_time_spent	36	in_room	RIGHT	in_phase	PRE
partial_time_spent	5	in_room	CENTER	in_phase	PRE
partial_time_spent	39	in_room	LEFT	in_phase	PRE
partial_time_spent	8	in_room	CENTER	in_phase	PRE
partial_time_spent	6	in_room	LEFT	in_phase	PRE
high_reward_room	RIGHT
click_on	C1	in_room	LEFT	in_phase	PRE	at_time	24	with_outcome	empty
click_on	C1	in_room	LEFT	in_phase	PRE	at_time	103	with_outcome	empty
click_on	C1	in_room	LEFT	in_phase	PRE	at_time	189	with_outcome	full
click_on	C1	in_room	LEFT	in_phase	PRE	at_time	236	with_outcome	empty
phase_clicks	4	on_loc	C1	in_room	LEFT	in_phase	PRE
click_on	C2	in_room	LEFT	in_phase	PRE	at_time	21	with_outcome	empty
click_on	C2	in_room	LEFT	in_phase	PRE	at_time	112	with_outcome	empty
click_on	C2	in_room	LEFT	in_phase	PRE	at_time	200	with_outcome	empty
phase_clicks	3	on_loc	C2	in_room	LEFT	in_phase	PRE
click_on	C3	in_room	LEFT	in_phase	PRE	at_time	16	with_outcome	empty
click_on	C3	in_room	LEFT	in_phase	PRE	at_time	119	with_outcome	empty
click_on	C3	in_room	LEFT	in_phase	PRE	at_time	207	with_outcome	empty
phase_clicks	3	on_loc	C3	in_room	LEFT	in_phase	PRE
click_on	C4	in_room	LEFT	in_phase	PRE	at_time	11	with_outcome	empty
click_on	C4	in_room	LEFT	in_phase	PRE	at_time	127	with_outcome	empty
click_on	C4	in_room	LEFT	in_phase	PRE	at_time	215	with_outcome	full
phase_clicks	3	on_loc	C4	in_room	LEFT	in_phase	PRE
click_on	C5	in_room	LEFT	in_phase	PRE	at_time	43	with_outcome	empty
click_on	C5	in_room	LEFT	in_phase	PRE	at_time	109	with_outcome	empty
click_on	C5	in_room	LEFT	in_phase	PRE	at_time	196	with_outcome	empty
click_on	C5	in_room	LEFT	in_phase	PRE	at_time	240	with_outcome	empty
phase_clicks	4	on_loc	C5	in_room	LEFT	in_phase	PRE
click_on	C6	in_room	LEFT	in_phase	PRE	at_time	40	with_outcome	empty
click_on	C6	in_room	LEFT	in_phase	PRE	at_time	116	with_outcome	empty
click_on	C6	in_room	LEFT	in_phase	PRE	at_time	203	with_outcome	empty
phase_clicks	3	on_loc	C6	in_room	LEFT	in_phase	PRE
click_on	C7	in_room	LEFT	in_phase	PRE	at_time	34	with_outcome	empty
click_on	C7	in_room	LEFT	in_phase	PRE	at_time	123	with_outcome	empty
click_on	C7	in_room	LEFT	in_phase	PRE	at_time	211	with_outcome	empty
phase_clicks	3	on_loc	C7	in_room	LEFT	in_phase	PRE
click_on	C8	in_room	LEFT	in_phase	PRE	at_time	29	with_outcome	empty
click_on	C8	in_room	LEFT	in_phase	PRE	at_time	131	with_outcome	full
click_on	C8	in_room	LEFT	in_phase	PRE	at_time	219	with_outcome	empty
phase_clicks	3	on_loc	C8	in_room	LEFT	in_phase	PRE
click_on	CENTER	in_room	LEFT	in_phase	PRE	at_time	46	with_outcome	open
click_on	CENTER	in_room	LEFT	in_phase	PRE	at_time	135	with_outcome	open
click_on	CENTER	in_room	LEFT	in_phase	PRE	at_time	222	with_outcome	open
phase_clicks	3	on_loc	CENTER	in_room	LEFT	in_phase	PRE
click_on	C1	in_room	RIGHT	in_phase	PRE	at_time	68	with_outcome	empty
click_on	C1	in_room	RIGHT	in_phase	PRE	at_time	147	with_outcome	empty
phase_clicks	2	on_loc	C1	in_room	RIGHT	in_phase	PRE
click_on	C2	in_room	RIGHT	in_phase	PRE	at_time	65	with_outcome	full
click_on	C2	in_room	RIGHT	in_phase	PRE	at_time	155	with_outcome	empty
phase_clicks	2	on_loc	C2	in_room	RIGHT	in_phase	PRE
click_on	C3	in_room	RIGHT	in_phase	PRE	at_time	61	with_outcome	empty
click_on	C3	in_room	RIGHT	in_phase	PRE	at_time	162	with_outcome	empty
phase_clicks	2	on_loc	C3	in_room	RIGHT	in_phase	PRE
click_on	C4	in_room	RIGHT	in_phase	PRE	at_time	57	with_outcome	empty
click_on	C4	in_room	RIGHT	in_phase	PRE	at_time	169	with_outcome	empty
phase_clicks	2	on_loc	C4	in_room	RIGHT	in_phase	PRE
click_on	C5	in_room	RIGHT	in_phase	PRE	at_time	72	with_outcome	empty
click_on	C5	in_room	RIGHT	in_phase	PRE	at_time	151	with_outcome	empty
phase_clicks	2	on_loc	C5	in_room	RIGHT	in_phase	PRE
click_on	C6	in_room	RIGHT	in_phase	PRE	at_time	76	with_outcome	empty
click_on	C6	in_room	RIGHT	in_phase	PRE	at_time	158	with_outcome	empty
phase_clicks	2	on_loc	C6	in_room	RIGHT	in_phase	PRE
click_on	C7	in_room	RIGHT	in_phase	PRE	at_time	79	with_outcome	empty
click_on	C7	in_room	RIGHT	in_phase	PRE	at_time	165	with_outcome	empty
phase_clicks	2	on_loc	C7	in_room	RIGHT	in_phase	PRE
click_on	C8	in_room	RIGHT	in_phase	PRE	at_time	84	with_outcome	empty
click_on	C8	in_room	RIGHT	in_phase	PRE	at_time	174	with_outcome	empty
phase_clicks	2	on_loc	C8	in_room	RIGHT	in_phase	PRE
click_on	CENTER	in_room	RIGHT	in_phase	PRE	at_time	88	with_outcome	open
click_on	CENTER	in_room	RIGHT	in_phase	PRE	at_time	178	with_outcome	open
phase_clicks	2	on_loc	CENTER	in_room	RIGHT	in_phase	PRE
click_on	LEFT	in_room	CENTER	in_phase	PRE	at_time	5	with_outcome	open
click_on	LEFT	in_room	CENTER	in_phase	PRE	at_time	97	with_outcome	open
click_on	LEFT	in_room	CENTER	in_phase	PRE	at_time	183	with_outcome	open
click_on	LEFT	in_room	CENTER	in_phase	PRE	at_time	231	with_outcome	open
phase_clicks	4	on_loc	LEFT	in_room	CENTER	in_phase	PRE
click_on	RIGHT	in_room	CENTER	in_phase	PRE	at_time	51	with_outcome	open
click_on	RIGHT	in_room	CENTER	in_phase	PRE	at_time	141	with_outcome	open
phase_clicks	2	on_loc	RIGHT	in_room	CENTER	in_phase	PRE
phase_clicks	0	on_loc	CENTER	in_room	CENTER	in_phase	PRE
partial_time_spent	5	in_room	CENTER	in_phase	TRN1
partial_time_spent	113	in_room	LEFT	in_phase	TRN1
click_on	C1	in_room	LEFT	in_phase	TRN1	at_time	259	with_outcome	empty
click_on	C1	in_room	LEFT	in_phase	TRN1	at_time	306	with_outcome	empty
click_on	C1	in_room	LEFT	in_phase	TRN1	at_time	338	with_outcome	empty
phase_clicks	3	on_loc	C1	in_room	LEFT	in_phase	TRN1
click_on	C2	in_room	LEFT	in_phase	TRN1	at_time	267	with_outcome	empty
click_on	C2	in_room	LEFT	in_phase	TRN1	at_time	317	with_outcome	empty
click_on	C2	in_room	LEFT	in_phase	TRN1	at_time	351	with_outcome	empty
phase_clicks	3	on_loc	C2	in_room	LEFT	in_phase	TRN1
click_on	C3	in_room	LEFT	in_phase	TRN1	at_time	274	with_outcome	empty
click_on	C3	in_room	LEFT	in_phase	TRN1	at_time	320	with_outcome	empty
click_on	C3	in_room	LEFT	in_phase	TRN1	at_time	354	with_outcome	empty
phase_clicks	3	on_loc	C3	in_room	LEFT	in_phase	TRN1
click_on	C4	in_room	LEFT	in_phase	TRN1	at_time	282	with_outcome	empty
click_on	C4	in_room	LEFT	in_phase	TRN1	at_time	328	with_outcome	empty
click_on	C4	in_room	LEFT	in_phase	TRN1	at_time	366	with_outcome	full
phase_clicks	3	on_loc	C4	in_room	LEFT	in_phase	TRN1
click_on	C5	in_room	LEFT	in_phase	TRN1	at_time	262	with_outcome	empty
click_on	C5	in_room	LEFT	in_phase	TRN1	at_time	309	with_outcome	empty
click_on	C5	in_room	LEFT	in_phase	TRN1	at_time	342	with_outcome	empty
phase_clicks	3	on_loc	C5	in_room	LEFT	in_phase	TRN1
click_on	C6	in_room	LEFT	in_phase	TRN1	at_time	271	with_outcome	empty
click_on	C6	in_room	LEFT	in_phase	TRN1	at_time	313	with_outcome	empty
click_on	C6	in_room	LEFT	in_phase	TRN1	at_time	348	with_outcome	empty
phase_clicks	3	on_loc	C6	in_room	LEFT	in_phase	TRN1
click_on	C7	in_room	LEFT	in_phase	TRN1	at_time	278	with_outcome	empty
click_on	C7	in_room	LEFT	in_phase	TRN1	at_time	324	with_outcome	empty
click_on	C7	in_room	LEFT	in_phase	TRN1	at_time	358	with_outcome	empty
phase_clicks	3	on_loc	C7	in_room	LEFT	in_phase	TRN1
click_on	C8	in_room	LEFT	in_phase	TRN1	at_time	286	with_outcome	full
click_on	C8	in_room	LEFT	in_phase	TRN1	at_time	333	with_outcome	empty
click_on	C8	in_room	LEFT	in_phase	TRN1	at_time	362	with_outcome	empty
phase_clicks	3	on_loc	C8	in_room	LEFT	in_phase	TRN1
click_on	CENTER	in_room	LEFT	in_phase	TRN1	at_time	291	with_outcome	locked
click_on	CENTER	in_room	LEFT	in_phase	TRN1	at_time	295	with_outcome	locked
phase_clicks	2	on_loc	CENTER	in_room	LEFT	in_phase	TRN1
phase_clicks	0	on_loc	C1	in_room	RIGHT	in_phase	TRN1
phase_clicks	0	on_loc	C2	in_room	RIGHT	in_phase	TRN1
phase_clicks	0	on_loc	C3	in_room	RIGHT	in_phase	TRN1
phase_clicks	0	on_loc	C4	in_room	RIGHT	in_phase	TRN1
phase_clicks	0	on_loc	C5	in_room	RIGHT	in_phase	TRN1
phase_clicks	0	on_loc	C6	in_room	RIGHT	in_phase	TRN1
phase_clicks	0	on_loc	C7	in_room	RIGHT	in_phase	TRN1
phase_clicks	0	on_loc	C8	in_room	RIGHT	in_phase	TRN1
phase_clicks	0	on_loc	CENTER	in_room	RIGHT	in_phase	TRN1
click_on	LEFT	in_room	CENTER	in_phase	TRN1	at_time	253	with_outcome	open
phase_clicks	1	on_loc	LEFT	in_room	CENTER	in_phase	TRN1
phase_clicks	0	on_loc	RIGHT	in_room	CENTER	in_phase	TRN1
phase_clicks	0	on_loc	CENTER	in_room	CENTER	in_phase	TRN1
partial_time_spent	6	in_room	CENTER	in_phase	TRN2
partial_time_spent	113	in_room	RIGHT	in_phase	TRN2
phase_clicks	0	on_loc	C1	in_room	LEFT	in_phase	TRN2
phase_clicks	0	on_loc	C2	in_room	LEFT	in_phase	TRN2
phase_clicks	0	on_loc	C3	in_room	LEFT	in_phase	TRN2
phase_clicks	0	on_loc	C4	in_room	LEFT	in_phase	TRN2
phase_clicks	0	on_loc	C5	in_room	LEFT	in_phase	TRN2
phase_clicks	0	on_loc	C6	in_room	LEFT	in_phase	TRN2
phase_clicks	0	on_loc	C7	in_room	LEFT	in_phase	TRN2
phase_clicks	0	on_loc	C8	in_room	LEFT	in_phase	TRN2
phase_clicks	0	on_loc	CENTER	in_room	LEFT	in_phase	TRN2
click_on	C1	in_room	RIGHT	in_phase	TRN2	at_time	389	with_outcome	full
click_on	C1	in_room	RIGHT	in_phase	TRN2	at_time	422	with_outcome	empty
click_on	C1	in_room	RIGHT	in_phase	TRN2	at_time	426	with_outcome	full
click_on	C1	in_room	RIGHT	in_phase	TRN2	at_time	485	with_outcome	full
click_on	C1	in_room	RIGHT	in_phase	TRN2	at_time	491	with_outcome	empty
phase_clicks	5	on_loc	C1	in_room	RIGHT	in_phase	TRN2
click_on	C2	in_room	RIGHT	in_phase	TRN2	at_time	401	with_outcome	full
click_on	C2	in_room	RIGHT	in_phase	TRN2	at_time	435	with_outcome	full
click_on	C2	in_room	RIGHT	in_phase	TRN2	at_time	474	with_outcome	full
phase_clicks	3	on_loc	C2	in_room	RIGHT	in_phase	TRN2
click_on	C3	in_room	RIGHT	in_phase	TRN2	at_time	404	with_outcome	full
click_on	C3	in_room	RIGHT	in_phase	TRN2	at_time	442	with_outcome	full
click_on	C3	in_room	RIGHT	in_phase	TRN2	at_time	470	with_outcome	full
phase_clicks	3	on_loc	C3	in_room	RIGHT	in_phase	TRN2
click_on	C4	in_room	RIGHT	in_phase	TRN2	at_time	412	with_outcome	full
click_on	C4	in_room	RIGHT	in_phase	TRN2	at_time	450	with_outcome	full
click_on	C4	in_room	RIGHT	in_phase	TRN2	at_time	459	with_outcome	full
phase_clicks	3	on_loc	C4	in_room	RIGHT	in_phase	TRN2
click_on	C5	in_room	RIGHT	in_phase	TRN2	at_time	394	with_outcome	full
click_on	C5	in_room	RIGHT	in_phase	TRN2	at_time	431	with_outcome	empty
click_on	C5	in_room	RIGHT	in_phase	TRN2	at_time	481	with_outcome	full
click_on	C5	in_room	RIGHT	in_phase	TRN2	at_time	495	with_outcome	empty
phase_clicks	4	on_loc	C5	in_room	RIGHT	in_phase	TRN2
click_on	C6	in_room	RIGHT	in_phase	TRN2	at_time	397	with_outcome	full
click_on	C6	in_room	RIGHT	in_phase	TRN2	at_time	438	with_outcome	full
click_on	C6	in_room	RIGHT	in_phase	TRN2	at_time	478	with_outcome	empty
click_on	C6	in_room	RIGHT	in_phase	TRN2	at_time	500	with_outcome	full
phase_clicks	4	on_loc	C6	in_room	RIGHT	in_phase	TRN2
click_on	C7	in_room	RIGHT	in_phase	TRN2	at_time	408	with_outcome	full
click_on	C7	in_room	RIGHT	in_phase	TRN2	at_time	446	with_outcome	full
click_on	C7	in_room	RIGHT	in_phase	TRN2	at_time	467	with_outcome	empty
phase_clicks	3	on_loc	C7	in_room	RIGHT	in_phase	TRN2
click_on	C8	in_room	RIGHT	in_phase	TRN2	at_time	417	with_outcome	full
click_on	C8	in_room	RIGHT	in_phase	TRN2	at_time	454	with_outcome	empty
click_on	C8	in_room	RIGHT	in_phase	TRN2	at_time	462	with_outcome	full
phase_clicks	3	on_loc	C8	in_room	RIGHT	in_phase	TRN2
phase_clicks	0	on_loc	CENTER	in_room	RIGHT	in_phase	TRN2
phase_clicks	0	on_loc	LEFT	in_room	CENTER	in_phase	TRN2
click_on	RIGHT	in_room	CENTER	in_phase	TRN2	at_time	384	with_outcome	open
phase_clicks	1	on_loc	RIGHT	in_room	CENTER	in_phase	TRN2
phase_clicks	0	on_loc	CENTER	in_room	CENTER	in_phase	TRN2
partial_time_spent	13	in_room	CENTER	in_phase	TST
partial_time_spent	65	in_room	LEFT	in_phase	TST
partial_time_spent	5	in_room	CENTER	in_phase	TST
partial_time_spent	63	in_room	RIGHT	in_phase	TST
partial_time_spent	5	in_room	CENTER	in_phase	TST
partial_time_spent	64	in_room	LEFT	in_phase	TST
partial_time_spent	5	in_room	CENTER	in_phase	TST
partial_time_spent	16	in_room	RIGHT	in_phase	TST
click_on	C1	in_room	LEFT	in_phase	TST	at_time	527	with_outcome	empty
click_on	C1	in_room	LEFT	in_phase	TST	at_time	582	with_outcome	full
click_on	C1	in_room	LEFT	in_phase	TST	at_time	666	with_outcome	empty
click_on	C1	in_room	LEFT	in_phase	TST	at_time	717	with_outcome	empty
phase_clicks	4	on_loc	C1	in_room	LEFT	in_phase	TST
click_on	C2	in_room	LEFT	in_phase	TST	at_time	536	with_outcome	empty
click_on	C2	in_room	LEFT	in_phase	TST	at_time	572	with_outcome	empty
click_on	C2	in_room	LEFT	in_phase	TST	at_time	678	with_outcome	empty
click_on	C2	in_room	LEFT	in_phase	TST	at_time	714	with_outcome	empty
phase_clicks	4	on_loc	C2	in_room	LEFT	in_phase	TST
click_on	C3	in_room	LEFT	in_phase	TST	at_time	547	with_outcome	empty
click_on	C3	in_room	LEFT	in_phase	TST	at_time	564	with_outcome	empty
click_on	C3	in_room	LEFT	in_phase	TST	at_time	685	with_outcome	empty
click_on	C3	in_room	LEFT	in_phase	TST	at_time	702	with_outcome	empty
phase_clicks	4	on_loc	C3	in_room	LEFT	in_phase	TST
click_on	C4	in_room	LEFT	in_phase	TST	at_time	555	with_outcome	empty
click_on	C4	in_room	LEFT	in_phase	TST	at_time	699	with_outcome	empty
phase_clicks	2	on_loc	C4	in_room	LEFT	in_phase	TST
click_on	C5	in_room	LEFT	in_phase	TST	at_time	531	with_outcome	empty
click_on	C5	in_room	LEFT	in_phase	TST	at_time	578	with_outcome	empty
click_on	C5	in_room	LEFT	in_phase	TST	at_time	670	with_outcome	empty
click_on	C5	in_room	LEFT	in_phase	TST	at_time	674	with_outcome	empty
click_on	C5	in_room	LEFT	in_phase	TST	at_time	721	with_outcome	empty
phase_clicks	5	on_loc	C5	in_room	LEFT	in_phase	TST
click_on	C6	in_room	LEFT	in_phase	TST	at_time	540	with_outcome	empty
click_on	C6	in_room	LEFT	in_phase	TST	at_time	543	with_outcome	full
click_on	C6	in_room	LEFT	in_phase	TST	at_time	575	with_outcome	empty
click_on	C6	in_room	LEFT	in_phase	TST	at_time	681	with_outcome	empty
click_on	C6	in_room	LEFT	in_phase	TST	at_time	710	with_outcome	empty
phase_clicks	5	on_loc	C6	in_room	LEFT	in_phase	TST
click_on	C7	in_room	LEFT	in_phase	TST	at_time	551	with_outcome	empty
click_on	C7	in_room	LEFT	in_phase	TST	at_time	568	with_outcome	empty
click_on	C7	in_room	LEFT	in_phase	TST	at_time	689	with_outcome	empty
click_on	C7	in_room	LEFT	in_phase	TST	at_time	706	with_outcome	empty
phase_clicks	4	on_loc	C7	in_room	LEFT	in_phase	TST
click_on	C8	in_room	LEFT	in_phase	TST	at_time	559	with_outcome	empty
click_on	C8	in_room	LEFT	in_phase	TST	at_time	695	with_outcome	empty
phase_clicks	2	on_loc	C8	in_room	LEFT	in_phase	TST
click_on	CENTER	in_room	LEFT	in_phase	TST	at_time	586	with_outcome	open
click_on	CENTER	in_room	LEFT	in_phase	TST	at_time	725	with_outcome	open
phase_clicks	2	on_loc	CENTER	in_room	LEFT	in_phase	TST
final_click_count	11	on_loc	C1	in_room	LEFT
final_click_count	10	on_loc	C2	in_room	LEFT
final_click_count	10	on_loc	C3	in_room	LEFT
final_click_count	8	on_loc	C4	in_room	LEFT
final_click_count	12	on_loc	C5	in_room	LEFT
final_click_count	11	on_loc	C6	in_room	LEFT
final_click_count	10	on_loc	C7	in_room	LEFT
final_click_count	8	on_loc	C8	in_room	LEFT
final_click_count	7	on_loc	CENTER	in_room	LEFT
click_on	C1	in_room	RIGHT	in_phase	TST	at_time	621	with_outcome	empty
click_on	C1	in_room	RIGHT	in_phase	TST	at_time	651	with_outcome	empty
click_on	C1	in_room	RIGHT	in_phase	TST	at_time	736	with_outcome	empty
phase_clicks	3	on_loc	C1	in_room	RIGHT	in_phase	TST
click_on	C2	in_room	RIGHT	in_phase	TST	at_time	618	with_outcome	empty
click_on	C2	in_room	RIGHT	in_phase	TST	at_time	648	with_outcome	empty
click_on	C2	in_room	RIGHT	in_phase	TST	at_time	744	with_outcome	empty
phase_clicks	3	on_loc	C2	in_room	RIGHT	in_phase	TST
click_on	C3	in_room	RIGHT	in_phase	TST	at_time	606	with_outcome	empty
click_on	C3	in_room	RIGHT	in_phase	TST	at_time	644	with_outcome	empty
phase_clicks	2	on_loc	C3	in_room	RIGHT	in_phase	TST
click_on	C4	in_room	RIGHT	in_phase	TST	at_time	597	with_outcome	empty
click_on	C4	in_room	RIGHT	in_phase	TST	at_time	641	with_outcome	empty
phase_clicks	2	on_loc	C4	in_room	RIGHT	in_phase	TST
click_on	C5	in_room	RIGHT	in_phase	TST	at_time	625	with_outcome	empty
click_on	C5	in_room	RIGHT	in_phase	TST	at_time	740	with_outcome	empty
phase_clicks	2	on_loc	C5	in_room	RIGHT	in_phase	TST
click_on	C6	in_room	RIGHT	in_phase	TST	at_time	615	with_outcome	empty
click_on	C6	in_room	RIGHT	in_phase	TST	at_time	628	with_outcome	empty
click_on	C6	in_room	RIGHT	in_phase	TST	at_time	749	with_outcome	empty
phase_clicks	3	on_loc	C6	in_room	RIGHT	in_phase	TST
click_on	C7	in_room	RIGHT	in_phase	TST	at_time	610	with_outcome	empty
click_on	C7	in_room	RIGHT	in_phase	TST	at_time	631	with_outcome	empty
phase_clicks	2	on_loc	C7	in_room	RIGHT	in_phase	TST
click_on	C8	in_room	RIGHT	in_phase	TST	at_time	602	with_outcome	empty
click_on	C8	in_room	RIGHT	in_phase	TST	at_time	637	with_outcome	empty
phase_clicks	2	on_loc	C8	in_room	RIGHT	in_phase	TST
click_on	CENTER	in_room	RIGHT	in_phase	TST	at_time	655	with_outcome	open
phase_clicks	1	on_loc	CENTER	in_room	RIGHT	in_phase	TST
final_click_count	10	on_loc	C1	in_room	RIGHT
final_click_count	8	on_loc	C2	in_room	RIGHT
final_click_count	7	on_loc	C3	in_room	RIGHT
final_click_count	7	on_loc	C4	in_room	RIGHT
final_click_count	8	on_loc	C5	in_room	RIGHT
final_click_count	9	on_loc	C6	in_room	RIGHT
final_click_count	7	on_loc	C7	in_room	RIGHT
final_click_count	7	on_loc	C8	in_room	RIGHT
final_click_count	3	on_loc	CENTER	in_room	RIGHT
click_on	LEFT	in_room	CENTER	in_phase	TST	at_time	521	with_outcome	open
click_on	LEFT	in_room	CENTER	in_phase	TST	at_time	660	with_outcome	open
phase_clicks	2	on_loc	LEFT	in_room	CENTER	in_phase	TST
click_on	RIGHT	in_room	CENTER	in_phase	TST	at_time	591	with_outcome	open
click_on	RIGHT	in_room	CENTER	in_phase	TST	at_time	730	with_outcome	open
phase_clicks	2	on_loc	RIGHT	in_room	CENTER	in_phase	TST
phase_clicks	0	on_loc	CENTER	in_room	CENTER	in_phase	TST
final_click_count	7	on_loc	LEFT	in_room	CENTER
final_click_count	5	on_loc	RIGHT	in_room	CENTER
final_click_count	1	on_loc	CENTER	in_room	CENTER
final_score	29
tot_time_spent	73.0	in_room	RIGHT	in_phase	PRE
tot_time_spent	0.0	in_room	INSIDE	in_phase	PRE
tot_time_spent	39.0	in_room	CENTER	in_phase	PRE
tot_time_spent	123.0	in_room	LEFT	in_phase	PRE
tot_time_spent	79.0	in_room	RIGHT	in_phase	TST
tot_time_spent	0.0	in_room	INSIDE	in_phase	TST
tot_time_spent	28.0	in_room	CENTER	in_phase	TST
tot_time_spent	129.0	in_room	LEFT	in_phase	TST
