# Supplementary material for: Intolerance of uncertainty and conditioned place preference in opioid addiction
Source: PeerJ. 2018 May 21;6:e4775. doi: 10.7717/peerj.4775 (PMC5967368; doi:10.7717/peerj.4775)
Supplement: Supplemental Information 1 — Contains raw data files from the conditioned place preference task for each participant. [file peerj-06-4775-s001.zip › Radell et al. opioid cpp task data files/controls/fox3_RPA2016-C4.txt]

fox_version	3
subject	RPA2016-C4
experimenter	BF
condition	FOUR	room1 (right), room2 (left), low reward first
LOW_REWARD_INC_AMNT	1
TRN2_START_CNT	6
LOW_REWARD_INC_FREQ	4000
HI_REWARD_MIN	0
TST_START_CNT	8
TRN1_START_CNT	4
HI_REWARD_INC_FREQ	4000
LOW_REWARD_MIN	0
LOW_REWARD_MAX	5
CNT_INC_FREQ	60
HI_REWARD_MAX	80
END_GAME_CNT	12
HI_REWARD_INC_AMNT	10

partial_time_spent	5	in_room	CENTER	in_phase	PRE
partial_time_spent	41	in_room	RIGHT	in_phase	PRE
partial_time_spent	6	in_room	CENTER	in_phase	PRE
partial_time_spent	124	in_room	LEFT	in_phase	PRE
partial_time_spent	7	in_room	CENTER	in_phase	PRE
partial_time_spent	35	in_room	RIGHT	in_phase	PRE
partial_time_spent	5	in_room	CENTER	in_phase	PRE
partial_time_spent	13	in_room	LEFT	in_phase	PRE
high_reward_room	RIGHT
click_on	C1	in_room	LEFT	in_phase	PRE	at_time	107	with_outcome	empty
phase_clicks	1	on_loc	C1	in_room	LEFT	in_phase	PRE
click_on	C2	in_room	LEFT	in_phase	PRE	at_time	93	with_outcome	empty
click_on	C2	in_room	LEFT	in_phase	PRE	at_time	111	with_outcome	empty
click_on	C2	in_room	LEFT	in_phase	PRE	at_time	129	with_outcome	empty
click_on	C2	in_room	LEFT	in_phase	PRE	at_time	159	with_outcome	empty
phase_clicks	4	on_loc	C2	in_room	LEFT	in_phase	PRE
click_on	C3	in_room	LEFT	in_phase	PRE	at_time	80	with_outcome	full
phase_clicks	1	on_loc	C3	in_room	LEFT	in_phase	PRE
click_on	C4	in_room	LEFT	in_phase	PRE	at_time	71	with_outcome	empty
click_on	C4	in_room	LEFT	in_phase	PRE	at_time	171	with_outcome	empty
phase_clicks	2	on_loc	C4	in_room	LEFT	in_phase	PRE
click_on	C5	in_room	LEFT	in_phase	PRE	at_time	114	with_outcome	empty
click_on	C5	in_room	LEFT	in_phase	PRE	at_time	163	with_outcome	empty
click_on	C5	in_room	LEFT	in_phase	PRE	at_time	234	with_outcome	empty
phase_clicks	3	on_loc	C5	in_room	LEFT	in_phase	PRE
click_on	C6	in_room	LEFT	in_phase	PRE	at_time	118	with_outcome	empty
click_on	C6	in_room	LEFT	in_phase	PRE	at_time	238	with_outcome	empty
phase_clicks	2	on_loc	C6	in_room	LEFT	in_phase	PRE
click_on	C7	in_room	LEFT	in_phase	PRE	at_time	122	with_outcome	empty
phase_clicks	1	on_loc	C7	in_room	LEFT	in_phase	PRE
click_on	C8	in_room	LEFT	in_phase	PRE	at_time	126	with_outcome	empty
click_on	C8	in_room	LEFT	in_phase	PRE	at_time	167	with_outcome	empty
phase_clicks	2	on_loc	C8	in_room	LEFT	in_phase	PRE
click_on	CENTER	in_room	LEFT	in_phase	PRE	at_time	175	with_outcome	open
phase_clicks	1	on_loc	CENTER	in_room	LEFT	in_phase	PRE
click_on	C1	in_room	RIGHT	in_phase	PRE	at_time	23	with_outcome	empty
click_on	C1	in_room	RIGHT	in_phase	PRE	at_time	199	with_outcome	empty
phase_clicks	2	on_loc	C1	in_room	RIGHT	in_phase	PRE
click_on	C2	in_room	RIGHT	in_phase	PRE	at_time	19	with_outcome	empty
click_on	C2	in_room	RIGHT	in_phase	PRE	at_time	188	with_outcome	empty
phase_clicks	2	on_loc	C2	in_room	RIGHT	in_phase	PRE
click_on	C3	in_room	RIGHT	in_phase	PRE	at_time	15	with_outcome	empty
click_on	C3	in_room	RIGHT	in_phase	PRE	at_time	203	with_outcome	empty
phase_clicks	2	on_loc	C3	in_room	RIGHT	in_phase	PRE
click_on	C4	in_room	RIGHT	in_phase	PRE	at_time	10	with_outcome	empty
click_on	C4	in_room	RIGHT	in_phase	PRE	at_time	215	with_outcome	empty
phase_clicks	2	on_loc	C4	in_room	RIGHT	in_phase	PRE
click_on	C5	in_room	RIGHT	in_phase	PRE	at_time	27	with_outcome	empty
click_on	C5	in_room	RIGHT	in_phase	PRE	at_time	195	with_outcome	empty
phase_clicks	2	on_loc	C5	in_room	RIGHT	in_phase	PRE
click_on	C6	in_room	RIGHT	in_phase	PRE	at_time	31	with_outcome	empty
click_on	C6	in_room	RIGHT	in_phase	PRE	at_time	192	with_outcome	empty
phase_clicks	2	on_loc	C6	in_room	RIGHT	in_phase	PRE
click_on	C7	in_room	RIGHT	in_phase	PRE	at_time	36	with_outcome	empty
click_on	C7	in_room	RIGHT	in_phase	PRE	at_time	207	with_outcome	empty
phase_clicks	2	on_loc	C7	in_room	RIGHT	in_phase	PRE
click_on	C8	in_room	RIGHT	in_phase	PRE	at_time	40	with_outcome	empty
click_on	C8	in_room	RIGHT	in_phase	PRE	at_time	211	with_outcome	empty
phase_clicks	2	on_loc	C8	in_room	RIGHT	in_phase	PRE
click_on	CENTER	in_room	RIGHT	in_phase	PRE	at_time	44	with_outcome	open
click_on	CENTER	in_room	RIGHT	in_phase	PRE	at_time	219	with_outcome	open
phase_clicks	2	on_loc	CENTER	in_room	RIGHT	in_phase	PRE
click_on	LEFT	in_room	CENTER	in_phase	PRE	at_time	50	with_outcome	open
click_on	LEFT	in_room	CENTER	in_phase	PRE	at_time	224	with_outcome	open
phase_clicks	2	on_loc	LEFT	in_room	CENTER	in_phase	PRE
click_on	RIGHT	in_room	CENTER	in_phase	PRE	at_time	2	with_outcome	open
click_on	RIGHT	in_room	CENTER	in_phase	PRE	at_time	183	with_outcome	open
phase_clicks	2	on_loc	RIGHT	in_room	CENTER	in_phase	PRE
phase_clicks	0	on_loc	CENTER	in_room	CENTER	in_phase	PRE
partial_time_spent	7	in_room	CENTER	in_phase	TRN1
partial_time_spent	112	in_room	LEFT	in_phase	TRN1
click_on	C1	in_room	LEFT	in_phase	TRN1	at_time	289	with_outcome	empty
click_on	C1	in_room	LEFT	in_phase	TRN1	at_time	331	with_outcome	empty
phase_clicks	2	on_loc	C1	in_room	LEFT	in_phase	TRN1
click_on	C2	in_room	LEFT	in_phase	TRN1	at_time	286	with_outcome	empty
click_on	C2	in_room	LEFT	in_phase	TRN1	at_time	328	with_outcome	empty
phase_clicks	2	on_loc	C2	in_room	LEFT	in_phase	TRN1
click_on	C3	in_room	LEFT	in_phase	TRN1	at_time	281	with_outcome	empty
click_on	C3	in_room	LEFT	in_phase	TRN1	at_time	324	with_outcome	empty
phase_clicks	2	on_loc	C3	in_room	LEFT	in_phase	TRN1
click_on	C4	in_room	LEFT	in_phase	TRN1	at_time	278	with_outcome	empty
click_on	C4	in_room	LEFT	in_phase	TRN1	at_time	320	with_outcome	empty
click_on	C4	in_room	LEFT	in_phase	TRN1	at_time	363	with_outcome	empty
click_on	C4	in_room	LEFT	in_phase	TRN1	at_time	368	with_outcome	empty
phase_clicks	4	on_loc	C4	in_room	LEFT	in_phase	TRN1
click_on	C5	in_room	LEFT	in_phase	TRN1	at_time	262	with_outcome	empty
click_on	C5	in_room	LEFT	in_phase	TRN1	at_time	293	with_outcome	empty
click_on	C5	in_room	LEFT	in_phase	TRN1	at_time	335	with_outcome	empty
phase_clicks	3	on_loc	C5	in_room	LEFT	in_phase	TRN1
click_on	C6	in_room	LEFT	in_phase	TRN1	at_time	266	with_outcome	empty
click_on	C6	in_room	LEFT	in_phase	TRN1	at_time	299	with_outcome	empty
click_on	C6	in_room	LEFT	in_phase	TRN1	at_time	342	with_outcome	empty
phase_clicks	3	on_loc	C6	in_room	LEFT	in_phase	TRN1
click_on	C7	in_room	LEFT	in_phase	TRN1	at_time	270	with_outcome	empty
click_on	C7	in_room	LEFT	in_phase	TRN1	at_time	302	with_outcome	empty
click_on	C7	in_room	LEFT	in_phase	TRN1	at_time	345	with_outcome	empty
click_on	C7	in_room	LEFT	in_phase	TRN1	at_time	355	with_outcome	empty
phase_clicks	4	on_loc	C7	in_room	LEFT	in_phase	TRN1
click_on	C8	in_room	LEFT	in_phase	TRN1	at_time	274	with_outcome	empty
click_on	C8	in_room	LEFT	in_phase	TRN1	at_time	305	with_outcome	empty
click_on	C8	in_room	LEFT	in_phase	TRN1	at_time	359	with_outcome	empty
phase_clicks	3	on_loc	C8	in_room	LEFT	in_phase	TRN1
phase_clicks	0	on_loc	CENTER	in_room	LEFT	in_phase	TRN1
phase_clicks	0	on_loc	C1	in_room	RIGHT	in_phase	TRN1
phase_clicks	0	on_loc	C2	in_room	RIGHT	in_phase	TRN1
phase_clicks	0	on_loc	C3	in_room	RIGHT	in_phase	TRN1
phase_clicks	0	on_loc	C4	in_room	RIGHT	in_phase	TRN1
phase_clicks	0	on_loc	C5	in_room	RIGHT	in_phase	TRN1
phase_clicks	0	on_loc	C6	in_room	RIGHT	in_phase	TRN1
phase_clicks	0	on_loc	C7	in_room	RIGHT	in_phase	TRN1
phase_clicks	0	on_loc	C8	in_room	RIGHT	in_phase	TRN1
phase_clicks	0	on_loc	CENTER	in_room	RIGHT	in_phase	TRN1
click_on	LEFT	in_room	CENTER	in_phase	TRN1	at_time	255	with_outcome	open
phase_clicks	1	on_loc	LEFT	in_room	CENTER	in_phase	TRN1
phase_clicks	0	on_loc	RIGHT	in_room	CENTER	in_phase	TRN1
phase_clicks	0	on_loc	CENTER	in_room	CENTER	in_phase	TRN1
partial_time_spent	5	in_room	CENTER	in_phase	TRN2
partial_time_spent	113	in_room	RIGHT	in_phase	TRN2
phase_clicks	0	on_loc	C1	in_room	LEFT	in_phase	TRN2
phase_clicks	0	on_loc	C2	in_room	LEFT	in_phase	TRN2
phase_clicks	0	on_loc	C3	in_room	LEFT	in_phase	TRN2
phase_clicks	0	on_loc	C4	in_room	LEFT	in_phase	TRN2
phase_clicks	0	on_loc	C5	in_room	LEFT	in_phase	TRN2
phase_clicks	0	on_loc	C6	in_room	LEFT	in_phase	TRN2
phase_clicks	0	on_loc	C7	in_room	LEFT	in_phase	TRN2
phase_clicks	0	on_loc	C8	in_room	LEFT	in_phase	TRN2
phase_clicks	0	on_loc	CENTER	in_room	LEFT	in_phase	TRN2
click_on	C1	in_room	RIGHT	in_phase	TRN2	at_time	415	with_outcome	full
click_on	C1	in_room	RIGHT	in_phase	TRN2	at_time	452	with_outcome	full
click_on	C1	in_room	RIGHT	in_phase	TRN2	at_time	493	with_outcome	full
phase_clicks	3	on_loc	C1	in_room	RIGHT	in_phase	TRN2
click_on	C2	in_room	RIGHT	in_phase	TRN2	at_time	410	with_outcome	full
click_on	C2	in_room	RIGHT	in_phase	TRN2	at_time	447	with_outcome	full
click_on	C2	in_room	RIGHT	in_phase	TRN2	at_time	489	with_outcome	empty
phase_clicks	3	on_loc	C2	in_room	RIGHT	in_phase	TRN2
click_on	C3	in_room	RIGHT	in_phase	TRN2	at_time	402	with_outcome	full
click_on	C3	in_room	RIGHT	in_phase	TRN2	at_time	442	with_outcome	full
click_on	C3	in_room	RIGHT	in_phase	TRN2	at_time	478	with_outcome	full
click_on	C3	in_room	RIGHT	in_phase	TRN2	at_time	486	with_outcome	empty
phase_clicks	4	on_loc	C3	in_room	RIGHT	in_phase	TRN2
click_on	C4	in_room	RIGHT	in_phase	TRN2	at_time	392	with_outcome	full
click_on	C4	in_room	RIGHT	in_phase	TRN2	at_time	438	with_outcome	full
click_on	C4	in_room	RIGHT	in_phase	TRN2	at_time	474	with_outcome	full
phase_clicks	3	on_loc	C4	in_room	RIGHT	in_phase	TRN2
click_on	C5	in_room	RIGHT	in_phase	TRN2	at_time	420	with_outcome	full
click_on	C5	in_room	RIGHT	in_phase	TRN2	at_time	458	with_outcome	full
click_on	C5	in_room	RIGHT	in_phase	TRN2	at_time	497	with_outcome	full
phase_clicks	3	on_loc	C5	in_room	RIGHT	in_phase	TRN2
click_on	C6	in_room	RIGHT	in_phase	TRN2	at_time	423	with_outcome	empty
click_on	C6	in_room	RIGHT	in_phase	TRN2	at_time	463	with_outcome	empty
click_on	C6	in_room	RIGHT	in_phase	TRN2	at_time	500	with_outcome	full
phase_clicks	3	on_loc	C6	in_room	RIGHT	in_phase	TRN2
click_on	C7	in_room	RIGHT	in_phase	TRN2	at_time	427	with_outcome	full
click_on	C7	in_room	RIGHT	in_phase	TRN2	at_time	466	with_outcome	full
phase_clicks	2	on_loc	C7	in_room	RIGHT	in_phase	TRN2
click_on	C8	in_room	RIGHT	in_phase	TRN2	at_time	434	with_outcome	empty
click_on	C8	in_room	RIGHT	in_phase	TRN2	at_time	470	with_outcome	full
phase_clicks	2	on_loc	C8	in_room	RIGHT	in_phase	TRN2
phase_clicks	0	on_loc	CENTER	in_room	RIGHT	in_phase	TRN2
phase_clicks	0	on_loc	LEFT	in_room	CENTER	in_phase	TRN2
click_on	RIGHT	in_room	CENTER	in_phase	TRN2	at_time	383	with_outcome	open
phase_clicks	1	on_loc	RIGHT	in_room	CENTER	in_phase	TRN2
phase_clicks	0	on_loc	CENTER	in_room	CENTER	in_phase	TRN2
partial_time_spent	7	in_room	CENTER	in_phase	TST
partial_time_spent	73	in_room	RIGHT	in_phase	TST
partial_time_spent	4	in_room	CENTER	in_phase	TST
partial_time_spent	102	in_room	LEFT	in_phase	TST
partial_time_spent	5	in_room	CENTER	in_phase	TST
partial_time_spent	46	in_room	RIGHT	in_phase	TST
partial_time_spent	9	in_room	CENTER	in_phase	TST
click_on	C1	in_room	LEFT	in_phase	TST	at_time	610	with_outcome	empty
click_on	C1	in_room	LEFT	in_phase	TST	at_time	641	with_outcome	empty
click_on	C1	in_room	LEFT	in_phase	TST	at_time	685	with_outcome	empty
phase_clicks	3	on_loc	C1	in_room	LEFT	in_phase	TST
click_on	C2	in_room	LEFT	in_phase	TST	at_time	607	with_outcome	empty
click_on	C2	in_room	LEFT	in_phase	TST	at_time	638	with_outcome	empty
click_on	C2	in_room	LEFT	in_phase	TST	at_time	689	with_outcome	empty
phase_clicks	3	on_loc	C2	in_room	LEFT	in_phase	TST
click_on	C3	in_room	LEFT	in_phase	TST	at_time	603	with_outcome	empty
click_on	C3	in_room	LEFT	in_phase	TST	at_time	634	with_outcome	empty
click_on	C3	in_room	LEFT	in_phase	TST	at_time	677	with_outcome	empty
phase_clicks	3	on_loc	C3	in_room	LEFT	in_phase	TST
click_on	C4	in_room	LEFT	in_phase	TST	at_time	599	with_outcome	empty
click_on	C4	in_room	LEFT	in_phase	TST	at_time	629	with_outcome	empty
click_on	C4	in_room	LEFT	in_phase	TST	at_time	673	with_outcome	empty
phase_clicks	3	on_loc	C4	in_room	LEFT	in_phase	TST
click_on	C5	in_room	LEFT	in_phase	TST	at_time	613	with_outcome	empty
click_on	C5	in_room	LEFT	in_phase	TST	at_time	645	with_outcome	empty
click_on	C5	in_room	LEFT	in_phase	TST	at_time	681	with_outcome	empty
phase_clicks	3	on_loc	C5	in_room	LEFT	in_phase	TST
click_on	C6	in_room	LEFT	in_phase	TST	at_time	618	with_outcome	empty
click_on	C6	in_room	LEFT	in_phase	TST	at_time	649	with_outcome	empty
phase_clicks	2	on_loc	C6	in_room	LEFT	in_phase	TST
click_on	C7	in_room	LEFT	in_phase	TST	at_time	621	with_outcome	empty
click_on	C7	in_room	LEFT	in_phase	TST	at_time	652	with_outcome	empty
click_on	C7	in_room	LEFT	in_phase	TST	at_time	665	with_outcome	empty
phase_clicks	3	on_loc	C7	in_room	LEFT	in_phase	TST
click_on	C8	in_room	LEFT	in_phase	TST	at_time	625	with_outcome	empty
click_on	C8	in_room	LEFT	in_phase	TST	at_time	656	with_outcome	full
click_on	C8	in_room	LEFT	in_phase	TST	at_time	661	with_outcome	full
click_on	C8	in_room	LEFT	in_phase	TST	at_time	669	with_outcome	empty
click_on	C8	in_room	LEFT	in_phase	TST	at_time	692	with_outcome	empty
phase_clicks	5	on_loc	C8	in_room	LEFT	in_phase	TST
click_on	CENTER	in_room	LEFT	in_phase	TST	at_time	696	with_outcome	open
phase_clicks	1	on_loc	CENTER	in_room	LEFT	in_phase	TST
final_click_count	6	on_loc	C1	in_room	LEFT
final_click_count	9	on_loc	C2	in_room	LEFT
final_click_count	6	on_loc	C3	in_room	LEFT
final_click_count	9	on_loc	C4	in_room	LEFT
final_click_count	9	on_loc	C5	in_room	LEFT
final_click_count	7	on_loc	C6	in_room	LEFT
final_click_count	8	on_loc	C7	in_room	LEFT
final_click_count	10	on_loc	C8	in_room	LEFT
final_click_count	2	on_loc	CENTER	in_room	LEFT
click_on	C1	in_room	RIGHT	in_phase	TST	at_time	537	with_outcome	empty
click_on	C1	in_room	RIGHT	in_phase	TST	at_time	568	with_outcome	empty
click_on	C1	in_room	RIGHT	in_phase	TST	at_time	724	with_outcome	empty
phase_clicks	3	on_loc	C1	in_room	RIGHT	in_phase	TST
click_on	C2	in_room	RIGHT	in_phase	TST	at_time	534	with_outcome	empty
click_on	C2	in_room	RIGHT	in_phase	TST	at_time	565	with_outcome	empty
click_on	C2	in_room	RIGHT	in_phase	TST	at_time	720	with_outcome	empty
phase_clicks	3	on_loc	C2	in_room	RIGHT	in_phase	TST
click_on	C3	in_room	RIGHT	in_phase	TST	at_time	530	with_outcome	empty
click_on	C3	in_room	RIGHT	in_phase	TST	at_time	560	with_outcome	empty
click_on	C3	in_room	RIGHT	in_phase	TST	at_time	716	with_outcome	empty
phase_clicks	3	on_loc	C3	in_room	RIGHT	in_phase	TST
click_on	C4	in_room	RIGHT	in_phase	TST	at_time	526	with_outcome	empty
click_on	C4	in_room	RIGHT	in_phase	TST	at_time	557	with_outcome	empty
click_on	C4	in_room	RIGHT	in_phase	TST	at_time	712	with_outcome	empty
phase_clicks	3	on_loc	C4	in_room	RIGHT	in_phase	TST
click_on	C5	in_room	RIGHT	in_phase	TST	at_time	541	with_outcome	empty
click_on	C5	in_room	RIGHT	in_phase	TST	at_time	572	with_outcome	empty
click_on	C5	in_room	RIGHT	in_phase	TST	at_time	728	with_outcome	empty
phase_clicks	3	on_loc	C5	in_room	RIGHT	in_phase	TST
click_on	C6	in_room	RIGHT	in_phase	TST	at_time	545	with_outcome	empty
click_on	C6	in_room	RIGHT	in_phase	TST	at_time	576	with_outcome	empty
click_on	C6	in_room	RIGHT	in_phase	TST	at_time	735	with_outcome	empty
phase_clicks	3	on_loc	C6	in_room	RIGHT	in_phase	TST
click_on	C7	in_room	RIGHT	in_phase	TST	at_time	549	with_outcome	empty
click_on	C7	in_room	RIGHT	in_phase	TST	at_time	579	with_outcome	empty
click_on	C7	in_room	RIGHT	in_phase	TST	at_time	738	with_outcome	empty
phase_clicks	3	on_loc	C7	in_room	RIGHT	in_phase	TST
click_on	C8	in_room	RIGHT	in_phase	TST	at_time	522	with_outcome	empty
click_on	C8	in_room	RIGHT	in_phase	TST	at_time	553	with_outcome	empty
click_on	C8	in_room	RIGHT	in_phase	TST	at_time	583	with_outcome	empty
click_on	C8	in_room	RIGHT	in_phase	TST	at_time	706	with_outcome	empty
click_on	C8	in_room	RIGHT	in_phase	TST	at_time	742	with_outcome	empty
phase_clicks	5	on_loc	C8	in_room	RIGHT	in_phase	TST
click_on	CENTER	in_room	RIGHT	in_phase	TST	at_time	589	with_outcome	open
click_on	CENTER	in_room	RIGHT	in_phase	TST	at_time	748	with_outcome	open
phase_clicks	2	on_loc	CENTER	in_room	RIGHT	in_phase	TST
final_click_count	8	on_loc	C1	in_room	RIGHT
final_click_count	8	on_loc	C2	in_room	RIGHT
final_click_count	9	on_loc	C3	in_room	RIGHT
final_click_count	8	on_loc	C4	in_room	RIGHT
final_click_count	8	on_loc	C5	in_room	RIGHT
final_click_count	8	on_loc	C6	in_room	RIGHT
final_click_count	7	on_loc	C7	in_room	RIGHT
final_click_count	9	on_loc	C8	in_room	RIGHT
final_click_count	4	on_loc	CENTER	in_room	RIGHT
click_on	LEFT	in_room	CENTER	in_phase	TST	at_time	594	with_outcome	open
phase_clicks	1	on_loc	LEFT	in_room	CENTER	in_phase	TST
click_on	RIGHT	in_room	CENTER	in_phase	TST	at_time	515	with_outcome	open
click_on	RIGHT	in_room	CENTER	in_phase	TST	at_time	701	with_outcome	open
phase_clicks	2	on_loc	RIGHT	in_room	CENTER	in_phase	TST
phase_clicks	0	on_loc	CENTER	in_room	CENTER	in_phase	TST
final_click_count	4	on_loc	LEFT	in_room	CENTER
final_click_count	5	on_loc	RIGHT	in_room	CENTER
final_click_count	1	on_loc	CENTER	in_room	CENTER
final_score	21
tot_time_spent	23.0	in_room	CENTER	in_phase	PRE
tot_time_spent	76.0	in_room	RIGHT	in_phase	PRE
tot_time_spent	0.0	in_room	INSIDE	in_phase	PRE
tot_time_spent	137.0	in_room	LEFT	in_phase	PRE
tot_time_spent	25.0	in_room	CENTER	in_phase	TST
tot_time_spent	119.0	in_room	RIGHT	in_phase	TST
tot_time_spent	0.0	in_room	INSIDE	in_phase	TST
tot_time_spent	102.0	in_room	LEFT	in_phase	TST
