# Supplementary material for: Intolerance of uncertainty and conditioned place preference in opioid addiction
Source: PeerJ. 2018 May 21;6:e4775. doi: 10.7717/peerj.4775 (PMC5967368; doi:10.7717/peerj.4775)
Supplement: Supplemental Information 1 — Contains raw data files from the conditioned place preference task for each participant. [file peerj-06-4775-s001.zip › Radell et al. opioid cpp task data files/controls/fox3_RPA2016-C5.txt]

fox_version	3
subject	RPA2016-C5
experimenter	BF
condition	ONE	room1 (left), room2 (right), high reward first
TST_START_CNT	8
LOW_REWARD_INC_AMNT	1
LOW_REWARD_INC_FREQ	4000
TRN2_START_CNT	6
END_GAME_CNT	12
HI_REWARD_MIN	0
CNT_INC_FREQ	60
HI_REWARD_INC_AMNT	10
LOW_REWARD_MIN	0
HI_REWARD_INC_FREQ	4000
LOW_REWARD_MAX	5
HI_REWARD_MAX	80
TRN1_START_CNT	4

partial_time_spent	6	in_room	CENTER	in_phase	PRE
partial_time_spent	128	in_room	LEFT	in_phase	PRE
partial_time_spent	7	in_room	CENTER	in_phase	PRE
partial_time_spent	97	in_room	RIGHT	in_phase	PRE
high_reward_room	RIGHT
click_on	C1	in_room	LEFT	in_phase	PRE	at_time	13	with_outcome	empty
click_on	C1	in_room	LEFT	in_phase	PRE	at_time	100	with_outcome	empty
phase_clicks	2	on_loc	C1	in_room	LEFT	in_phase	PRE
click_on	C2	in_room	LEFT	in_phase	PRE	at_time	35	with_outcome	empty
click_on	C2	in_room	LEFT	in_phase	PRE	at_time	72	with_outcome	empty
phase_clicks	2	on_loc	C2	in_room	LEFT	in_phase	PRE
click_on	C3	in_room	LEFT	in_phase	PRE	at_time	39	with_outcome	empty
click_on	C3	in_room	LEFT	in_phase	PRE	at_time	105	with_outcome	empty
phase_clicks	2	on_loc	C3	in_room	LEFT	in_phase	PRE
click_on	C4	in_room	LEFT	in_phase	PRE	at_time	45	with_outcome	empty
click_on	C4	in_room	LEFT	in_phase	PRE	at_time	109	with_outcome	empty
phase_clicks	2	on_loc	C4	in_room	LEFT	in_phase	PRE
click_on	C5	in_room	LEFT	in_phase	PRE	at_time	17	with_outcome	empty
click_on	C5	in_room	LEFT	in_phase	PRE	at_time	64	with_outcome	empty
click_on	C5	in_room	LEFT	in_phase	PRE	at_time	124	with_outcome	empty
phase_clicks	3	on_loc	C5	in_room	LEFT	in_phase	PRE
click_on	C6	in_room	LEFT	in_phase	PRE	at_time	21	with_outcome	empty
click_on	C6	in_room	LEFT	in_phase	PRE	at_time	69	with_outcome	empty
click_on	C6	in_room	LEFT	in_phase	PRE	at_time	121	with_outcome	empty
phase_clicks	3	on_loc	C6	in_room	LEFT	in_phase	PRE
click_on	C7	in_room	LEFT	in_phase	PRE	at_time	30	with_outcome	empty
click_on	C7	in_room	LEFT	in_phase	PRE	at_time	59	with_outcome	empty
click_on	C7	in_room	LEFT	in_phase	PRE	at_time	117	with_outcome	empty
phase_clicks	3	on_loc	C7	in_room	LEFT	in_phase	PRE
click_on	C8	in_room	LEFT	in_phase	PRE	at_time	113	with_outcome	empty
phase_clicks	1	on_loc	C8	in_room	LEFT	in_phase	PRE
click_on	CENTER	in_room	LEFT	in_phase	PRE	at_time	131	with_outcome	open
phase_clicks	1	on_loc	CENTER	in_room	LEFT	in_phase	PRE
click_on	C1	in_room	RIGHT	in_phase	PRE	at_time	164	with_outcome	empty
click_on	C1	in_room	RIGHT	in_phase	PRE	at_time	212	with_outcome	empty
phase_clicks	2	on_loc	C1	in_room	RIGHT	in_phase	PRE
click_on	C2	in_room	RIGHT	in_phase	PRE	at_time	173	with_outcome	empty
click_on	C2	in_room	RIGHT	in_phase	PRE	at_time	217	with_outcome	empty
phase_clicks	2	on_loc	C2	in_room	RIGHT	in_phase	PRE
click_on	C3	in_room	RIGHT	in_phase	PRE	at_time	177	with_outcome	empty
phase_clicks	1	on_loc	C3	in_room	RIGHT	in_phase	PRE
click_on	C4	in_room	RIGHT	in_phase	PRE	at_time	181	with_outcome	empty
click_on	C4	in_room	RIGHT	in_phase	PRE	at_time	222	with_outcome	empty
click_on	C4	in_room	RIGHT	in_phase	PRE	at_time	237	with_outcome	empty
phase_clicks	3	on_loc	C4	in_room	RIGHT	in_phase	PRE
click_on	C5	in_room	RIGHT	in_phase	PRE	at_time	161	with_outcome	empty
click_on	C5	in_room	RIGHT	in_phase	PRE	at_time	204	with_outcome	empty
phase_clicks	2	on_loc	C5	in_room	RIGHT	in_phase	PRE
click_on	C6	in_room	RIGHT	in_phase	PRE	at_time	169	with_outcome	empty
click_on	C6	in_room	RIGHT	in_phase	PRE	at_time	199	with_outcome	empty
phase_clicks	2	on_loc	C6	in_room	RIGHT	in_phase	PRE
click_on	C7	in_room	RIGHT	in_phase	PRE	at_time	185	with_outcome	empty
click_on	C7	in_room	RIGHT	in_phase	PRE	at_time	193	with_outcome	empty
phase_clicks	2	on_loc	C7	in_room	RIGHT	in_phase	PRE
click_on	C8	in_room	RIGHT	in_phase	PRE	at_time	189	with_outcome	empty
click_on	C8	in_room	RIGHT	in_phase	PRE	at_time	229	with_outcome	empty
phase_clicks	2	on_loc	C8	in_room	RIGHT	in_phase	PRE
phase_clicks	0	on_loc	CENTER	in_room	RIGHT	in_phase	PRE
click_on	LEFT	in_room	CENTER	in_phase	PRE	at_time	3	with_outcome	open
phase_clicks	1	on_loc	LEFT	in_room	CENTER	in_phase	PRE
click_on	RIGHT	in_room	CENTER	in_phase	PRE	at_time	139	with_outcome	open
phase_clicks	1	on_loc	RIGHT	in_room	CENTER	in_phase	PRE
phase_clicks	0	on_loc	CENTER	in_room	CENTER	in_phase	PRE
partial_time_spent	9	in_room	CENTER	in_phase	TRN1
partial_time_spent	110	in_room	RIGHT	in_phase	TRN1
phase_clicks	0	on_loc	C1	in_room	LEFT	in_phase	TRN1
phase_clicks	0	on_loc	C2	in_room	LEFT	in_phase	TRN1
phase_clicks	0	on_loc	C3	in_room	LEFT	in_phase	TRN1
phase_clicks	0	on_loc	C4	in_room	LEFT	in_phase	TRN1
phase_clicks	0	on_loc	C5	in_room	LEFT	in_phase	TRN1
phase_clicks	0	on_loc	C6	in_room	LEFT	in_phase	TRN1
phase_clicks	0	on_loc	C7	in_room	LEFT	in_phase	TRN1
phase_clicks	0	on_loc	C8	in_room	LEFT	in_phase	TRN1
phase_clicks	0	on_loc	CENTER	in_room	LEFT	in_phase	TRN1
click_on	C1	in_room	RIGHT	in_phase	TRN1	at_time	303	with_outcome	full
click_on	C1	in_room	RIGHT	in_phase	TRN1	at_time	339	with_outcome	full
click_on	C1	in_room	RIGHT	in_phase	TRN1	at_time	365	with_outcome	empty
phase_clicks	3	on_loc	C1	in_room	RIGHT	in_phase	TRN1
click_on	C2	in_room	RIGHT	in_phase	TRN1	at_time	300	with_outcome	full
click_on	C2	in_room	RIGHT	in_phase	TRN1	at_time	333	with_outcome	empty
click_on	C2	in_room	RIGHT	in_phase	TRN1	at_time	370	with_outcome	full
phase_clicks	3	on_loc	C2	in_room	RIGHT	in_phase	TRN1
click_on	C3	in_room	RIGHT	in_phase	TRN1	at_time	294	with_outcome	full
click_on	C3	in_room	RIGHT	in_phase	TRN1	at_time	329	with_outcome	full
phase_clicks	2	on_loc	C3	in_room	RIGHT	in_phase	TRN1
click_on	C4	in_room	RIGHT	in_phase	TRN1	at_time	289	with_outcome	full
click_on	C4	in_room	RIGHT	in_phase	TRN1	at_time	325	with_outcome	full
phase_clicks	2	on_loc	C4	in_room	RIGHT	in_phase	TRN1
click_on	C5	in_room	RIGHT	in_phase	TRN1	at_time	271	with_outcome	full
click_on	C5	in_room	RIGHT	in_phase	TRN1	at_time	307	with_outcome	full
click_on	C5	in_room	RIGHT	in_phase	TRN1	at_time	343	with_outcome	full
phase_clicks	3	on_loc	C5	in_room	RIGHT	in_phase	TRN1
click_on	C6	in_room	RIGHT	in_phase	TRN1	at_time	279	with_outcome	full
click_on	C6	in_room	RIGHT	in_phase	TRN1	at_time	312	with_outcome	empty
click_on	C6	in_room	RIGHT	in_phase	TRN1	at_time	349	with_outcome	full
phase_clicks	3	on_loc	C6	in_room	RIGHT	in_phase	TRN1
click_on	C7	in_room	RIGHT	in_phase	TRN1	at_time	282	with_outcome	empty
click_on	C7	in_room	RIGHT	in_phase	TRN1	at_time	316	with_outcome	empty
click_on	C7	in_room	RIGHT	in_phase	TRN1	at_time	357	with_outcome	full
phase_clicks	3	on_loc	C7	in_room	RIGHT	in_phase	TRN1
click_on	C8	in_room	RIGHT	in_phase	TRN1	at_time	320	with_outcome	full
click_on	C8	in_room	RIGHT	in_phase	TRN1	at_time	361	with_outcome	full
phase_clicks	2	on_loc	C8	in_room	RIGHT	in_phase	TRN1
phase_clicks	0	on_loc	CENTER	in_room	RIGHT	in_phase	TRN1
phase_clicks	0	on_loc	LEFT	in_room	CENTER	in_phase	TRN1
click_on	RIGHT	in_room	CENTER	in_phase	TRN1	at_time	256	with_outcome	open
phase_clicks	1	on_loc	RIGHT	in_room	CENTER	in_phase	TRN1
phase_clicks	0	on_loc	CENTER	in_room	CENTER	in_phase	TRN1
partial_time_spent	23	in_room	CENTER	in_phase	TRN2
partial_time_spent	96	in_room	LEFT	in_phase	TRN2
click_on	C1	in_room	LEFT	in_phase	TRN2	at_time	438	with_outcome	empty
click_on	C1	in_room	LEFT	in_phase	TRN2	at_time	490	with_outcome	empty
phase_clicks	2	on_loc	C1	in_room	LEFT	in_phase	TRN2
click_on	C2	in_room	LEFT	in_phase	TRN2	at_time	435	with_outcome	empty
click_on	C2	in_room	LEFT	in_phase	TRN2	at_time	482	with_outcome	empty
phase_clicks	2	on_loc	C2	in_room	LEFT	in_phase	TRN2
click_on	C3	in_room	LEFT	in_phase	TRN2	at_time	430	with_outcome	empty
click_on	C3	in_room	LEFT	in_phase	TRN2	at_time	476	with_outcome	empty
phase_clicks	2	on_loc	C3	in_room	LEFT	in_phase	TRN2
click_on	C4	in_room	LEFT	in_phase	TRN2	at_time	426	with_outcome	empty
click_on	C4	in_room	LEFT	in_phase	TRN2	at_time	469	with_outcome	empty
phase_clicks	2	on_loc	C4	in_room	LEFT	in_phase	TRN2
click_on	C5	in_room	LEFT	in_phase	TRN2	at_time	409	with_outcome	full
click_on	C5	in_room	LEFT	in_phase	TRN2	at_time	445	with_outcome	empty
click_on	C5	in_room	LEFT	in_phase	TRN2	at_time	494	with_outcome	empty
phase_clicks	3	on_loc	C5	in_room	LEFT	in_phase	TRN2
click_on	C6	in_room	LEFT	in_phase	TRN2	at_time	413	with_outcome	empty
click_on	C6	in_room	LEFT	in_phase	TRN2	at_time	449	with_outcome	empty
click_on	C6	in_room	LEFT	in_phase	TRN2	at_time	498	with_outcome	empty
phase_clicks	3	on_loc	C6	in_room	LEFT	in_phase	TRN2
click_on	C7	in_room	LEFT	in_phase	TRN2	at_time	417	with_outcome	empty
click_on	C7	in_room	LEFT	in_phase	TRN2	at_time	455	with_outcome	full
phase_clicks	2	on_loc	C7	in_room	LEFT	in_phase	TRN2
click_on	C8	in_room	LEFT	in_phase	TRN2	at_time	421	with_outcome	empty
click_on	C8	in_room	LEFT	in_phase	TRN2	at_time	461	with_outcome	empty
phase_clicks	2	on_loc	C8	in_room	LEFT	in_phase	TRN2
phase_clicks	0	on_loc	CENTER	in_room	LEFT	in_phase	TRN2
phase_clicks	0	on_loc	C1	in_room	RIGHT	in_phase	TRN2
phase_clicks	0	on_loc	C2	in_room	RIGHT	in_phase	TRN2
phase_clicks	0	on_loc	C3	in_room	RIGHT	in_phase	TRN2
phase_clicks	0	on_loc	C4	in_room	RIGHT	in_phase	TRN2
phase_clicks	0	on_loc	C5	in_room	RIGHT	in_phase	TRN2
phase_clicks	0	on_loc	C6	in_room	RIGHT	in_phase	TRN2
phase_clicks	0	on_loc	C7	in_room	RIGHT	in_phase	TRN2
phase_clicks	0	on_loc	C8	in_room	RIGHT	in_phase	TRN2
phase_clicks	0	on_loc	CENTER	in_room	RIGHT	in_phase	TRN2
click_on	LEFT	in_room	CENTER	in_phase	TRN2	at_time	400	with_outcome	open
phase_clicks	1	on_loc	LEFT	in_room	CENTER	in_phase	TRN2
phase_clicks	0	on_loc	RIGHT	in_room	CENTER	in_phase	TRN2
phase_clicks	0	on_loc	CENTER	in_room	CENTER	in_phase	TRN2
partial_time_spent	8	in_room	CENTER	in_phase	TST
partial_time_spent	125	in_room	RIGHT	in_phase	TST
partial_time_spent	4	in_room	CENTER	in_phase	TST
partial_time_spent	65	in_room	LEFT	in_phase	TST
partial_time_spent	6	in_room	CENTER	in_phase	TST
partial_time_spent	28	in_room	RIGHT	in_phase	TST
click_on	C1	in_room	LEFT	in_phase	TST	at_time	663	with_outcome	empty
click_on	C1	in_room	LEFT	in_phase	TST	at_time	694	with_outcome	empty
phase_clicks	2	on_loc	C1	in_room	LEFT	in_phase	TST
click_on	C2	in_room	LEFT	in_phase	TST	at_time	660	with_outcome	empty
click_on	C2	in_room	LEFT	in_phase	TST	at_time	691	with_outcome	empty
phase_clicks	2	on_loc	C2	in_room	LEFT	in_phase	TST
click_on	C3	in_room	LEFT	in_phase	TST	at_time	656	with_outcome	empty
click_on	C3	in_room	LEFT	in_phase	TST	at_time	687	with_outcome	empty
phase_clicks	2	on_loc	C3	in_room	LEFT	in_phase	TST
click_on	C4	in_room	LEFT	in_phase	TST	at_time	683	with_outcome	empty
phase_clicks	1	on_loc	C4	in_room	LEFT	in_phase	TST
click_on	C5	in_room	LEFT	in_phase	TST	at_time	667	with_outcome	empty
click_on	C5	in_room	LEFT	in_phase	TST	at_time	699	with_outcome	empty
phase_clicks	2	on_loc	C5	in_room	LEFT	in_phase	TST
click_on	C6	in_room	LEFT	in_phase	TST	at_time	671	with_outcome	empty
click_on	C6	in_room	LEFT	in_phase	TST	at_time	703	with_outcome	empty
phase_clicks	2	on_loc	C6	in_room	LEFT	in_phase	TST
click_on	C7	in_room	LEFT	in_phase	TST	at_time	674	with_outcome	empty
click_on	C7	in_room	LEFT	in_phase	TST	at_time	708	with_outcome	empty
phase_clicks	2	on_loc	C7	in_room	LEFT	in_phase	TST
click_on	C8	in_room	LEFT	in_phase	TST	at_time	679	with_outcome	empty
phase_clicks	1	on_loc	C8	in_room	LEFT	in_phase	TST
click_on	CENTER	in_room	LEFT	in_phase	TST	at_time	712	with_outcome	open
phase_clicks	1	on_loc	CENTER	in_room	LEFT	in_phase	TST
final_click_count	6	on_loc	C1	in_room	LEFT
final_click_count	6	on_loc	C2	in_room	LEFT
final_click_count	6	on_loc	C3	in_room	LEFT
final_click_count	5	on_loc	C4	in_room	LEFT
final_click_count	8	on_loc	C5	in_room	LEFT
final_click_count	8	on_loc	C6	in_room	LEFT
final_click_count	7	on_loc	C7	in_room	LEFT
final_click_count	4	on_loc	C8	in_room	LEFT
final_click_count	2	on_loc	CENTER	in_room	LEFT
click_on	C1	in_room	RIGHT	in_phase	TST	at_time	562	with_outcome	full
click_on	C1	in_room	RIGHT	in_phase	TST	at_time	614	with_outcome	empty
click_on	C1	in_room	RIGHT	in_phase	TST	at_time	637	with_outcome	empty
click_on	C1	in_room	RIGHT	in_phase	TST	at_time	725	with_outcome	empty
phase_clicks	4	on_loc	C1	in_room	RIGHT	in_phase	TST
click_on	C2	in_room	RIGHT	in_phase	TST	at_time	555	with_outcome	empty
click_on	C2	in_room	RIGHT	in_phase	TST	at_time	610	with_outcome	empty
click_on	C2	in_room	RIGHT	in_phase	TST	at_time	730	with_outcome	empty
phase_clicks	3	on_loc	C2	in_room	RIGHT	in_phase	TST
click_on	C3	in_room	RIGHT	in_phase	TST	at_time	540	with_outcome	empty
click_on	C3	in_room	RIGHT	in_phase	TST	at_time	547	with_outcome	empty
click_on	C3	in_room	RIGHT	in_phase	TST	at_time	604	with_outcome	empty
phase_clicks	3	on_loc	C3	in_room	RIGHT	in_phase	TST
click_on	C4	in_room	RIGHT	in_phase	TST	at_time	536	with_outcome	empty
click_on	C4	in_room	RIGHT	in_phase	TST	at_time	595	with_outcome	empty
click_on	C4	in_room	RIGHT	in_phase	TST	at_time	747	with_outcome	empty
phase_clicks	3	on_loc	C4	in_room	RIGHT	in_phase	TST
click_on	C5	in_room	RIGHT	in_phase	TST	at_time	521	with_outcome	empty
click_on	C5	in_room	RIGHT	in_phase	TST	at_time	569	with_outcome	full
click_on	C5	in_room	RIGHT	in_phase	TST	at_time	618	with_outcome	empty
click_on	C5	in_room	RIGHT	in_phase	TST	at_time	733	with_outcome	empty
phase_clicks	4	on_loc	C5	in_room	RIGHT	in_phase	TST
click_on	C6	in_room	RIGHT	in_phase	TST	at_time	525	with_outcome	empty
click_on	C6	in_room	RIGHT	in_phase	TST	at_time	573	with_outcome	empty
click_on	C6	in_room	RIGHT	in_phase	TST	at_time	622	with_outcome	empty
click_on	C6	in_room	RIGHT	in_phase	TST	at_time	737	with_outcome	empty
phase_clicks	4	on_loc	C6	in_room	RIGHT	in_phase	TST
click_on	C7	in_room	RIGHT	in_phase	TST	at_time	528	with_outcome	empty
click_on	C7	in_room	RIGHT	in_phase	TST	at_time	579	with_outcome	full
click_on	C7	in_room	RIGHT	in_phase	TST	at_time	627	with_outcome	empty
click_on	C7	in_room	RIGHT	in_phase	TST	at_time	740	with_outcome	empty
phase_clicks	4	on_loc	C7	in_room	RIGHT	in_phase	TST
click_on	C8	in_room	RIGHT	in_phase	TST	at_time	532	with_outcome	empty
click_on	C8	in_room	RIGHT	in_phase	TST	at_time	587	with_outcome	empty
click_on	C8	in_room	RIGHT	in_phase	TST	at_time	631	with_outcome	empty
click_on	C8	in_room	RIGHT	in_phase	TST	at_time	744	with_outcome	empty
phase_clicks	4	on_loc	C8	in_room	RIGHT	in_phase	TST
click_on	CENTER	in_room	RIGHT	in_phase	TST	at_time	641	with_outcome	open
phase_clicks	1	on_loc	CENTER	in_room	RIGHT	in_phase	TST
final_click_count	9	on_loc	C1	in_room	RIGHT
final_click_count	8	on_loc	C2	in_room	RIGHT
final_click_count	6	on_loc	C3	in_room	RIGHT
final_click_count	8	on_loc	C4	in_room	RIGHT
final_click_count	9	on_loc	C5	in_room	RIGHT
final_click_count	9	on_loc	C6	in_room	RIGHT
final_click_count	9	on_loc	C7	in_room	RIGHT
final_click_count	8	on_loc	C8	in_room	RIGHT
final_click_count	1	on_loc	CENTER	in_room	RIGHT
click_on	LEFT	in_room	CENTER	in_phase	TST	at_time	646	with_outcome	open
phase_clicks	1	on_loc	LEFT	in_room	CENTER	in_phase	TST
click_on	RIGHT	in_room	CENTER	in_phase	TST	at_time	515	with_outcome	open
click_on	RIGHT	in_room	CENTER	in_phase	TST	at_time	718	with_outcome	open
phase_clicks	2	on_loc	RIGHT	in_room	CENTER	in_phase	TST
phase_clicks	0	on_loc	CENTER	in_room	CENTER	in_phase	TST
final_click_count	3	on_loc	LEFT	in_room	CENTER
final_click_count	4	on_loc	RIGHT	in_room	CENTER
final_click_count	1	on_loc	CENTER	in_room	CENTER
final_score	21
tot_time_spent	128.0	in_room	LEFT	in_phase	PRE
tot_time_spent	0.0	in_room	INSIDE	in_phase	PRE
tot_time_spent	97.0	in_room	RIGHT	in_phase	PRE
tot_time_spent	13.0	in_room	CENTER	in_phase	PRE
tot_time_spent	65.0	in_room	LEFT	in_phase	TST
tot_time_spent	0.0	in_room	INSIDE	in_phase	TST
tot_time_spent	153.0	in_room	RIGHT	in_phase	TST
tot_time_spent	18.0	in_room	CENTER	in_phase	TST
