# Supplementary material for: Intolerance of uncertainty and conditioned place preference in opioid addiction
Source: PeerJ. 2018 May 21;6:e4775. doi: 10.7717/peerj.4775 (PMC5967368; doi:10.7717/peerj.4775)
Supplement: Supplemental Information 1 — Contains raw data files from the conditioned place preference task for each participant. [file peerj-06-4775-s001.zip › Radell et al. opioid cpp task data files/controls/fox3_RPA2016-C6.txt]

fox_version	3
subject	RPA2016-C6
experimenter	BF
condition	ONE	room1 (left), room2 (right), high reward first
CNT_INC_FREQ	60
LOW_REWARD_MIN	0
TRN2_START_CNT	6
HI_REWARD_INC_AMNT	10
TRN1_START_CNT	4
LOW_REWARD_INC_FREQ	4000
END_GAME_CNT	12
TST_START_CNT	8
HI_REWARD_MIN	0
HI_REWARD_MAX	80
LOW_REWARD_MAX	5
LOW_REWARD_INC_AMNT	1
HI_REWARD_INC_FREQ	4000

partial_time_spent	10	in_room	CENTER	in_phase	PRE
partial_time_spent	59	in_room	LEFT	in_phase	PRE
partial_time_spent	6	in_room	CENTER	in_phase	PRE
partial_time_spent	51	in_room	RIGHT	in_phase	PRE
partial_time_spent	6	in_room	CENTER	in_phase	PRE
partial_time_spent	50	in_room	LEFT	in_phase	PRE
partial_time_spent	8	in_room	CENTER	in_phase	PRE
partial_time_spent	47	in_room	LEFT	in_phase	PRE
high_reward_room	RIGHT
click_on	C1	in_room	LEFT	in_phase	PRE	at_time	19	with_outcome	empty
click_on	C1	in_room	LEFT	in_phase	PRE	at_time	136	with_outcome	empty
click_on	C1	in_room	LEFT	in_phase	PRE	at_time	195	with_outcome	empty
click_on	C1	in_room	LEFT	in_phase	PRE	at_time	235	with_outcome	empty
click_on	C1	in_room	LEFT	in_phase	PRE	at_time	240	with_outcome	empty
phase_clicks	5	on_loc	C1	in_room	LEFT	in_phase	PRE
click_on	C2	in_room	LEFT	in_phase	PRE	at_time	143	with_outcome	empty
click_on	C2	in_room	LEFT	in_phase	PRE	at_time	231	with_outcome	empty
phase_clicks	2	on_loc	C2	in_room	LEFT	in_phase	PRE
click_on	C3	in_room	LEFT	in_phase	PRE	at_time	147	with_outcome	empty
click_on	C3	in_room	LEFT	in_phase	PRE	at_time	225	with_outcome	empty
phase_clicks	2	on_loc	C3	in_room	LEFT	in_phase	PRE
click_on	C4	in_room	LEFT	in_phase	PRE	at_time	56	with_outcome	empty
click_on	C4	in_room	LEFT	in_phase	PRE	at_time	152	with_outcome	empty
click_on	C4	in_room	LEFT	in_phase	PRE	at_time	221	with_outcome	empty
phase_clicks	3	on_loc	C4	in_room	LEFT	in_phase	PRE
click_on	C5	in_room	LEFT	in_phase	PRE	at_time	175	with_outcome	empty
click_on	C5	in_room	LEFT	in_phase	PRE	at_time	200	with_outcome	empty
phase_clicks	2	on_loc	C5	in_room	LEFT	in_phase	PRE
click_on	C6	in_room	LEFT	in_phase	PRE	at_time	171	with_outcome	empty
click_on	C6	in_room	LEFT	in_phase	PRE	at_time	205	with_outcome	empty
phase_clicks	2	on_loc	C6	in_room	LEFT	in_phase	PRE
click_on	C7	in_room	LEFT	in_phase	PRE	at_time	46	with_outcome	empty
click_on	C7	in_room	LEFT	in_phase	PRE	at_time	162	with_outcome	empty
click_on	C7	in_room	LEFT	in_phase	PRE	at_time	167	with_outcome	empty
click_on	C7	in_room	LEFT	in_phase	PRE	at_time	209	with_outcome	empty
phase_clicks	4	on_loc	C7	in_room	LEFT	in_phase	PRE
click_on	C8	in_room	LEFT	in_phase	PRE	at_time	34	with_outcome	empty
click_on	C8	in_room	LEFT	in_phase	PRE	at_time	156	with_outcome	full
click_on	C8	in_room	LEFT	in_phase	PRE	at_time	213	with_outcome	empty
phase_clicks	3	on_loc	C8	in_room	LEFT	in_phase	PRE
click_on	CENTER	in_room	LEFT	in_phase	PRE	at_time	66	with_outcome	open
click_on	CENTER	in_room	LEFT	in_phase	PRE	at_time	181	with_outcome	open
phase_clicks	2	on_loc	CENTER	in_room	LEFT	in_phase	PRE
click_on	C1	in_room	RIGHT	in_phase	PRE	at_time	119	with_outcome	empty
phase_clicks	1	on_loc	C1	in_room	RIGHT	in_phase	PRE
click_on	C2	in_room	RIGHT	in_phase	PRE	at_time	114	with_outcome	empty
phase_clicks	1	on_loc	C2	in_room	RIGHT	in_phase	PRE
click_on	C3	in_room	RIGHT	in_phase	PRE	at_time	110	with_outcome	empty
phase_clicks	1	on_loc	C3	in_room	RIGHT	in_phase	PRE
click_on	C4	in_room	RIGHT	in_phase	PRE	at_time	105	with_outcome	empty
phase_clicks	1	on_loc	C4	in_room	RIGHT	in_phase	PRE
click_on	C5	in_room	RIGHT	in_phase	PRE	at_time	80	with_outcome	empty
phase_clicks	1	on_loc	C5	in_room	RIGHT	in_phase	PRE
click_on	C6	in_room	RIGHT	in_phase	PRE	at_time	98	with_outcome	empty
phase_clicks	1	on_loc	C6	in_room	RIGHT	in_phase	PRE
click_on	C7	in_room	RIGHT	in_phase	PRE	at_time	93	with_outcome	empty
phase_clicks	1	on_loc	C7	in_room	RIGHT	in_phase	PRE
click_on	C8	in_room	RIGHT	in_phase	PRE	at_time	88	with_outcome	empty
phase_clicks	1	on_loc	C8	in_room	RIGHT	in_phase	PRE
click_on	CENTER	in_room	RIGHT	in_phase	PRE	at_time	124	with_outcome	open
phase_clicks	1	on_loc	CENTER	in_room	RIGHT	in_phase	PRE
click_on	LEFT	in_room	CENTER	in_phase	PRE	at_time	7	with_outcome	open
click_on	LEFT	in_room	CENTER	in_phase	PRE	at_time	130	with_outcome	open
click_on	LEFT	in_room	CENTER	in_phase	PRE	at_time	189	with_outcome	open
phase_clicks	3	on_loc	LEFT	in_room	CENTER	in_phase	PRE
click_on	RIGHT	in_room	CENTER	in_phase	PRE	at_time	73	with_outcome	open
phase_clicks	1	on_loc	RIGHT	in_room	CENTER	in_phase	PRE
phase_clicks	0	on_loc	CENTER	in_room	CENTER	in_phase	PRE
partial_time_spent	24	in_room	CENTER	in_phase	TRN1
partial_time_spent	94	in_room	RIGHT	in_phase	TRN1
phase_clicks	0	on_loc	C1	in_room	LEFT	in_phase	TRN1
phase_clicks	0	on_loc	C2	in_room	LEFT	in_phase	TRN1
phase_clicks	0	on_loc	C3	in_room	LEFT	in_phase	TRN1
phase_clicks	0	on_loc	C4	in_room	LEFT	in_phase	TRN1
phase_clicks	0	on_loc	C5	in_room	LEFT	in_phase	TRN1
phase_clicks	0	on_loc	C6	in_room	LEFT	in_phase	TRN1
phase_clicks	0	on_loc	C7	in_room	LEFT	in_phase	TRN1
phase_clicks	0	on_loc	C8	in_room	LEFT	in_phase	TRN1
phase_clicks	0	on_loc	CENTER	in_room	LEFT	in_phase	TRN1
click_on	C1	in_room	RIGHT	in_phase	TRN1	at_time	315	with_outcome	full
phase_clicks	1	on_loc	C1	in_room	RIGHT	in_phase	TRN1
click_on	C2	in_room	RIGHT	in_phase	TRN1	at_time	311	with_outcome	full
phase_clicks	1	on_loc	C2	in_room	RIGHT	in_phase	TRN1
click_on	C3	in_room	RIGHT	in_phase	TRN1	at_time	305	with_outcome	full
click_on	C3	in_room	RIGHT	in_phase	TRN1	at_time	367	with_outcome	empty
phase_clicks	2	on_loc	C3	in_room	RIGHT	in_phase	TRN1
click_on	C4	in_room	RIGHT	in_phase	TRN1	at_time	300	with_outcome	empty
click_on	C4	in_room	RIGHT	in_phase	TRN1	at_time	362	with_outcome	full
phase_clicks	2	on_loc	C4	in_room	RIGHT	in_phase	TRN1
click_on	C5	in_room	RIGHT	in_phase	TRN1	at_time	280	with_outcome	full
click_on	C5	in_room	RIGHT	in_phase	TRN1	at_time	328	with_outcome	full
phase_clicks	2	on_loc	C5	in_room	RIGHT	in_phase	TRN1
click_on	C6	in_room	RIGHT	in_phase	TRN1	at_time	286	with_outcome	full
click_on	C6	in_room	RIGHT	in_phase	TRN1	at_time	334	with_outcome	full
click_on	C6	in_room	RIGHT	in_phase	TRN1	at_time	344	with_outcome	empty
phase_clicks	3	on_loc	C6	in_room	RIGHT	in_phase	TRN1
click_on	C7	in_room	RIGHT	in_phase	TRN1	at_time	291	with_outcome	full
click_on	C7	in_room	RIGHT	in_phase	TRN1	at_time	339	with_outcome	full
click_on	C7	in_room	RIGHT	in_phase	TRN1	at_time	349	with_outcome	empty
phase_clicks	3	on_loc	C7	in_room	RIGHT	in_phase	TRN1
click_on	C8	in_room	RIGHT	in_phase	TRN1	at_time	295	with_outcome	empty
click_on	C8	in_room	RIGHT	in_phase	TRN1	at_time	356	with_outcome	full
phase_clicks	2	on_loc	C8	in_room	RIGHT	in_phase	TRN1
phase_clicks	0	on_loc	CENTER	in_room	RIGHT	in_phase	TRN1
click_on	LEFT	in_room	CENTER	in_phase	TRN1	at_time	257	with_outcome	locked
click_on	LEFT	in_room	CENTER	in_phase	TRN1	at_time	264	with_outcome	locked
phase_clicks	2	on_loc	LEFT	in_room	CENTER	in_phase	TRN1
click_on	RIGHT	in_room	CENTER	in_phase	TRN1	at_time	271	with_outcome	open
phase_clicks	1	on_loc	RIGHT	in_room	CENTER	in_phase	TRN1
phase_clicks	0	on_loc	CENTER	in_room	CENTER	in_phase	TRN1
partial_time_spent	9	in_room	CENTER	in_phase	TRN2
partial_time_spent	110	in_room	LEFT	in_phase	TRN2
click_on	C1	in_room	LEFT	in_phase	TRN2	at_time	397	with_outcome	empty
click_on	C1	in_room	LEFT	in_phase	TRN2	at_time	446	with_outcome	full
click_on	C1	in_room	LEFT	in_phase	TRN2	at_time	487	with_outcome	empty
phase_clicks	3	on_loc	C1	in_room	LEFT	in_phase	TRN2
click_on	C2	in_room	LEFT	in_phase	TRN2	at_time	401	with_outcome	empty
click_on	C2	in_room	LEFT	in_phase	TRN2	at_time	453	with_outcome	empty
click_on	C2	in_room	LEFT	in_phase	TRN2	at_time	492	with_outcome	empty
phase_clicks	3	on_loc	C2	in_room	LEFT	in_phase	TRN2
click_on	C3	in_room	LEFT	in_phase	TRN2	at_time	405	with_outcome	empty
click_on	C3	in_room	LEFT	in_phase	TRN2	at_time	458	with_outcome	empty
phase_clicks	2	on_loc	C3	in_room	LEFT	in_phase	TRN2
click_on	C4	in_room	LEFT	in_phase	TRN2	at_time	409	with_outcome	empty
click_on	C4	in_room	LEFT	in_phase	TRN2	at_time	463	with_outcome	empty
phase_clicks	2	on_loc	C4	in_room	LEFT	in_phase	TRN2
click_on	C5	in_room	LEFT	in_phase	TRN2	at_time	432	with_outcome	empty
click_on	C5	in_room	LEFT	in_phase	TRN2	at_time	438	with_outcome	empty
click_on	C5	in_room	LEFT	in_phase	TRN2	at_time	482	with_outcome	empty
phase_clicks	3	on_loc	C5	in_room	LEFT	in_phase	TRN2
click_on	C6	in_room	LEFT	in_phase	TRN2	at_time	428	with_outcome	empty
click_on	C6	in_room	LEFT	in_phase	TRN2	at_time	478	with_outcome	empty
phase_clicks	2	on_loc	C6	in_room	LEFT	in_phase	TRN2
click_on	C7	in_room	LEFT	in_phase	TRN2	at_time	423	with_outcome	full
click_on	C7	in_room	LEFT	in_phase	TRN2	at_time	474	with_outcome	empty
phase_clicks	2	on_loc	C7	in_room	LEFT	in_phase	TRN2
click_on	C8	in_room	LEFT	in_phase	TRN2	at_time	417	with_outcome	full
click_on	C8	in_room	LEFT	in_phase	TRN2	at_time	467	with_outcome	empty
phase_clicks	2	on_loc	C8	in_room	LEFT	in_phase	TRN2
click_on	CENTER	in_room	LEFT	in_phase	TRN2	at_time	498	with_outcome	locked
phase_clicks	1	on_loc	CENTER	in_room	LEFT	in_phase	TRN2
phase_clicks	0	on_loc	C1	in_room	RIGHT	in_phase	TRN2
phase_clicks	0	on_loc	C2	in_room	RIGHT	in_phase	TRN2
phase_clicks	0	on_loc	C3	in_room	RIGHT	in_phase	TRN2
phase_clicks	0	on_loc	C4	in_room	RIGHT	in_phase	TRN2
phase_clicks	0	on_loc	C5	in_room	RIGHT	in_phase	TRN2
phase_clicks	0	on_loc	C6	in_room	RIGHT	in_phase	TRN2
phase_clicks	0	on_loc	C7	in_room	RIGHT	in_phase	TRN2
phase_clicks	0	on_loc	C8	in_room	RIGHT	in_phase	TRN2
phase_clicks	0	on_loc	CENTER	in_room	RIGHT	in_phase	TRN2
click_on	LEFT	in_room	CENTER	in_phase	TRN2	at_time	386	with_outcome	open
phase_clicks	1	on_loc	LEFT	in_room	CENTER	in_phase	TRN2
phase_clicks	0	on_loc	RIGHT	in_room	CENTER	in_phase	TRN2
phase_clicks	0	on_loc	CENTER	in_room	CENTER	in_phase	TRN2
partial_time_spent	8	in_room	CENTER	in_phase	TST
partial_time_spent	53	in_room	RIGHT	in_phase	TST
partial_time_spent	6	in_room	CENTER	in_phase	TST
partial_time_spent	61	in_room	LEFT	in_phase	TST
partial_time_spent	8	in_room	CENTER	in_phase	TST
partial_time_spent	43	in_room	RIGHT	in_phase	TST
partial_time_spent	6	in_room	CENTER	in_phase	TST
partial_time_spent	50	in_room	LEFT	in_phase	TST
partial_time_spent	0	in_room	CENTER	in_phase	TST
click_on	C1	in_room	LEFT	in_phase	TST	at_time	583	with_outcome	empty
click_on	C1	in_room	LEFT	in_phase	TST	at_time	626	with_outcome	empty
click_on	C1	in_room	LEFT	in_phase	TST	at_time	702	with_outcome	empty
click_on	C1	in_room	LEFT	in_phase	TST	at_time	738	with_outcome	empty
phase_clicks	4	on_loc	C1	in_room	LEFT	in_phase	TST
click_on	C2	in_room	LEFT	in_phase	TST	at_time	593	with_outcome	full
click_on	C2	in_room	LEFT	in_phase	TST	at_time	634	with_outcome	empty
click_on	C2	in_room	LEFT	in_phase	TST	at_time	707	with_outcome	empty
click_on	C2	in_room	LEFT	in_phase	TST	at_time	742	with_outcome	empty
phase_clicks	4	on_loc	C2	in_room	LEFT	in_phase	TST
click_on	C3	in_room	LEFT	in_phase	TST	at_time	597	with_outcome	empty
click_on	C3	in_room	LEFT	in_phase	TST	at_time	710	with_outcome	empty
phase_clicks	2	on_loc	C3	in_room	LEFT	in_phase	TST
click_on	C4	in_room	LEFT	in_phase	TST	at_time	602	with_outcome	empty
click_on	C4	in_room	LEFT	in_phase	TST	at_time	714	with_outcome	full
phase_clicks	2	on_loc	C4	in_room	LEFT	in_phase	TST
click_on	C5	in_room	LEFT	in_phase	TST	at_time	621	with_outcome	empty
click_on	C5	in_room	LEFT	in_phase	TST	at_time	732	with_outcome	empty
phase_clicks	2	on_loc	C5	in_room	LEFT	in_phase	TST
click_on	C6	in_room	LEFT	in_phase	TST	at_time	618	with_outcome	empty
click_on	C6	in_room	LEFT	in_phase	TST	at_time	729	with_outcome	empty
phase_clicks	2	on_loc	C6	in_room	LEFT	in_phase	TST
click_on	C7	in_room	LEFT	in_phase	TST	at_time	613	with_outcome	empty
click_on	C7	in_room	LEFT	in_phase	TST	at_time	724	with_outcome	empty
phase_clicks	2	on_loc	C7	in_room	LEFT	in_phase	TST
click_on	C8	in_room	LEFT	in_phase	TST	at_time	609	with_outcome	empty
click_on	C8	in_room	LEFT	in_phase	TST	at_time	719	with_outcome	empty
phase_clicks	2	on_loc	C8	in_room	LEFT	in_phase	TST
click_on	CENTER	in_room	LEFT	in_phase	TST	at_time	637	with_outcome	open
click_on	CENTER	in_room	LEFT	in_phase	TST	at_time	746	with_outcome	open
phase_clicks	2	on_loc	CENTER	in_room	LEFT	in_phase	TST
final_click_count	12	on_loc	C1	in_room	LEFT
final_click_count	9	on_loc	C2	in_room	LEFT
final_click_count	6	on_loc	C3	in_room	LEFT
final_click_count	7	on_loc	C4	in_room	LEFT
final_click_count	7	on_loc	C5	in_room	LEFT
final_click_count	6	on_loc	C6	in_room	LEFT
final_click_count	8	on_loc	C7	in_room	LEFT
final_click_count	7	on_loc	C8	in_room	LEFT
final_click_count	5	on_loc	CENTER	in_room	LEFT
click_on	C1	in_room	RIGHT	in_phase	TST	at_time	565	with_outcome	empty
click_on	C1	in_room	RIGHT	in_phase	TST	at_time	686	with_outcome	empty
phase_clicks	2	on_loc	C1	in_room	RIGHT	in_phase	TST
click_on	C2	in_room	RIGHT	in_phase	TST	at_time	554	with_outcome	empty
click_on	C2	in_room	RIGHT	in_phase	TST	at_time	680	with_outcome	empty
phase_clicks	2	on_loc	C2	in_room	RIGHT	in_phase	TST
click_on	C3	in_room	RIGHT	in_phase	TST	at_time	560	with_outcome	empty
click_on	C3	in_room	RIGHT	in_phase	TST	at_time	676	with_outcome	empty
phase_clicks	2	on_loc	C3	in_room	RIGHT	in_phase	TST
click_on	C4	in_room	RIGHT	in_phase	TST	at_time	539	with_outcome	empty
click_on	C4	in_room	RIGHT	in_phase	TST	at_time	671	with_outcome	empty
phase_clicks	2	on_loc	C4	in_room	RIGHT	in_phase	TST
click_on	C5	in_room	RIGHT	in_phase	TST	at_time	522	with_outcome	empty
click_on	C5	in_room	RIGHT	in_phase	TST	at_time	652	with_outcome	empty
phase_clicks	2	on_loc	C5	in_room	RIGHT	in_phase	TST
click_on	C6	in_room	RIGHT	in_phase	TST	at_time	526	with_outcome	empty
click_on	C6	in_room	RIGHT	in_phase	TST	at_time	657	with_outcome	empty
phase_clicks	2	on_loc	C6	in_room	RIGHT	in_phase	TST
click_on	C7	in_room	RIGHT	in_phase	TST	at_time	529	with_outcome	empty
click_on	C7	in_room	RIGHT	in_phase	TST	at_time	661	with_outcome	empty
phase_clicks	2	on_loc	C7	in_room	RIGHT	in_phase	TST
click_on	C8	in_room	RIGHT	in_phase	TST	at_time	534	with_outcome	empty
click_on	C8	in_room	RIGHT	in_phase	TST	at_time	666	with_outcome	empty
phase_clicks	2	on_loc	C8	in_room	RIGHT	in_phase	TST
click_on	CENTER	in_room	RIGHT	in_phase	TST	at_time	569	with_outcome	open
click_on	CENTER	in_room	RIGHT	in_phase	TST	at_time	689	with_outcome	open
phase_clicks	2	on_loc	CENTER	in_room	RIGHT	in_phase	TST
final_click_count	4	on_loc	C1	in_room	RIGHT
final_click_count	4	on_loc	C2	in_room	RIGHT
final_click_count	5	on_loc	C3	in_room	RIGHT
final_click_count	5	on_loc	C4	in_room	RIGHT
final_click_count	5	on_loc	C5	in_room	RIGHT
final_click_count	6	on_loc	C6	in_room	RIGHT
final_click_count	6	on_loc	C7	in_room	RIGHT
final_click_count	5	on_loc	C8	in_room	RIGHT
final_click_count	3	on_loc	CENTER	in_room	RIGHT
click_on	LEFT	in_room	CENTER	in_phase	TST	at_time	576	with_outcome	open
click_on	LEFT	in_room	CENTER	in_phase	TST	at_time	696	with_outcome	open
phase_clicks	2	on_loc	LEFT	in_room	CENTER	in_phase	TST
click_on	RIGHT	in_room	CENTER	in_phase	TST	at_time	516	with_outcome	open
click_on	RIGHT	in_room	CENTER	in_phase	TST	at_time	646	with_outcome	open
phase_clicks	2	on_loc	RIGHT	in_room	CENTER	in_phase	TST
phase_clicks	0	on_loc	CENTER	in_room	CENTER	in_phase	TST
final_click_count	8	on_loc	LEFT	in_room	CENTER
final_click_count	4	on_loc	RIGHT	in_room	CENTER
final_click_count	1	on_loc	CENTER	in_room	CENTER
final_score	17
tot_time_spent	0.0	in_room	INSIDE	in_phase	PRE
tot_time_spent	156.0	in_room	LEFT	in_phase	PRE
tot_time_spent	51.0	in_room	RIGHT	in_phase	PRE
tot_time_spent	30.0	in_room	CENTER	in_phase	PRE
tot_time_spent	0.0	in_room	INSIDE	in_phase	TST
tot_time_spent	111.0	in_room	LEFT	in_phase	TST
tot_time_spent	96.0	in_room	RIGHT	in_phase	TST
tot_time_spent	28.0	in_room	CENTER	in_phase	TST
