# Supplementary material for: Intolerance of uncertainty and conditioned place preference in opioid addiction
Source: PeerJ. 2018 May 21;6:e4775. doi: 10.7717/peerj.4775 (PMC5967368; doi:10.7717/peerj.4775)
Supplement: Supplemental Information 1 — Contains raw data files from the conditioned place preference task for each participant. [file peerj-06-4775-s001.zip › Radell et al. opioid cpp task data files/controls/fox3_RPA2016-C7.txt]

fox_version	3
subject	RPA2016-C7
experimenter	BF
condition	THREE	room1 (left), room2 (right), low reward first
LOW_REWARD_INC_AMNT	1
CNT_INC_FREQ	60
TST_START_CNT	8
TRN1_START_CNT	4
HI_REWARD_MIN	0
HI_REWARD_INC_AMNT	10
LOW_REWARD_MIN	0
END_GAME_CNT	12
LOW_REWARD_INC_FREQ	4000
HI_REWARD_MAX	80
LOW_REWARD_MAX	5
HI_REWARD_INC_FREQ	4000
TRN2_START_CNT	6

partial_time_spent	9	in_room	CENTER	in_phase	PRE
partial_time_spent	41	in_room	RIGHT	in_phase	PRE
partial_time_spent	6	in_room	CENTER	in_phase	PRE
partial_time_spent	40	in_room	LEFT	in_phase	PRE
partial_time_spent	6	in_room	CENTER	in_phase	PRE
partial_time_spent	38	in_room	RIGHT	in_phase	PRE
partial_time_spent	6	in_room	CENTER	in_phase	PRE
partial_time_spent	39	in_room	LEFT	in_phase	PRE
partial_time_spent	5	in_room	CENTER	in_phase	PRE
partial_time_spent	35	in_room	RIGHT	in_phase	PRE
partial_time_spent	5	in_room	CENTER	in_phase	PRE
partial_time_spent	5	in_room	LEFT	in_phase	PRE
high_reward_room	LEFT
click_on	C1	in_room	LEFT	in_phase	PRE	at_time	60	with_outcome	empty
click_on	C1	in_room	LEFT	in_phase	PRE	at_time	175	with_outcome	empty
click_on	C1	in_room	LEFT	in_phase	PRE	at_time	236	with_outcome	empty
phase_clicks	3	on_loc	C1	in_room	LEFT	in_phase	PRE
click_on	C2	in_room	LEFT	in_phase	PRE	at_time	64	with_outcome	full
click_on	C2	in_room	LEFT	in_phase	PRE	at_time	171	with_outcome	empty
click_on	C2	in_room	LEFT	in_phase	PRE	at_time	240	with_outcome	full
phase_clicks	3	on_loc	C2	in_room	LEFT	in_phase	PRE
click_on	C3	in_room	LEFT	in_phase	PRE	at_time	76	with_outcome	empty
click_on	C3	in_room	LEFT	in_phase	PRE	at_time	159	with_outcome	empty
phase_clicks	2	on_loc	C3	in_room	LEFT	in_phase	PRE
click_on	C4	in_room	LEFT	in_phase	PRE	at_time	80	with_outcome	empty
click_on	C4	in_room	LEFT	in_phase	PRE	at_time	155	with_outcome	empty
phase_clicks	2	on_loc	C4	in_room	LEFT	in_phase	PRE
click_on	C5	in_room	LEFT	in_phase	PRE	at_time	72	with_outcome	empty
click_on	C5	in_room	LEFT	in_phase	PRE	at_time	179	with_outcome	empty
phase_clicks	2	on_loc	C5	in_room	LEFT	in_phase	PRE
click_on	C6	in_room	LEFT	in_phase	PRE	at_time	68	with_outcome	empty
click_on	C6	in_room	LEFT	in_phase	PRE	at_time	168	with_outcome	empty
phase_clicks	2	on_loc	C6	in_room	LEFT	in_phase	PRE
click_on	C7	in_room	LEFT	in_phase	PRE	at_time	85	with_outcome	empty
click_on	C7	in_room	LEFT	in_phase	PRE	at_time	164	with_outcome	empty
phase_clicks	2	on_loc	C7	in_room	LEFT	in_phase	PRE
click_on	C8	in_room	LEFT	in_phase	PRE	at_time	89	with_outcome	empty
click_on	C8	in_room	LEFT	in_phase	PRE	at_time	151	with_outcome	empty
phase_clicks	2	on_loc	C8	in_room	LEFT	in_phase	PRE
click_on	CENTER	in_room	LEFT	in_phase	PRE	at_time	93	with_outcome	open
click_on	CENTER	in_room	LEFT	in_phase	PRE	at_time	184	with_outcome	open
phase_clicks	2	on_loc	CENTER	in_room	LEFT	in_phase	PRE
click_on	C1	in_room	RIGHT	in_phase	PRE	at_time	42	with_outcome	empty
click_on	C1	in_room	RIGHT	in_phase	PRE	at_time	106	with_outcome	empty
click_on	C1	in_room	RIGHT	in_phase	PRE	at_time	195	with_outcome	empty
phase_clicks	3	on_loc	C1	in_room	RIGHT	in_phase	PRE
click_on	C2	in_room	RIGHT	in_phase	PRE	at_time	38	with_outcome	empty
click_on	C2	in_room	RIGHT	in_phase	PRE	at_time	110	with_outcome	empty
click_on	C2	in_room	RIGHT	in_phase	PRE	at_time	199	with_outcome	empty
phase_clicks	3	on_loc	C2	in_room	RIGHT	in_phase	PRE
click_on	C3	in_room	RIGHT	in_phase	PRE	at_time	34	with_outcome	empty
click_on	C3	in_room	RIGHT	in_phase	PRE	at_time	126	with_outcome	empty
click_on	C3	in_room	RIGHT	in_phase	PRE	at_time	210	with_outcome	empty
phase_clicks	3	on_loc	C3	in_room	RIGHT	in_phase	PRE
click_on	C4	in_room	RIGHT	in_phase	PRE	at_time	30	with_outcome	empty
click_on	C4	in_room	RIGHT	in_phase	PRE	at_time	131	with_outcome	empty
click_on	C4	in_room	RIGHT	in_phase	PRE	at_time	214	with_outcome	empty
phase_clicks	3	on_loc	C4	in_room	RIGHT	in_phase	PRE
click_on	C5	in_room	RIGHT	in_phase	PRE	at_time	25	with_outcome	empty
click_on	C5	in_room	RIGHT	in_phase	PRE	at_time	114	with_outcome	empty
click_on	C5	in_room	RIGHT	in_phase	PRE	at_time	203	with_outcome	empty
phase_clicks	3	on_loc	C5	in_room	RIGHT	in_phase	PRE
click_on	C6	in_room	RIGHT	in_phase	PRE	at_time	21	with_outcome	empty
click_on	C6	in_room	RIGHT	in_phase	PRE	at_time	118	with_outcome	full
click_on	C6	in_room	RIGHT	in_phase	PRE	at_time	207	with_outcome	empty
phase_clicks	3	on_loc	C6	in_room	RIGHT	in_phase	PRE
click_on	C7	in_room	RIGHT	in_phase	PRE	at_time	17	with_outcome	empty
click_on	C7	in_room	RIGHT	in_phase	PRE	at_time	122	with_outcome	empty
click_on	C7	in_room	RIGHT	in_phase	PRE	at_time	218	with_outcome	empty
phase_clicks	3	on_loc	C7	in_room	RIGHT	in_phase	PRE
click_on	C8	in_room	RIGHT	in_phase	PRE	at_time	13	with_outcome	empty
click_on	C8	in_room	RIGHT	in_phase	PRE	at_time	135	with_outcome	empty
click_on	C8	in_room	RIGHT	in_phase	PRE	at_time	222	with_outcome	empty
phase_clicks	3	on_loc	C8	in_room	RIGHT	in_phase	PRE
click_on	CENTER	in_room	RIGHT	in_phase	PRE	at_time	47	with_outcome	open
click_on	CENTER	in_room	RIGHT	in_phase	PRE	at_time	138	with_outcome	open
click_on	CENTER	in_room	RIGHT	in_phase	PRE	at_time	225	with_outcome	open
phase_clicks	3	on_loc	CENTER	in_room	RIGHT	in_phase	PRE
click_on	LEFT	in_room	CENTER	in_phase	PRE	at_time	53	with_outcome	open
click_on	LEFT	in_room	CENTER	in_phase	PRE	at_time	144	with_outcome	open
click_on	LEFT	in_room	CENTER	in_phase	PRE	at_time	231	with_outcome	open
phase_clicks	3	on_loc	LEFT	in_room	CENTER	in_phase	PRE
click_on	RIGHT	in_room	CENTER	in_phase	PRE	at_time	5	with_outcome	open
click_on	RIGHT	in_room	CENTER	in_phase	PRE	at_time	100	with_outcome	open
click_on	RIGHT	in_room	CENTER	in_phase	PRE	at_time	190	with_outcome	open
phase_clicks	3	on_loc	RIGHT	in_room	CENTER	in_phase	PRE
phase_clicks	0	on_loc	CENTER	in_room	CENTER	in_phase	PRE
partial_time_spent	10	in_room	CENTER	in_phase	TRN1
partial_time_spent	109	in_room	RIGHT	in_phase	TRN1
phase_clicks	0	on_loc	C1	in_room	LEFT	in_phase	TRN1
phase_clicks	0	on_loc	C2	in_room	LEFT	in_phase	TRN1
phase_clicks	0	on_loc	C3	in_room	LEFT	in_phase	TRN1
phase_clicks	0	on_loc	C4	in_room	LEFT	in_phase	TRN1
phase_clicks	0	on_loc	C5	in_room	LEFT	in_phase	TRN1
phase_clicks	0	on_loc	C6	in_room	LEFT	in_phase	TRN1
phase_clicks	0	on_loc	C7	in_room	LEFT	in_phase	TRN1
phase_clicks	0	on_loc	C8	in_room	LEFT	in_phase	TRN1
phase_clicks	0	on_loc	CENTER	in_room	LEFT	in_phase	TRN1
click_on	C1	in_room	RIGHT	in_phase	TRN1	at_time	266	with_outcome	full
click_on	C1	in_room	RIGHT	in_phase	TRN1	at_time	301	with_outcome	empty
click_on	C1	in_room	RIGHT	in_phase	TRN1	at_time	359	with_outcome	empty
phase_clicks	3	on_loc	C1	in_room	RIGHT	in_phase	TRN1
click_on	C2	in_room	RIGHT	in_phase	TRN1	at_time	263	with_outcome	empty
click_on	C2	in_room	RIGHT	in_phase	TRN1	at_time	305	with_outcome	empty
click_on	C2	in_room	RIGHT	in_phase	TRN1	at_time	363	with_outcome	empty
phase_clicks	3	on_loc	C2	in_room	RIGHT	in_phase	TRN1
click_on	C3	in_room	RIGHT	in_phase	TRN1	at_time	293	with_outcome	empty
click_on	C3	in_room	RIGHT	in_phase	TRN1	at_time	329	with_outcome	empty
phase_clicks	2	on_loc	C3	in_room	RIGHT	in_phase	TRN1
click_on	C4	in_room	RIGHT	in_phase	TRN1	at_time	289	with_outcome	empty
click_on	C4	in_room	RIGHT	in_phase	TRN1	at_time	325	with_outcome	empty
phase_clicks	2	on_loc	C4	in_room	RIGHT	in_phase	TRN1
click_on	C5	in_room	RIGHT	in_phase	TRN1	at_time	271	with_outcome	empty
click_on	C5	in_room	RIGHT	in_phase	TRN1	at_time	308	with_outcome	empty
click_on	C5	in_room	RIGHT	in_phase	TRN1	at_time	367	with_outcome	empty
phase_clicks	3	on_loc	C5	in_room	RIGHT	in_phase	TRN1
click_on	C6	in_room	RIGHT	in_phase	TRN1	at_time	276	with_outcome	empty
click_on	C6	in_room	RIGHT	in_phase	TRN1	at_time	312	with_outcome	empty
phase_clicks	2	on_loc	C6	in_room	RIGHT	in_phase	TRN1
click_on	C7	in_room	RIGHT	in_phase	TRN1	at_time	279	with_outcome	empty
click_on	C7	in_room	RIGHT	in_phase	TRN1	at_time	316	with_outcome	empty
phase_clicks	2	on_loc	C7	in_room	RIGHT	in_phase	TRN1
click_on	C8	in_room	RIGHT	in_phase	TRN1	at_time	284	with_outcome	empty
click_on	C8	in_room	RIGHT	in_phase	TRN1	at_time	320	with_outcome	empty
phase_clicks	2	on_loc	C8	in_room	RIGHT	in_phase	TRN1
click_on	CENTER	in_room	RIGHT	in_phase	TRN1	at_time	297	with_outcome	locked
phase_clicks	1	on_loc	CENTER	in_room	RIGHT	in_phase	TRN1
click_on	LEFT	in_room	CENTER	in_phase	TRN1	at_time	254	with_outcome	locked
phase_clicks	1	on_loc	LEFT	in_room	CENTER	in_phase	TRN1
click_on	RIGHT	in_room	CENTER	in_phase	TRN1	at_time	257	with_outcome	open
phase_clicks	1	on_loc	RIGHT	in_room	CENTER	in_phase	TRN1
phase_clicks	0	on_loc	CENTER	in_room	CENTER	in_phase	TRN1
partial_time_spent	6	in_room	CENTER	in_phase	TRN2
partial_time_spent	112	in_room	LEFT	in_phase	TRN2
click_on	C1	in_room	LEFT	in_phase	TRN2	at_time	398	with_outcome	empty
click_on	C1	in_room	LEFT	in_phase	TRN2	at_time	442	with_outcome	empty
click_on	C1	in_room	LEFT	in_phase	TRN2	at_time	472	with_outcome	full
phase_clicks	3	on_loc	C1	in_room	LEFT	in_phase	TRN2
click_on	C2	in_room	LEFT	in_phase	TRN2	at_time	390	with_outcome	full
click_on	C2	in_room	LEFT	in_phase	TRN2	at_time	402	with_outcome	empty
click_on	C2	in_room	LEFT	in_phase	TRN2	at_time	431	with_outcome	empty
click_on	C2	in_room	LEFT	in_phase	TRN2	at_time	435	with_outcome	full
click_on	C2	in_room	LEFT	in_phase	TRN2	at_time	464	with_outcome	full
click_on	C2	in_room	LEFT	in_phase	TRN2	at_time	481	with_outcome	full
click_on	C2	in_room	LEFT	in_phase	TRN2	at_time	488	with_outcome	empty
phase_clicks	7	on_loc	C2	in_room	LEFT	in_phase	TRN2
click_on	C3	in_room	LEFT	in_phase	TRN2	at_time	418	with_outcome	full
click_on	C3	in_room	LEFT	in_phase	TRN2	at_time	450	with_outcome	full
phase_clicks	2	on_loc	C3	in_room	LEFT	in_phase	TRN2
click_on	C4	in_room	LEFT	in_phase	TRN2	at_time	422	with_outcome	full
click_on	C4	in_room	LEFT	in_phase	TRN2	at_time	467	with_outcome	full
click_on	C4	in_room	LEFT	in_phase	TRN2	at_time	496	with_outcome	empty
phase_clicks	3	on_loc	C4	in_room	LEFT	in_phase	TRN2
click_on	C5	in_room	LEFT	in_phase	TRN2	at_time	410	with_outcome	full
click_on	C5	in_room	LEFT	in_phase	TRN2	at_time	446	with_outcome	full
click_on	C5	in_room	LEFT	in_phase	TRN2	at_time	476	with_outcome	full
click_on	C5	in_room	LEFT	in_phase	TRN2	at_time	485	with_outcome	empty
phase_clicks	4	on_loc	C5	in_room	LEFT	in_phase	TRN2
click_on	C6	in_room	LEFT	in_phase	TRN2	at_time	394	with_outcome	full
click_on	C6	in_room	LEFT	in_phase	TRN2	at_time	406	with_outcome	empty
click_on	C6	in_room	LEFT	in_phase	TRN2	at_time	438	with_outcome	full
phase_clicks	3	on_loc	C6	in_room	LEFT	in_phase	TRN2
click_on	C7	in_room	LEFT	in_phase	TRN2	at_time	414	with_outcome	full
click_on	C7	in_room	LEFT	in_phase	TRN2	at_time	455	with_outcome	empty
phase_clicks	2	on_loc	C7	in_room	LEFT	in_phase	TRN2
click_on	C8	in_room	LEFT	in_phase	TRN2	at_time	426	with_outcome	full
click_on	C8	in_room	LEFT	in_phase	TRN2	at_time	459	with_outcome	full
click_on	C8	in_room	LEFT	in_phase	TRN2	at_time	492	with_outcome	full
phase_clicks	3	on_loc	C8	in_room	LEFT	in_phase	TRN2
phase_clicks	0	on_loc	CENTER	in_room	LEFT	in_phase	TRN2
phase_clicks	0	on_loc	C1	in_room	RIGHT	in_phase	TRN2
phase_clicks	0	on_loc	C2	in_room	RIGHT	in_phase	TRN2
phase_clicks	0	on_loc	C3	in_room	RIGHT	in_phase	TRN2
phase_clicks	0	on_loc	C4	in_room	RIGHT	in_phase	TRN2
phase_clicks	0	on_loc	C5	in_room	RIGHT	in_phase	TRN2
phase_clicks	0	on_loc	C6	in_room	RIGHT	in_phase	TRN2
phase_clicks	0	on_loc	C7	in_room	RIGHT	in_phase	TRN2
phase_clicks	0	on_loc	C8	in_room	RIGHT	in_phase	TRN2
phase_clicks	0	on_loc	CENTER	in_room	RIGHT	in_phase	TRN2
click_on	LEFT	in_room	CENTER	in_phase	TRN2	at_time	384	with_outcome	open
phase_clicks	1	on_loc	LEFT	in_room	CENTER	in_phase	TRN2
phase_clicks	0	on_loc	RIGHT	in_room	CENTER	in_phase	TRN2
phase_clicks	0	on_loc	CENTER	in_room	CENTER	in_phase	TRN2
partial_time_spent	7	in_room	CENTER	in_phase	TST
partial_time_spent	232	in_room	LEFT	in_phase	TST
click_on	C1	in_room	LEFT	in_phase	TST	at_time	528	with_outcome	empty
click_on	C1	in_room	LEFT	in_phase	TST	at_time	558	with_outcome	empty
click_on	C1	in_room	LEFT	in_phase	TST	at_time	581	with_outcome	empty
click_on	C1	in_room	LEFT	in_phase	TST	at_time	599	with_outcome	empty
click_on	C1	in_room	LEFT	in_phase	TST	at_time	620	with_outcome	empty
click_on	C1	in_room	LEFT	in_phase	TST	at_time	645	with_outcome	empty
click_on	C1	in_room	LEFT	in_phase	TST	at_time	676	with_outcome	empty
click_on	C1	in_room	LEFT	in_phase	TST	at_time	704	with_outcome	empty
click_on	C1	in_room	LEFT	in_phase	TST	at_time	735	with_outcome	empty
phase_clicks	9	on_loc	C1	in_room	LEFT	in_phase	TST
click_on	C2	in_room	LEFT	in_phase	TST	at_time	520	with_outcome	empty
click_on	C2	in_room	LEFT	in_phase	TST	at_time	562	with_outcome	empty
click_on	C2	in_room	LEFT	in_phase	TST	at_time	595	with_outcome	empty
click_on	C2	in_room	LEFT	in_phase	TST	at_time	625	with_outcome	empty
click_on	C2	in_room	LEFT	in_phase	TST	at_time	654	with_outcome	empty
click_on	C2	in_room	LEFT	in_phase	TST	at_time	672	with_outcome	empty
click_on	C2	in_room	LEFT	in_phase	TST	at_time	708	with_outcome	empty
click_on	C2	in_room	LEFT	in_phase	TST	at_time	739	with_outcome	full
phase_clicks	8	on_loc	C2	in_room	LEFT	in_phase	TST
click_on	C3	in_room	LEFT	in_phase	TST	at_time	590	with_outcome	empty
click_on	C3	in_room	LEFT	in_phase	TST	at_time	630	with_outcome	empty
click_on	C3	in_room	LEFT	in_phase	TST	at_time	668	with_outcome	empty
click_on	C3	in_room	LEFT	in_phase	TST	at_time	711	with_outcome	empty
click_on	C3	in_room	LEFT	in_phase	TST	at_time	744	with_outcome	empty
phase_clicks	5	on_loc	C3	in_room	LEFT	in_phase	TST
click_on	C4	in_room	LEFT	in_phase	TST	at_time	546	with_outcome	empty
click_on	C4	in_room	LEFT	in_phase	TST	at_time	586	with_outcome	empty
click_on	C4	in_room	LEFT	in_phase	TST	at_time	635	with_outcome	empty
click_on	C4	in_room	LEFT	in_phase	TST	at_time	663	with_outcome	empty
click_on	C4	in_room	LEFT	in_phase	TST	at_time	715	with_outcome	full
click_on	C4	in_room	LEFT	in_phase	TST	at_time	748	with_outcome	empty
phase_clicks	6	on_loc	C4	in_room	LEFT	in_phase	TST
click_on	C5	in_room	LEFT	in_phase	TST	at_time	523	with_outcome	empty
click_on	C5	in_room	LEFT	in_phase	TST	at_time	566	with_outcome	empty
click_on	C5	in_room	LEFT	in_phase	TST	at_time	602	with_outcome	empty
click_on	C5	in_room	LEFT	in_phase	TST	at_time	641	with_outcome	empty
click_on	C5	in_room	LEFT	in_phase	TST	at_time	680	with_outcome	empty
click_on	C5	in_room	LEFT	in_phase	TST	at_time	700	with_outcome	empty
click_on	C5	in_room	LEFT	in_phase	TST	at_time	731	with_outcome	empty
phase_clicks	7	on_loc	C5	in_room	LEFT	in_phase	TST
click_on	C6	in_room	LEFT	in_phase	TST	at_time	533	with_outcome	empty
click_on	C6	in_room	LEFT	in_phase	TST	at_time	607	with_outcome	empty
click_on	C6	in_room	LEFT	in_phase	TST	at_time	650	with_outcome	empty
click_on	C6	in_room	LEFT	in_phase	TST	at_time	685	with_outcome	empty
click_on	C6	in_room	LEFT	in_phase	TST	at_time	728	with_outcome	empty
phase_clicks	5	on_loc	C6	in_room	LEFT	in_phase	TST
click_on	C7	in_room	LEFT	in_phase	TST	at_time	536	with_outcome	empty
click_on	C7	in_room	LEFT	in_phase	TST	at_time	573	with_outcome	empty
click_on	C7	in_room	LEFT	in_phase	TST	at_time	611	with_outcome	full
click_on	C7	in_room	LEFT	in_phase	TST	at_time	658	with_outcome	empty
click_on	C7	in_room	LEFT	in_phase	TST	at_time	688	with_outcome	empty
click_on	C7	in_room	LEFT	in_phase	TST	at_time	724	with_outcome	empty
phase_clicks	6	on_loc	C7	in_room	LEFT	in_phase	TST
click_on	C8	in_room	LEFT	in_phase	TST	at_time	542	with_outcome	empty
click_on	C8	in_room	LEFT	in_phase	TST	at_time	577	with_outcome	empty
click_on	C8	in_room	LEFT	in_phase	TST	at_time	616	with_outcome	empty
click_on	C8	in_room	LEFT	in_phase	TST	at_time	692	with_outcome	empty
click_on	C8	in_room	LEFT	in_phase	TST	at_time	719	with_outcome	empty
phase_clicks	5	on_loc	C8	in_room	LEFT	in_phase	TST
phase_clicks	0	on_loc	CENTER	in_room	LEFT	in_phase	TST
final_click_count	15	on_loc	C1	in_room	LEFT
final_click_count	18	on_loc	C2	in_room	LEFT
final_click_count	9	on_loc	C3	in_room	LEFT
final_click_count	11	on_loc	C4	in_room	LEFT
final_click_count	13	on_loc	C5	in_room	LEFT
final_click_count	10	on_loc	C6	in_room	LEFT
final_click_count	10	on_loc	C7	in_room	LEFT
final_click_count	10	on_loc	C8	in_room	LEFT
final_click_count	2	on_loc	CENTER	in_room	LEFT
phase_clicks	0	on_loc	C1	in_room	RIGHT	in_phase	TST
phase_clicks	0	on_loc	C2	in_room	RIGHT	in_phase	TST
phase_clicks	0	on_loc	C3	in_room	RIGHT	in_phase	TST
phase_clicks	0	on_loc	C4	in_room	RIGHT	in_phase	TST
phase_clicks	0	on_loc	C5	in_room	RIGHT	in_phase	TST
phase_clicks	0	on_loc	C6	in_room	RIGHT	in_phase	TST
phase_clicks	0	on_loc	C7	in_room	RIGHT	in_phase	TST
phase_clicks	0	on_loc	C8	in_room	RIGHT	in_phase	TST
phase_clicks	0	on_loc	CENTER	in_room	RIGHT	in_phase	TST
final_click_count	6	on_loc	C1	in_room	RIGHT
final_click_count	6	on_loc	C2	in_room	RIGHT
final_click_count	5	on_loc	C3	in_room	RIGHT
final_click_count	5	on_loc	C4	in_room	RIGHT
final_click_count	6	on_loc	C5	in_room	RIGHT
final_click_count	5	on_loc	C6	in_room	RIGHT
final_click_count	5	on_loc	C7	in_room	RIGHT
final_click_count	5	on_loc	C8	in_room	RIGHT
final_click_count	4	on_loc	CENTER	in_room	RIGHT
click_on	LEFT	in_room	CENTER	in_phase	TST	at_time	514	with_outcome	open
phase_clicks	1	on_loc	LEFT	in_room	CENTER	in_phase	TST
phase_clicks	0	on_loc	RIGHT	in_room	CENTER	in_phase	TST
phase_clicks	0	on_loc	CENTER	in_room	CENTER	in_phase	TST
final_click_count	6	on_loc	LEFT	in_room	CENTER
final_click_count	4	on_loc	RIGHT	in_room	CENTER
final_click_count	1	on_loc	CENTER	in_room	CENTER
final_score	25
tot_time_spent	84.0	in_room	LEFT	in_phase	PRE
tot_time_spent	0.0	in_room	INSIDE	in_phase	PRE
tot_time_spent	114.0	in_room	RIGHT	in_phase	PRE
tot_time_spent	37.0	in_room	CENTER	in_phase	PRE
tot_time_spent	232.0	in_room	LEFT	in_phase	TST
tot_time_spent	0.0	in_room	INSIDE	in_phase	TST
tot_time_spent	0.0	in_room	RIGHT	in_phase	TST
tot_time_spent	7.0	in_room	CENTER	in_phase	TST
