# Supplementary material for: Intolerance of uncertainty and conditioned place preference in opioid addiction
Source: PeerJ. 2018 May 21;6:e4775. doi: 10.7717/peerj.4775 (PMC5967368; doi:10.7717/peerj.4775)
Supplement: Supplemental Information 1 — Contains raw data files from the conditioned place preference task for each participant. [file peerj-06-4775-s001.zip › Radell et al. opioid cpp task data files/controls/fox3_RPA2016-C8.txt]

fox_version	3
subject	RPA2016-C8
experimenter	BF
condition	TWO	room1 (right), room2 (left), high reward first
LOW_REWARD_MIN	0
LOW_REWARD_INC_AMNT	1
TRN1_START_CNT	4
HI_REWARD_MIN	0
HI_REWARD_INC_FREQ	4000
TRN2_START_CNT	6
LOW_REWARD_INC_FREQ	4000
HI_REWARD_INC_AMNT	10
HI_REWARD_MAX	80
LOW_REWARD_MAX	5
CNT_INC_FREQ	60
END_GAME_CNT	12
TST_START_CNT	8

partial_time_spent	6	in_room	CENTER	in_phase	PRE
partial_time_spent	44	in_room	RIGHT	in_phase	PRE
partial_time_spent	6	in_room	CENTER	in_phase	PRE
partial_time_spent	43	in_room	LEFT	in_phase	PRE
partial_time_spent	11	in_room	CENTER	in_phase	PRE
partial_time_spent	9	in_room	RIGHT	in_phase	PRE
partial_time_spent	4	in_room	CENTER	in_phase	PRE
partial_time_spent	29	in_room	LEFT	in_phase	PRE
partial_time_spent	19	in_room	CENTER	in_phase	PRE
partial_time_spent	45	in_room	LEFT	in_phase	PRE
partial_time_spent	7	in_room	CENTER	in_phase	PRE
partial_time_spent	11	in_room	RIGHT	in_phase	PRE
high_reward_room	RIGHT
click_on	C1	in_room	LEFT	in_phase	PRE	at_time	61	with_outcome	empty
click_on	C1	in_room	LEFT	in_phase	PRE	at_time	94	with_outcome	empty
click_on	C1	in_room	LEFT	in_phase	PRE	at_time	180	with_outcome	full
phase_clicks	3	on_loc	C1	in_room	LEFT	in_phase	PRE
click_on	C2	in_room	LEFT	in_phase	PRE	at_time	89	with_outcome	full
click_on	C2	in_room	LEFT	in_phase	PRE	at_time	193	with_outcome	empty
phase_clicks	2	on_loc	C2	in_room	LEFT	in_phase	PRE
click_on	C3	in_room	LEFT	in_phase	PRE	at_time	85	with_outcome	empty
click_on	C3	in_room	LEFT	in_phase	PRE	at_time	197	with_outcome	empty
phase_clicks	2	on_loc	C3	in_room	LEFT	in_phase	PRE
click_on	C4	in_room	LEFT	in_phase	PRE	at_time	81	with_outcome	empty
click_on	C4	in_room	LEFT	in_phase	PRE	at_time	146	with_outcome	full
click_on	C4	in_room	LEFT	in_phase	PRE	at_time	210	with_outcome	empty
phase_clicks	3	on_loc	C4	in_room	LEFT	in_phase	PRE
click_on	C5	in_room	LEFT	in_phase	PRE	at_time	65	with_outcome	empty
click_on	C5	in_room	LEFT	in_phase	PRE	at_time	132	with_outcome	empty
click_on	C5	in_room	LEFT	in_phase	PRE	at_time	185	with_outcome	empty
phase_clicks	3	on_loc	C5	in_room	LEFT	in_phase	PRE
click_on	C6	in_room	LEFT	in_phase	PRE	at_time	69	with_outcome	empty
click_on	C6	in_room	LEFT	in_phase	PRE	at_time	128	with_outcome	empty
click_on	C6	in_room	LEFT	in_phase	PRE	at_time	190	with_outcome	empty
phase_clicks	3	on_loc	C6	in_room	LEFT	in_phase	PRE
click_on	C7	in_room	LEFT	in_phase	PRE	at_time	73	with_outcome	empty
click_on	C7	in_room	LEFT	in_phase	PRE	at_time	136	with_outcome	empty
click_on	C7	in_room	LEFT	in_phase	PRE	at_time	202	with_outcome	empty
phase_clicks	3	on_loc	C7	in_room	LEFT	in_phase	PRE
click_on	C8	in_room	LEFT	in_phase	PRE	at_time	77	with_outcome	empty
click_on	C8	in_room	LEFT	in_phase	PRE	at_time	140	with_outcome	empty
click_on	C8	in_room	LEFT	in_phase	PRE	at_time	205	with_outcome	empty
phase_clicks	3	on_loc	C8	in_room	LEFT	in_phase	PRE
click_on	CENTER	in_room	LEFT	in_phase	PRE	at_time	98	with_outcome	open
click_on	CENTER	in_room	LEFT	in_phase	PRE	at_time	152	with_outcome	open
click_on	CENTER	in_room	LEFT	in_phase	PRE	at_time	217	with_outcome	open
phase_clicks	3	on_loc	CENTER	in_room	LEFT	in_phase	PRE
click_on	C1	in_room	RIGHT	in_phase	PRE	at_time	17	with_outcome	empty
click_on	C1	in_room	RIGHT	in_phase	PRE	at_time	233	with_outcome	empty
phase_clicks	2	on_loc	C1	in_room	RIGHT	in_phase	PRE
click_on	C2	in_room	RIGHT	in_phase	PRE	at_time	21	with_outcome	empty
phase_clicks	1	on_loc	C2	in_room	RIGHT	in_phase	PRE
click_on	C3	in_room	RIGHT	in_phase	PRE	at_time	25	with_outcome	empty
phase_clicks	1	on_loc	C3	in_room	RIGHT	in_phase	PRE
click_on	C4	in_room	RIGHT	in_phase	PRE	at_time	29	with_outcome	empty
phase_clicks	1	on_loc	C4	in_room	RIGHT	in_phase	PRE
click_on	C5	in_room	RIGHT	in_phase	PRE	at_time	11	with_outcome	empty
click_on	C5	in_room	RIGHT	in_phase	PRE	at_time	237	with_outcome	empty
phase_clicks	2	on_loc	C5	in_room	RIGHT	in_phase	PRE
click_on	C6	in_room	RIGHT	in_phase	PRE	at_time	42	with_outcome	empty
phase_clicks	1	on_loc	C6	in_room	RIGHT	in_phase	PRE
click_on	C7	in_room	RIGHT	in_phase	PRE	at_time	39	with_outcome	empty
phase_clicks	1	on_loc	C7	in_room	RIGHT	in_phase	PRE
click_on	C8	in_room	RIGHT	in_phase	PRE	at_time	34	with_outcome	empty
phase_clicks	1	on_loc	C8	in_room	RIGHT	in_phase	PRE
click_on	CENTER	in_room	RIGHT	in_phase	PRE	at_time	48	with_outcome	open
click_on	CENTER	in_room	RIGHT	in_phase	PRE	at_time	118	with_outcome	open
phase_clicks	2	on_loc	CENTER	in_room	RIGHT	in_phase	PRE
click_on	LEFT	in_room	CENTER	in_phase	PRE	at_time	54	with_outcome	open
click_on	LEFT	in_room	CENTER	in_phase	PRE	at_time	122	with_outcome	open
click_on	LEFT	in_room	CENTER	in_phase	PRE	at_time	171	with_outcome	open
phase_clicks	3	on_loc	LEFT	in_room	CENTER	in_phase	PRE
click_on	RIGHT	in_room	CENTER	in_phase	PRE	at_time	3	with_outcome	open
click_on	RIGHT	in_room	CENTER	in_phase	PRE	at_time	109	with_outcome	open
click_on	RIGHT	in_room	CENTER	in_phase	PRE	at_time	225	with_outcome	open
phase_clicks	3	on_loc	RIGHT	in_room	CENTER	in_phase	PRE
phase_clicks	0	on_loc	CENTER	in_room	CENTER	in_phase	PRE
partial_time_spent	13	in_room	CENTER	in_phase	TRN1
partial_time_spent	106	in_room	RIGHT	in_phase	TRN1
phase_clicks	0	on_loc	C1	in_room	LEFT	in_phase	TRN1
phase_clicks	0	on_loc	C2	in_room	LEFT	in_phase	TRN1
phase_clicks	0	on_loc	C3	in_room	LEFT	in_phase	TRN1
phase_clicks	0	on_loc	C4	in_room	LEFT	in_phase	TRN1
phase_clicks	0	on_loc	C5	in_room	LEFT	in_phase	TRN1
phase_clicks	0	on_loc	C6	in_room	LEFT	in_phase	TRN1
phase_clicks	0	on_loc	C7	in_room	LEFT	in_phase	TRN1
phase_clicks	0	on_loc	C8	in_room	LEFT	in_phase	TRN1
phase_clicks	0	on_loc	CENTER	in_room	LEFT	in_phase	TRN1
click_on	C1	in_room	RIGHT	in_phase	TRN1	at_time	295	with_outcome	full
click_on	C1	in_room	RIGHT	in_phase	TRN1	at_time	338	with_outcome	full
phase_clicks	2	on_loc	C1	in_room	RIGHT	in_phase	TRN1
click_on	C2	in_room	RIGHT	in_phase	TRN1	at_time	291	with_outcome	empty
click_on	C2	in_room	RIGHT	in_phase	TRN1	at_time	335	with_outcome	full
click_on	C2	in_room	RIGHT	in_phase	TRN1	at_time	369	with_outcome	empty
phase_clicks	3	on_loc	C2	in_room	RIGHT	in_phase	TRN1
click_on	C3	in_room	RIGHT	in_phase	TRN1	at_time	287	with_outcome	full
click_on	C3	in_room	RIGHT	in_phase	TRN1	at_time	331	with_outcome	full
click_on	C3	in_room	RIGHT	in_phase	TRN1	at_time	364	with_outcome	full
phase_clicks	3	on_loc	C3	in_room	RIGHT	in_phase	TRN1
click_on	C4	in_room	RIGHT	in_phase	TRN1	at_time	283	with_outcome	empty
click_on	C4	in_room	RIGHT	in_phase	TRN1	at_time	327	with_outcome	full
click_on	C4	in_room	RIGHT	in_phase	TRN1	at_time	359	with_outcome	full
phase_clicks	3	on_loc	C4	in_room	RIGHT	in_phase	TRN1
click_on	C5	in_room	RIGHT	in_phase	TRN1	at_time	265	with_outcome	full
click_on	C5	in_room	RIGHT	in_phase	TRN1	at_time	308	with_outcome	full
click_on	C5	in_room	RIGHT	in_phase	TRN1	at_time	342	with_outcome	full
phase_clicks	3	on_loc	C5	in_room	RIGHT	in_phase	TRN1
click_on	C6	in_room	RIGHT	in_phase	TRN1	at_time	270	with_outcome	full
click_on	C6	in_room	RIGHT	in_phase	TRN1	at_time	313	with_outcome	full
click_on	C6	in_room	RIGHT	in_phase	TRN1	at_time	346	with_outcome	full
phase_clicks	3	on_loc	C6	in_room	RIGHT	in_phase	TRN1
click_on	C7	in_room	RIGHT	in_phase	TRN1	at_time	273	with_outcome	full
click_on	C7	in_room	RIGHT	in_phase	TRN1	at_time	316	with_outcome	full
click_on	C7	in_room	RIGHT	in_phase	TRN1	at_time	349	with_outcome	full
phase_clicks	3	on_loc	C7	in_room	RIGHT	in_phase	TRN1
click_on	C8	in_room	RIGHT	in_phase	TRN1	at_time	278	with_outcome	full
click_on	C8	in_room	RIGHT	in_phase	TRN1	at_time	322	with_outcome	empty
click_on	C8	in_room	RIGHT	in_phase	TRN1	at_time	353	with_outcome	full
phase_clicks	3	on_loc	C8	in_room	RIGHT	in_phase	TRN1
click_on	CENTER	in_room	RIGHT	in_phase	TRN1	at_time	305	with_outcome	locked
phase_clicks	1	on_loc	CENTER	in_room	RIGHT	in_phase	TRN1
phase_clicks	0	on_loc	LEFT	in_room	CENTER	in_phase	TRN1
click_on	RIGHT	in_room	CENTER	in_phase	TRN1	at_time	260	with_outcome	open
phase_clicks	1	on_loc	RIGHT	in_room	CENTER	in_phase	TRN1
phase_clicks	0	on_loc	CENTER	in_room	CENTER	in_phase	TRN1
partial_time_spent	21	in_room	CENTER	in_phase	TRN2
partial_time_spent	98	in_room	LEFT	in_phase	TRN2
click_on	C1	in_room	LEFT	in_phase	TRN2	at_time	442	with_outcome	empty
click_on	C1	in_room	LEFT	in_phase	TRN2	at_time	494	with_outcome	empty
phase_clicks	2	on_loc	C1	in_room	LEFT	in_phase	TRN2
click_on	C2	in_room	LEFT	in_phase	TRN2	at_time	436	with_outcome	empty
click_on	C2	in_room	LEFT	in_phase	TRN2	at_time	499	with_outcome	empty
phase_clicks	2	on_loc	C2	in_room	LEFT	in_phase	TRN2
click_on	C3	in_room	LEFT	in_phase	TRN2	at_time	427	with_outcome	empty
phase_clicks	1	on_loc	C3	in_room	LEFT	in_phase	TRN2
click_on	C4	in_room	LEFT	in_phase	TRN2	at_time	422	with_outcome	empty
phase_clicks	1	on_loc	C4	in_room	LEFT	in_phase	TRN2
click_on	C5	in_room	LEFT	in_phase	TRN2	at_time	406	with_outcome	empty
click_on	C5	in_room	LEFT	in_phase	TRN2	at_time	452	with_outcome	full
phase_clicks	2	on_loc	C5	in_room	LEFT	in_phase	TRN2
click_on	C6	in_room	LEFT	in_phase	TRN2	at_time	410	with_outcome	empty
click_on	C6	in_room	LEFT	in_phase	TRN2	at_time	461	with_outcome	empty
click_on	C6	in_room	LEFT	in_phase	TRN2	at_time	489	with_outcome	empty
phase_clicks	3	on_loc	C6	in_room	LEFT	in_phase	TRN2
click_on	C7	in_room	LEFT	in_phase	TRN2	at_time	414	with_outcome	empty
phase_clicks	1	on_loc	C7	in_room	LEFT	in_phase	TRN2
click_on	C8	in_room	LEFT	in_phase	TRN2	at_time	417	with_outcome	empty
phase_clicks	1	on_loc	C8	in_room	LEFT	in_phase	TRN2
phase_clicks	0	on_loc	CENTER	in_room	LEFT	in_phase	TRN2
phase_clicks	0	on_loc	C1	in_room	RIGHT	in_phase	TRN2
phase_clicks	0	on_loc	C2	in_room	RIGHT	in_phase	TRN2
phase_clicks	0	on_loc	C3	in_room	RIGHT	in_phase	TRN2
phase_clicks	0	on_loc	C4	in_room	RIGHT	in_phase	TRN2
phase_clicks	0	on_loc	C5	in_room	RIGHT	in_phase	TRN2
phase_clicks	0	on_loc	C6	in_room	RIGHT	in_phase	TRN2
phase_clicks	0	on_loc	C7	in_room	RIGHT	in_phase	TRN2
phase_clicks	0	on_loc	C8	in_room	RIGHT	in_phase	TRN2
phase_clicks	0	on_loc	CENTER	in_room	RIGHT	in_phase	TRN2
click_on	LEFT	in_room	CENTER	in_phase	TRN2	at_time	398	with_outcome	open
phase_clicks	1	on_loc	LEFT	in_room	CENTER	in_phase	TRN2
click_on	RIGHT	in_room	CENTER	in_phase	TRN2	at_time	393	with_outcome	locked
phase_clicks	1	on_loc	RIGHT	in_room	CENTER	in_phase	TRN2
phase_clicks	0	on_loc	CENTER	in_room	CENTER	in_phase	TRN2
partial_time_spent	40	in_room	CENTER	in_phase	TST
partial_time_spent	49	in_room	RIGHT	in_phase	TST
partial_time_spent	7	in_room	CENTER	in_phase	TST
partial_time_spent	48	in_room	LEFT	in_phase	TST
partial_time_spent	22	in_room	CENTER	in_phase	TST
partial_time_spent	49	in_room	RIGHT	in_phase	TST
partial_time_spent	6	in_room	CENTER	in_phase	TST
partial_time_spent	14	in_room	LEFT	in_phase	TST
click_on	C1	in_room	LEFT	in_phase	TST	at_time	611	with_outcome	empty
click_on	C1	in_room	LEFT	in_phase	TST	at_time	615	with_outcome	empty
phase_clicks	2	on_loc	C1	in_room	LEFT	in_phase	TST
click_on	C2	in_room	LEFT	in_phase	TST	at_time	619	with_outcome	empty
phase_clicks	1	on_loc	C2	in_room	LEFT	in_phase	TST
click_on	C3	in_room	LEFT	in_phase	TST	at_time	623	with_outcome	empty
click_on	C3	in_room	LEFT	in_phase	TST	at_time	747	with_outcome	empty
phase_clicks	2	on_loc	C3	in_room	LEFT	in_phase	TST
click_on	C4	in_room	LEFT	in_phase	TST	at_time	627	with_outcome	empty
click_on	C4	in_room	LEFT	in_phase	TST	at_time	742	with_outcome	empty
phase_clicks	2	on_loc	C4	in_room	LEFT	in_phase	TST
click_on	C5	in_room	LEFT	in_phase	TST	at_time	645	with_outcome	empty
phase_clicks	1	on_loc	C5	in_room	LEFT	in_phase	TST
click_on	C6	in_room	LEFT	in_phase	TST	at_time	641	with_outcome	empty
phase_clicks	1	on_loc	C6	in_room	LEFT	in_phase	TST
click_on	C7	in_room	LEFT	in_phase	TST	at_time	636	with_outcome	empty
phase_clicks	1	on_loc	C7	in_room	LEFT	in_phase	TST
click_on	C8	in_room	LEFT	in_phase	TST	at_time	632	with_outcome	empty
phase_clicks	1	on_loc	C8	in_room	LEFT	in_phase	TST
click_on	CENTER	in_room	LEFT	in_phase	TST	at_time	654	with_outcome	open
phase_clicks	1	on_loc	CENTER	in_room	LEFT	in_phase	TST
final_click_count	7	on_loc	C1	in_room	LEFT
final_click_count	5	on_loc	C2	in_room	LEFT
final_click_count	5	on_loc	C3	in_room	LEFT
final_click_count	6	on_loc	C4	in_room	LEFT
final_click_count	6	on_loc	C5	in_room	LEFT
final_click_count	7	on_loc	C6	in_room	LEFT
final_click_count	5	on_loc	C7	in_room	LEFT
final_click_count	5	on_loc	C8	in_room	LEFT
final_click_count	4	on_loc	CENTER	in_room	LEFT
click_on	C1	in_room	RIGHT	in_phase	TST	at_time	555	with_outcome	empty
click_on	C1	in_room	RIGHT	in_phase	TST	at_time	591	with_outcome	empty
click_on	C1	in_room	RIGHT	in_phase	TST	at_time	697	with_outcome	empty
phase_clicks	3	on_loc	C1	in_room	RIGHT	in_phase	TST
click_on	C2	in_room	RIGHT	in_phase	TST	at_time	586	with_outcome	empty
click_on	C2	in_room	RIGHT	in_phase	TST	at_time	694	with_outcome	empty
phase_clicks	2	on_loc	C2	in_room	RIGHT	in_phase	TST
click_on	C3	in_room	RIGHT	in_phase	TST	at_time	582	with_outcome	empty
click_on	C3	in_room	RIGHT	in_phase	TST	at_time	690	with_outcome	empty
phase_clicks	2	on_loc	C3	in_room	RIGHT	in_phase	TST
click_on	C4	in_room	RIGHT	in_phase	TST	at_time	578	with_outcome	empty
click_on	C4	in_room	RIGHT	in_phase	TST	at_time	686	with_outcome	empty
phase_clicks	2	on_loc	C4	in_room	RIGHT	in_phase	TST
click_on	C5	in_room	RIGHT	in_phase	TST	at_time	562	with_outcome	empty
click_on	C5	in_room	RIGHT	in_phase	TST	at_time	701	with_outcome	empty
phase_clicks	2	on_loc	C5	in_room	RIGHT	in_phase	TST
click_on	C6	in_room	RIGHT	in_phase	TST	at_time	565	with_outcome	empty
click_on	C6	in_room	RIGHT	in_phase	TST	at_time	705	with_outcome	full
phase_clicks	2	on_loc	C6	in_room	RIGHT	in_phase	TST
click_on	C7	in_room	RIGHT	in_phase	TST	at_time	570	with_outcome	empty
click_on	C7	in_room	RIGHT	in_phase	TST	at_time	710	with_outcome	empty
phase_clicks	2	on_loc	C7	in_room	RIGHT	in_phase	TST
click_on	C8	in_room	RIGHT	in_phase	TST	at_time	573	with_outcome	empty
click_on	C8	in_room	RIGHT	in_phase	TST	at_time	682	with_outcome	empty
phase_clicks	2	on_loc	C8	in_room	RIGHT	in_phase	TST
click_on	CENTER	in_room	RIGHT	in_phase	TST	at_time	597	with_outcome	open
click_on	CENTER	in_room	RIGHT	in_phase	TST	at_time	725	with_outcome	open
phase_clicks	2	on_loc	CENTER	in_room	RIGHT	in_phase	TST
final_click_count	7	on_loc	C1	in_room	RIGHT
final_click_count	6	on_loc	C2	in_room	RIGHT
final_click_count	6	on_loc	C3	in_room	RIGHT
final_click_count	6	on_loc	C4	in_room	RIGHT
final_click_count	7	on_loc	C5	in_room	RIGHT
final_click_count	6	on_loc	C6	in_room	RIGHT
final_click_count	6	on_loc	C7	in_room	RIGHT
final_click_count	6	on_loc	C8	in_room	RIGHT
final_click_count	5	on_loc	CENTER	in_room	RIGHT
click_on	LEFT	in_room	CENTER	in_phase	TST	at_time	605	with_outcome	open
click_on	LEFT	in_room	CENTER	in_phase	TST	at_time	732	with_outcome	open
phase_clicks	2	on_loc	LEFT	in_room	CENTER	in_phase	TST
click_on	RIGHT	in_room	CENTER	in_phase	TST	at_time	548	with_outcome	open
click_on	RIGHT	in_room	CENTER	in_phase	TST	at_time	676	with_outcome	open
phase_clicks	2	on_loc	RIGHT	in_room	CENTER	in_phase	TST
phase_clicks	0	on_loc	CENTER	in_room	CENTER	in_phase	TST
final_click_count	6	on_loc	LEFT	in_room	CENTER
final_click_count	7	on_loc	RIGHT	in_room	CENTER
final_click_count	1	on_loc	CENTER	in_room	CENTER
final_score	24
tot_time_spent	0.0	in_room	INSIDE	in_phase	PRE
tot_time_spent	53.0	in_room	CENTER	in_phase	PRE
tot_time_spent	64.0	in_room	RIGHT	in_phase	PRE
tot_time_spent	117.0	in_room	LEFT	in_phase	PRE
tot_time_spent	0.0	in_room	INSIDE	in_phase	TST
tot_time_spent	75.0	in_room	CENTER	in_phase	TST
tot_time_spent	98.0	in_room	RIGHT	in_phase	TST
tot_time_spent	62.0	in_room	LEFT	in_phase	TST
