# Supplementary material for: Intolerance of uncertainty and conditioned place preference in opioid addiction
Source: PeerJ. 2018 May 21;6:e4775. doi: 10.7717/peerj.4775 (PMC5967368; doi:10.7717/peerj.4775)
Supplement: Supplemental Information 1 — Contains raw data files from the conditioned place preference task for each participant. [file peerj-06-4775-s001.zip › Radell et al. opioid cpp task data files/controls/fox3_RPA2016-C9.txt]

fox_version	3
subject	RPA2016-C9
experimenter	BF
condition	THREE	room1 (left), room2 (right), low reward first
LOW_REWARD_INC_AMNT	1
CNT_INC_FREQ	60
TST_START_CNT	8
TRN1_START_CNT	4
HI_REWARD_MIN	0
HI_REWARD_INC_AMNT	10
LOW_REWARD_MIN	0
END_GAME_CNT	12
LOW_REWARD_INC_FREQ	4000
HI_REWARD_MAX	80
LOW_REWARD_MAX	5
HI_REWARD_INC_FREQ	4000
TRN2_START_CNT	6

partial_time_spent	7	in_room	CENTER	in_phase	PRE
partial_time_spent	37	in_room	RIGHT	in_phase	PRE
partial_time_spent	4	in_room	CENTER	in_phase	PRE
partial_time_spent	36	in_room	LEFT	in_phase	PRE
partial_time_spent	8	in_room	CENTER	in_phase	PRE
partial_time_spent	24	in_room	RIGHT	in_phase	PRE
partial_time_spent	4	in_room	CENTER	in_phase	PRE
partial_time_spent	38	in_room	RIGHT	in_phase	PRE
partial_time_spent	4	in_room	CENTER	in_phase	PRE
partial_time_spent	32	in_room	LEFT	in_phase	PRE
partial_time_spent	5	in_room	CENTER	in_phase	PRE
partial_time_spent	32	in_room	RIGHT	in_phase	PRE
high_reward_room	LEFT
click_on	C1	in_room	LEFT	in_phase	PRE	at_time	79	with_outcome	empty
click_on	C1	in_room	LEFT	in_phase	PRE	at_time	174	with_outcome	empty
phase_clicks	2	on_loc	C1	in_room	LEFT	in_phase	PRE
click_on	C2	in_room	LEFT	in_phase	PRE	at_time	66	with_outcome	empty
click_on	C2	in_room	LEFT	in_phase	PRE	at_time	171	with_outcome	empty
phase_clicks	2	on_loc	C2	in_room	LEFT	in_phase	PRE
click_on	C3	in_room	LEFT	in_phase	PRE	at_time	68	with_outcome	empty
click_on	C3	in_room	LEFT	in_phase	PRE	at_time	190	with_outcome	empty
phase_clicks	2	on_loc	C3	in_room	LEFT	in_phase	PRE
click_on	C4	in_room	LEFT	in_phase	PRE	at_time	52	with_outcome	empty
click_on	C4	in_room	LEFT	in_phase	PRE	at_time	194	with_outcome	full
phase_clicks	2	on_loc	C4	in_room	LEFT	in_phase	PRE
click_on	C5	in_room	LEFT	in_phase	PRE	at_time	75	with_outcome	empty
phase_clicks	1	on_loc	C5	in_room	LEFT	in_phase	PRE
click_on	C6	in_room	LEFT	in_phase	PRE	at_time	72	with_outcome	empty
click_on	C6	in_room	LEFT	in_phase	PRE	at_time	183	with_outcome	empty
phase_clicks	2	on_loc	C6	in_room	LEFT	in_phase	PRE
click_on	C7	in_room	LEFT	in_phase	PRE	at_time	61	with_outcome	empty
click_on	C7	in_room	LEFT	in_phase	PRE	at_time	186	with_outcome	empty
phase_clicks	2	on_loc	C7	in_room	LEFT	in_phase	PRE
click_on	C8	in_room	LEFT	in_phase	PRE	at_time	57	with_outcome	empty
click_on	C8	in_room	LEFT	in_phase	PRE	at_time	178	with_outcome	empty
phase_clicks	2	on_loc	C8	in_room	LEFT	in_phase	PRE
click_on	CENTER	in_room	LEFT	in_phase	PRE	at_time	83	with_outcome	open
click_on	CENTER	in_room	LEFT	in_phase	PRE	at_time	198	with_outcome	open
phase_clicks	2	on_loc	CENTER	in_room	LEFT	in_phase	PRE
click_on	C1	in_room	RIGHT	in_phase	PRE	at_time	37	with_outcome	empty
click_on	C1	in_room	RIGHT	in_phase	PRE	at_time	132	with_outcome	empty
click_on	C1	in_room	RIGHT	in_phase	PRE	at_time	238	with_outcome	empty
phase_clicks	3	on_loc	C1	in_room	RIGHT	in_phase	PRE
click_on	C2	in_room	RIGHT	in_phase	PRE	at_time	34	with_outcome	full
click_on	C2	in_room	RIGHT	in_phase	PRE	at_time	106	with_outcome	full
click_on	C2	in_room	RIGHT	in_phase	PRE	at_time	109	with_outcome	empty
click_on	C2	in_room	RIGHT	in_phase	PRE	at_time	127	with_outcome	empty
click_on	C2	in_room	RIGHT	in_phase	PRE	at_time	210	with_outcome	empty
phase_clicks	5	on_loc	C2	in_room	RIGHT	in_phase	PRE
click_on	C3	in_room	RIGHT	in_phase	PRE	at_time	30	with_outcome	empty
click_on	C3	in_room	RIGHT	in_phase	PRE	at_time	113	with_outcome	empty
click_on	C3	in_room	RIGHT	in_phase	PRE	at_time	137	with_outcome	empty
click_on	C3	in_room	RIGHT	in_phase	PRE	at_time	232	with_outcome	empty
phase_clicks	4	on_loc	C3	in_room	RIGHT	in_phase	PRE
click_on	C4	in_room	RIGHT	in_phase	PRE	at_time	26	with_outcome	empty
click_on	C4	in_room	RIGHT	in_phase	PRE	at_time	155	with_outcome	empty
click_on	C4	in_room	RIGHT	in_phase	PRE	at_time	228	with_outcome	empty
phase_clicks	3	on_loc	C4	in_room	RIGHT	in_phase	PRE
click_on	C5	in_room	RIGHT	in_phase	PRE	at_time	22	with_outcome	empty
click_on	C5	in_room	RIGHT	in_phase	PRE	at_time	102	with_outcome	empty
click_on	C5	in_room	RIGHT	in_phase	PRE	at_time	151	with_outcome	empty
click_on	C5	in_room	RIGHT	in_phase	PRE	at_time	219	with_outcome	empty
phase_clicks	4	on_loc	C5	in_room	RIGHT	in_phase	PRE
click_on	C6	in_room	RIGHT	in_phase	PRE	at_time	19	with_outcome	empty
click_on	C6	in_room	RIGHT	in_phase	PRE	at_time	144	with_outcome	empty
click_on	C6	in_room	RIGHT	in_phase	PRE	at_time	213	with_outcome	empty
phase_clicks	3	on_loc	C6	in_room	RIGHT	in_phase	PRE
click_on	C7	in_room	RIGHT	in_phase	PRE	at_time	15	with_outcome	empty
click_on	C7	in_room	RIGHT	in_phase	PRE	at_time	140	with_outcome	empty
click_on	C7	in_room	RIGHT	in_phase	PRE	at_time	215	with_outcome	empty
phase_clicks	3	on_loc	C7	in_room	RIGHT	in_phase	PRE
click_on	C8	in_room	RIGHT	in_phase	PRE	at_time	12	with_outcome	empty
click_on	C8	in_room	RIGHT	in_phase	PRE	at_time	98	with_outcome	empty
click_on	C8	in_room	RIGHT	in_phase	PRE	at_time	147	with_outcome	empty
click_on	C8	in_room	RIGHT	in_phase	PRE	at_time	224	with_outcome	empty
phase_clicks	4	on_loc	C8	in_room	RIGHT	in_phase	PRE
click_on	CENTER	in_room	RIGHT	in_phase	PRE	at_time	42	with_outcome	open
click_on	CENTER	in_room	RIGHT	in_phase	PRE	at_time	117	with_outcome	open
click_on	CENTER	in_room	RIGHT	in_phase	PRE	at_time	161	with_outcome	open
phase_clicks	3	on_loc	CENTER	in_room	RIGHT	in_phase	PRE
click_on	LEFT	in_room	CENTER	in_phase	PRE	at_time	47	with_outcome	open
click_on	LEFT	in_room	CENTER	in_phase	PRE	at_time	166	with_outcome	open
phase_clicks	2	on_loc	LEFT	in_room	CENTER	in_phase	PRE
click_on	RIGHT	in_room	CENTER	in_phase	PRE	at_time	4	with_outcome	open
click_on	RIGHT	in_room	CENTER	in_phase	PRE	at_time	92	with_outcome	open
click_on	RIGHT	in_room	CENTER	in_phase	PRE	at_time	122	with_outcome	open
click_on	RIGHT	in_room	CENTER	in_phase	PRE	at_time	204	with_outcome	open
phase_clicks	4	on_loc	RIGHT	in_room	CENTER	in_phase	PRE
phase_clicks	0	on_loc	CENTER	in_room	CENTER	in_phase	PRE
partial_time_spent	6	in_room	CENTER	in_phase	TRN1
partial_time_spent	112	in_room	RIGHT	in_phase	TRN1
phase_clicks	0	on_loc	C1	in_room	LEFT	in_phase	TRN1
phase_clicks	0	on_loc	C2	in_room	LEFT	in_phase	TRN1
phase_clicks	0	on_loc	C3	in_room	LEFT	in_phase	TRN1
phase_clicks	0	on_loc	C4	in_room	LEFT	in_phase	TRN1
phase_clicks	0	on_loc	C5	in_room	LEFT	in_phase	TRN1
phase_clicks	0	on_loc	C6	in_room	LEFT	in_phase	TRN1
phase_clicks	0	on_loc	C7	in_room	LEFT	in_phase	TRN1
phase_clicks	0	on_loc	C8	in_room	LEFT	in_phase	TRN1
phase_clicks	0	on_loc	CENTER	in_room	LEFT	in_phase	TRN1
click_on	C1	in_room	RIGHT	in_phase	TRN1	at_time	260	with_outcome	empty
click_on	C1	in_room	RIGHT	in_phase	TRN1	at_time	337	with_outcome	empty
phase_clicks	2	on_loc	C1	in_room	RIGHT	in_phase	TRN1
click_on	C2	in_room	RIGHT	in_phase	TRN1	at_time	264	with_outcome	empty
click_on	C2	in_room	RIGHT	in_phase	TRN1	at_time	365	with_outcome	empty
phase_clicks	2	on_loc	C2	in_room	RIGHT	in_phase	TRN1
click_on	C3	in_room	RIGHT	in_phase	TRN1	at_time	266	with_outcome	empty
click_on	C3	in_room	RIGHT	in_phase	TRN1	at_time	299	with_outcome	empty
click_on	C3	in_room	RIGHT	in_phase	TRN1	at_time	357	with_outcome	empty
phase_clicks	3	on_loc	C3	in_room	RIGHT	in_phase	TRN1
click_on	C4	in_room	RIGHT	in_phase	TRN1	at_time	270	with_outcome	empty
click_on	C4	in_room	RIGHT	in_phase	TRN1	at_time	295	with_outcome	empty
click_on	C4	in_room	RIGHT	in_phase	TRN1	at_time	353	with_outcome	empty
phase_clicks	3	on_loc	C4	in_room	RIGHT	in_phase	TRN1
click_on	C5	in_room	RIGHT	in_phase	TRN1	at_time	285	with_outcome	empty
click_on	C5	in_room	RIGHT	in_phase	TRN1	at_time	333	with_outcome	empty
click_on	C5	in_room	RIGHT	in_phase	TRN1	at_time	361	with_outcome	empty
phase_clicks	3	on_loc	C5	in_room	RIGHT	in_phase	TRN1
click_on	C6	in_room	RIGHT	in_phase	TRN1	at_time	282	with_outcome	empty
click_on	C6	in_room	RIGHT	in_phase	TRN1	at_time	346	with_outcome	empty
phase_clicks	2	on_loc	C6	in_room	RIGHT	in_phase	TRN1
click_on	C7	in_room	RIGHT	in_phase	TRN1	at_time	278	with_outcome	empty
click_on	C7	in_room	RIGHT	in_phase	TRN1	at_time	341	with_outcome	empty
phase_clicks	2	on_loc	C7	in_room	RIGHT	in_phase	TRN1
click_on	C8	in_room	RIGHT	in_phase	TRN1	at_time	274	with_outcome	empty
click_on	C8	in_room	RIGHT	in_phase	TRN1	at_time	350	with_outcome	empty
phase_clicks	2	on_loc	C8	in_room	RIGHT	in_phase	TRN1
click_on	CENTER	in_room	RIGHT	in_phase	TRN1	at_time	289	with_outcome	locked
click_on	CENTER	in_room	RIGHT	in_phase	TRN1	at_time	292	with_outcome	locked
phase_clicks	2	on_loc	CENTER	in_room	RIGHT	in_phase	TRN1
phase_clicks	0	on_loc	LEFT	in_room	CENTER	in_phase	TRN1
click_on	RIGHT	in_room	CENTER	in_phase	TRN1	at_time	254	with_outcome	open
phase_clicks	1	on_loc	RIGHT	in_room	CENTER	in_phase	TRN1
phase_clicks	0	on_loc	CENTER	in_room	CENTER	in_phase	TRN1
partial_time_spent	9	in_room	CENTER	in_phase	TRN2
partial_time_spent	110	in_room	LEFT	in_phase	TRN2
click_on	C1	in_room	LEFT	in_phase	TRN2	at_time	396	with_outcome	full
click_on	C1	in_room	LEFT	in_phase	TRN2	at_time	423	with_outcome	full
click_on	C1	in_room	LEFT	in_phase	TRN2	at_time	446	with_outcome	full
click_on	C1	in_room	LEFT	in_phase	TRN2	at_time	465	with_outcome	empty
phase_clicks	4	on_loc	C1	in_room	LEFT	in_phase	TRN2
click_on	C2	in_room	LEFT	in_phase	TRN2	at_time	419	with_outcome	full
click_on	C2	in_room	LEFT	in_phase	TRN2	at_time	442	with_outcome	empty
click_on	C2	in_room	LEFT	in_phase	TRN2	at_time	472	with_outcome	empty
phase_clicks	3	on_loc	C2	in_room	LEFT	in_phase	TRN2
click_on	C3	in_room	LEFT	in_phase	TRN2	at_time	411	with_outcome	full
click_on	C3	in_room	LEFT	in_phase	TRN2	at_time	469	with_outcome	full
phase_clicks	2	on_loc	C3	in_room	LEFT	in_phase	TRN2
click_on	C4	in_room	LEFT	in_phase	TRN2	at_time	400	with_outcome	full
click_on	C4	in_room	LEFT	in_phase	TRN2	at_time	415	with_outcome	empty
click_on	C4	in_room	LEFT	in_phase	TRN2	at_time	450	with_outcome	full
click_on	C4	in_room	LEFT	in_phase	TRN2	at_time	476	with_outcome	full
phase_clicks	4	on_loc	C4	in_room	LEFT	in_phase	TRN2
click_on	C5	in_room	LEFT	in_phase	TRN2	at_time	428	with_outcome	full
click_on	C5	in_room	LEFT	in_phase	TRN2	at_time	480	with_outcome	full
phase_clicks	2	on_loc	C5	in_room	LEFT	in_phase	TRN2
click_on	C6	in_room	LEFT	in_phase	TRN2	at_time	404	with_outcome	full
click_on	C6	in_room	LEFT	in_phase	TRN2	at_time	434	with_outcome	empty
click_on	C6	in_room	LEFT	in_phase	TRN2	at_time	458	with_outcome	full
click_on	C6	in_room	LEFT	in_phase	TRN2	at_time	491	with_outcome	empty
phase_clicks	4	on_loc	C6	in_room	LEFT	in_phase	TRN2
click_on	C7	in_room	LEFT	in_phase	TRN2	at_time	407	with_outcome	empty
click_on	C7	in_room	LEFT	in_phase	TRN2	at_time	454	with_outcome	full
click_on	C7	in_room	LEFT	in_phase	TRN2	at_time	487	with_outcome	full
click_on	C7	in_room	LEFT	in_phase	TRN2	at_time	495	with_outcome	empty
phase_clicks	4	on_loc	C7	in_room	LEFT	in_phase	TRN2
click_on	C8	in_room	LEFT	in_phase	TRN2	at_time	437	with_outcome	full
click_on	C8	in_room	LEFT	in_phase	TRN2	at_time	461	with_outcome	empty
click_on	C8	in_room	LEFT	in_phase	TRN2	at_time	484	with_outcome	full
phase_clicks	3	on_loc	C8	in_room	LEFT	in_phase	TRN2
phase_clicks	0	on_loc	CENTER	in_room	LEFT	in_phase	TRN2
phase_clicks	0	on_loc	C1	in_room	RIGHT	in_phase	TRN2
phase_clicks	0	on_loc	C2	in_room	RIGHT	in_phase	TRN2
phase_clicks	0	on_loc	C3	in_room	RIGHT	in_phase	TRN2
phase_clicks	0	on_loc	C4	in_room	RIGHT	in_phase	TRN2
phase_clicks	0	on_loc	C5	in_room	RIGHT	in_phase	TRN2
phase_clicks	0	on_loc	C6	in_room	RIGHT	in_phase	TRN2
phase_clicks	0	on_loc	C7	in_room	RIGHT	in_phase	TRN2
phase_clicks	0	on_loc	C8	in_room	RIGHT	in_phase	TRN2
phase_clicks	0	on_loc	CENTER	in_room	RIGHT	in_phase	TRN2
click_on	LEFT	in_room	CENTER	in_phase	TRN2	at_time	387	with_outcome	open
phase_clicks	1	on_loc	LEFT	in_room	CENTER	in_phase	TRN2
click_on	RIGHT	in_room	CENTER	in_phase	TRN2	at_time	384	with_outcome	locked
phase_clicks	1	on_loc	RIGHT	in_room	CENTER	in_phase	TRN2
phase_clicks	0	on_loc	CENTER	in_room	CENTER	in_phase	TRN2
partial_time_spent	6	in_room	CENTER	in_phase	TST
partial_time_spent	138	in_room	RIGHT	in_phase	TST
partial_time_spent	4	in_room	CENTER	in_phase	TST
partial_time_spent	44	in_room	LEFT	in_phase	TST
partial_time_spent	5	in_room	CENTER	in_phase	TST
partial_time_spent	39	in_room	RIGHT	in_phase	TST
click_on	C1	in_room	LEFT	in_phase	TST	at_time	663	with_outcome	empty
phase_clicks	1	on_loc	C1	in_room	LEFT	in_phase	TST
click_on	C2	in_room	LEFT	in_phase	TST	at_time	668	with_outcome	empty
click_on	C2	in_room	LEFT	in_phase	TST	at_time	695	with_outcome	empty
phase_clicks	2	on_loc	C2	in_room	LEFT	in_phase	TST
click_on	C3	in_room	LEFT	in_phase	TST	at_time	671	with_outcome	empty
click_on	C3	in_room	LEFT	in_phase	TST	at_time	698	with_outcome	empty
phase_clicks	2	on_loc	C3	in_room	LEFT	in_phase	TST
click_on	C4	in_room	LEFT	in_phase	TST	at_time	677	with_outcome	empty
phase_clicks	1	on_loc	C4	in_room	LEFT	in_phase	TST
click_on	C5	in_room	LEFT	in_phase	TST	at_time	681	with_outcome	empty
phase_clicks	1	on_loc	C5	in_room	LEFT	in_phase	TST
click_on	C6	in_room	LEFT	in_phase	TST	at_time	685	with_outcome	empty
phase_clicks	1	on_loc	C6	in_room	LEFT	in_phase	TST
click_on	C7	in_room	LEFT	in_phase	TST	at_time	687	with_outcome	empty
phase_clicks	1	on_loc	C7	in_room	LEFT	in_phase	TST
click_on	C8	in_room	LEFT	in_phase	TST	at_time	691	with_outcome	empty
phase_clicks	1	on_loc	C8	in_room	LEFT	in_phase	TST
click_on	CENTER	in_room	LEFT	in_phase	TST	at_time	702	with_outcome	open
phase_clicks	1	on_loc	CENTER	in_room	LEFT	in_phase	TST
final_click_count	7	on_loc	C1	in_room	LEFT
final_click_count	7	on_loc	C2	in_room	LEFT
final_click_count	6	on_loc	C3	in_room	LEFT
final_click_count	7	on_loc	C4	in_room	LEFT
final_click_count	4	on_loc	C5	in_room	LEFT
final_click_count	7	on_loc	C6	in_room	LEFT
final_click_count	7	on_loc	C7	in_room	LEFT
final_click_count	6	on_loc	C8	in_room	LEFT
final_click_count	3	on_loc	CENTER	in_room	LEFT
click_on	C1	in_room	RIGHT	in_phase	TST	at_time	550	with_outcome	full
click_on	C1	in_room	RIGHT	in_phase	TST	at_time	573	with_outcome	empty
click_on	C1	in_room	RIGHT	in_phase	TST	at_time	605	with_outcome	empty
click_on	C1	in_room	RIGHT	in_phase	TST	at_time	641	with_outcome	empty
click_on	C1	in_room	RIGHT	in_phase	TST	at_time	724	with_outcome	empty
phase_clicks	5	on_loc	C1	in_room	RIGHT	in_phase	TST
click_on	C2	in_room	RIGHT	in_phase	TST	at_time	519	with_outcome	empty
click_on	C2	in_room	RIGHT	in_phase	TST	at_time	546	with_outcome	empty
click_on	C2	in_room	RIGHT	in_phase	TST	at_time	638	with_outcome	empty
click_on	C2	in_room	RIGHT	in_phase	TST	at_time	650	with_outcome	empty
click_on	C2	in_room	RIGHT	in_phase	TST	at_time	721	with_outcome	full
phase_clicks	5	on_loc	C2	in_room	RIGHT	in_phase	TST
click_on	C3	in_room	RIGHT	in_phase	TST	at_time	522	with_outcome	full
click_on	C3	in_room	RIGHT	in_phase	TST	at_time	553	with_outcome	empty
click_on	C3	in_room	RIGHT	in_phase	TST	at_time	586	with_outcome	empty
click_on	C3	in_room	RIGHT	in_phase	TST	at_time	634	with_outcome	empty
click_on	C3	in_room	RIGHT	in_phase	TST	at_time	717	with_outcome	empty
phase_clicks	5	on_loc	C3	in_room	RIGHT	in_phase	TST
click_on	C4	in_room	RIGHT	in_phase	TST	at_time	526	with_outcome	empty
click_on	C4	in_room	RIGHT	in_phase	TST	at_time	562	with_outcome	empty
click_on	C4	in_room	RIGHT	in_phase	TST	at_time	609	with_outcome	empty
click_on	C4	in_room	RIGHT	in_phase	TST	at_time	630	with_outcome	empty
click_on	C4	in_room	RIGHT	in_phase	TST	at_time	713	with_outcome	empty
phase_clicks	5	on_loc	C4	in_room	RIGHT	in_phase	TST
click_on	C5	in_room	RIGHT	in_phase	TST	at_time	541	with_outcome	empty
click_on	C5	in_room	RIGHT	in_phase	TST	at_time	568	with_outcome	full
click_on	C5	in_room	RIGHT	in_phase	TST	at_time	600	with_outcome	empty
click_on	C5	in_room	RIGHT	in_phase	TST	at_time	613	with_outcome	empty
click_on	C5	in_room	RIGHT	in_phase	TST	at_time	645	with_outcome	empty
click_on	C5	in_room	RIGHT	in_phase	TST	at_time	728	with_outcome	empty
click_on	C5	in_room	RIGHT	in_phase	TST	at_time	747	with_outcome	empty
phase_clicks	7	on_loc	C5	in_room	RIGHT	in_phase	TST
click_on	C6	in_room	RIGHT	in_phase	TST	at_time	534	with_outcome	empty
click_on	C6	in_room	RIGHT	in_phase	TST	at_time	582	with_outcome	empty
click_on	C6	in_room	RIGHT	in_phase	TST	at_time	617	with_outcome	empty
click_on	C6	in_room	RIGHT	in_phase	TST	at_time	732	with_outcome	empty
phase_clicks	4	on_loc	C6	in_room	RIGHT	in_phase	TST
click_on	C7	in_room	RIGHT	in_phase	TST	at_time	530	with_outcome	empty
click_on	C7	in_room	RIGHT	in_phase	TST	at_time	558	with_outcome	empty
click_on	C7	in_room	RIGHT	in_phase	TST	at_time	578	with_outcome	empty
click_on	C7	in_room	RIGHT	in_phase	TST	at_time	592	with_outcome	empty
click_on	C7	in_room	RIGHT	in_phase	TST	at_time	621	with_outcome	empty
click_on	C7	in_room	RIGHT	in_phase	TST	at_time	738	with_outcome	empty
phase_clicks	6	on_loc	C7	in_room	RIGHT	in_phase	TST
click_on	C8	in_room	RIGHT	in_phase	TST	at_time	537	with_outcome	empty
click_on	C8	in_room	RIGHT	in_phase	TST	at_time	596	with_outcome	empty
click_on	C8	in_room	RIGHT	in_phase	TST	at_time	625	with_outcome	empty
click_on	C8	in_room	RIGHT	in_phase	TST	at_time	742	with_outcome	empty
phase_clicks	4	on_loc	C8	in_room	RIGHT	in_phase	TST
click_on	CENTER	in_room	RIGHT	in_phase	TST	at_time	653	with_outcome	open
phase_clicks	1	on_loc	CENTER	in_room	RIGHT	in_phase	TST
final_click_count	10	on_loc	C1	in_room	RIGHT
final_click_count	12	on_loc	C2	in_room	RIGHT
final_click_count	12	on_loc	C3	in_room	RIGHT
final_click_count	11	on_loc	C4	in_room	RIGHT
final_click_count	14	on_loc	C5	in_room	RIGHT
final_click_count	9	on_loc	C6	in_room	RIGHT
final_click_count	11	on_loc	C7	in_room	RIGHT
final_click_count	10	on_loc	C8	in_room	RIGHT
final_click_count	6	on_loc	CENTER	in_room	RIGHT
click_on	LEFT	in_room	CENTER	in_phase	TST	at_time	658	with_outcome	open
phase_clicks	1	on_loc	LEFT	in_room	CENTER	in_phase	TST
click_on	RIGHT	in_room	CENTER	in_phase	TST	at_time	514	with_outcome	open
click_on	RIGHT	in_room	CENTER	in_phase	TST	at_time	707	with_outcome	open
phase_clicks	2	on_loc	RIGHT	in_room	CENTER	in_phase	TST
phase_clicks	0	on_loc	CENTER	in_room	CENTER	in_phase	TST
final_click_count	4	on_loc	LEFT	in_room	CENTER
final_click_count	8	on_loc	RIGHT	in_room	CENTER
final_click_count	1	on_loc	CENTER	in_room	CENTER
final_score	24
tot_time_spent	32.0	in_room	CENTER	in_phase	PRE
tot_time_spent	131.0	in_room	RIGHT	in_phase	PRE
tot_time_spent	0.0	in_room	INSIDE	in_phase	PRE
tot_time_spent	68.0	in_room	LEFT	in_phase	PRE
tot_time_spent	15.0	in_room	CENTER	in_phase	TST
tot_time_spent	177.0	in_room	RIGHT	in_phase	TST
tot_time_spent	0.0	in_room	INSIDE	in_phase	TST
tot_time_spent	44.0	in_room	LEFT	in_phase	TST
