# Supplementary material for: Intolerance of uncertainty and conditioned place preference in opioid addiction
Source: PeerJ. 2018 May 21;6:e4775. doi: 10.7717/peerj.4775 (PMC5967368; doi:10.7717/peerj.4775)
Supplement: Supplemental Information 1 — Contains raw data files from the conditioned place preference task for each participant. [file peerj-06-4775-s001.zip › Radell et al. opioid cpp task data files/controls/fox3_RPA2016-CDP1.txt]

fox_version	3
subject	RPA2016-CDP1
experimenter	DP
condition	ONE	room1 (left), room2 (right), high reward first
LOW_REWARD_MIN	0
END_GAME_CNT	12
TRN2_START_CNT	6
CNT_INC_FREQ	60
HI_REWARD_INC_FREQ	4000
HI_REWARD_MIN	0
HI_REWARD_INC_AMNT	10
TST_START_CNT	8
TRN1_START_CNT	4
LOW_REWARD_INC_AMNT	1
LOW_REWARD_INC_FREQ	4000
HI_REWARD_MAX	80
LOW_REWARD_MAX	5

partial_time_spent	6	in_room	CENTER	in_phase	PRE
partial_time_spent	74	in_room	RIGHT	in_phase	PRE
partial_time_spent	5	in_room	CENTER	in_phase	PRE
partial_time_spent	102	in_room	LEFT	in_phase	PRE
partial_time_spent	5	in_room	CENTER	in_phase	PRE
partial_time_spent	46	in_room	RIGHT	in_phase	PRE
high_reward_room	LEFT
click_on	C1	in_room	LEFT	in_phase	PRE	at_time	90	with_outcome	empty
click_on	C1	in_room	LEFT	in_phase	PRE	at_time	123	with_outcome	empty
click_on	C1	in_room	LEFT	in_phase	PRE	at_time	153	with_outcome	empty
phase_clicks	3	on_loc	C1	in_room	LEFT	in_phase	PRE
click_on	C2	in_room	LEFT	in_phase	PRE	at_time	95	with_outcome	empty
click_on	C2	in_room	LEFT	in_phase	PRE	at_time	129	with_outcome	empty
click_on	C2	in_room	LEFT	in_phase	PRE	at_time	157	with_outcome	empty
phase_clicks	3	on_loc	C2	in_room	LEFT	in_phase	PRE
click_on	C3	in_room	LEFT	in_phase	PRE	at_time	98	with_outcome	empty
click_on	C3	in_room	LEFT	in_phase	PRE	at_time	131	with_outcome	full
click_on	C3	in_room	LEFT	in_phase	PRE	at_time	160	with_outcome	empty
phase_clicks	3	on_loc	C3	in_room	LEFT	in_phase	PRE
click_on	C4	in_room	LEFT	in_phase	PRE	at_time	104	with_outcome	full
click_on	C4	in_room	LEFT	in_phase	PRE	at_time	136	with_outcome	empty
click_on	C4	in_room	LEFT	in_phase	PRE	at_time	164	with_outcome	empty
phase_clicks	3	on_loc	C4	in_room	LEFT	in_phase	PRE
click_on	C5	in_room	LEFT	in_phase	PRE	at_time	120	with_outcome	empty
click_on	C5	in_room	LEFT	in_phase	PRE	at_time	150	with_outcome	empty
click_on	C5	in_room	LEFT	in_phase	PRE	at_time	182	with_outcome	empty
phase_clicks	3	on_loc	C5	in_room	LEFT	in_phase	PRE
click_on	C6	in_room	LEFT	in_phase	PRE	at_time	116	with_outcome	empty
click_on	C6	in_room	LEFT	in_phase	PRE	at_time	147	with_outcome	empty
click_on	C6	in_room	LEFT	in_phase	PRE	at_time	179	with_outcome	empty
phase_clicks	3	on_loc	C6	in_room	LEFT	in_phase	PRE
click_on	C7	in_room	LEFT	in_phase	PRE	at_time	112	with_outcome	empty
click_on	C7	in_room	LEFT	in_phase	PRE	at_time	143	with_outcome	empty
click_on	C7	in_room	LEFT	in_phase	PRE	at_time	173	with_outcome	empty
phase_clicks	3	on_loc	C7	in_room	LEFT	in_phase	PRE
click_on	C8	in_room	LEFT	in_phase	PRE	at_time	108	with_outcome	empty
click_on	C8	in_room	LEFT	in_phase	PRE	at_time	140	with_outcome	empty
click_on	C8	in_room	LEFT	in_phase	PRE	at_time	168	with_outcome	empty
phase_clicks	3	on_loc	C8	in_room	LEFT	in_phase	PRE
click_on	CENTER	in_room	LEFT	in_phase	PRE	at_time	186	with_outcome	open
phase_clicks	1	on_loc	CENTER	in_room	LEFT	in_phase	PRE
click_on	C1	in_room	RIGHT	in_phase	PRE	at_time	10	with_outcome	empty
click_on	C1	in_room	RIGHT	in_phase	PRE	at_time	45	with_outcome	empty
click_on	C1	in_room	RIGHT	in_phase	PRE	at_time	196	with_outcome	empty
click_on	C1	in_room	RIGHT	in_phase	PRE	at_time	228	with_outcome	empty
phase_clicks	4	on_loc	C1	in_room	RIGHT	in_phase	PRE
click_on	C2	in_room	RIGHT	in_phase	PRE	at_time	17	with_outcome	empty
click_on	C2	in_room	RIGHT	in_phase	PRE	at_time	50	with_outcome	empty
click_on	C2	in_room	RIGHT	in_phase	PRE	at_time	200	with_outcome	empty
click_on	C2	in_room	RIGHT	in_phase	PRE	at_time	231	with_outcome	full
phase_clicks	4	on_loc	C2	in_room	RIGHT	in_phase	PRE
click_on	C3	in_room	RIGHT	in_phase	PRE	at_time	19	with_outcome	empty
click_on	C3	in_room	RIGHT	in_phase	PRE	at_time	53	with_outcome	empty
click_on	C3	in_room	RIGHT	in_phase	PRE	at_time	203	with_outcome	empty
click_on	C3	in_room	RIGHT	in_phase	PRE	at_time	235	with_outcome	empty
phase_clicks	4	on_loc	C3	in_room	RIGHT	in_phase	PRE
click_on	C4	in_room	RIGHT	in_phase	PRE	at_time	23	with_outcome	empty
click_on	C4	in_room	RIGHT	in_phase	PRE	at_time	59	with_outcome	empty
click_on	C4	in_room	RIGHT	in_phase	PRE	at_time	208	with_outcome	empty
click_on	C4	in_room	RIGHT	in_phase	PRE	at_time	239	with_outcome	empty
phase_clicks	4	on_loc	C4	in_room	RIGHT	in_phase	PRE
click_on	C5	in_room	RIGHT	in_phase	PRE	at_time	37	with_outcome	empty
click_on	C5	in_room	RIGHT	in_phase	PRE	at_time	74	with_outcome	empty
click_on	C5	in_room	RIGHT	in_phase	PRE	at_time	224	with_outcome	empty
phase_clicks	3	on_loc	C5	in_room	RIGHT	in_phase	PRE
click_on	C6	in_room	RIGHT	in_phase	PRE	at_time	34	with_outcome	full
click_on	C6	in_room	RIGHT	in_phase	PRE	at_time	41	with_outcome	empty
click_on	C6	in_room	RIGHT	in_phase	PRE	at_time	71	with_outcome	empty
click_on	C6	in_room	RIGHT	in_phase	PRE	at_time	221	with_outcome	empty
phase_clicks	4	on_loc	C6	in_room	RIGHT	in_phase	PRE
click_on	C7	in_room	RIGHT	in_phase	PRE	at_time	30	with_outcome	empty
click_on	C7	in_room	RIGHT	in_phase	PRE	at_time	67	with_outcome	empty
click_on	C7	in_room	RIGHT	in_phase	PRE	at_time	218	with_outcome	empty
phase_clicks	3	on_loc	C7	in_room	RIGHT	in_phase	PRE
click_on	C8	in_room	RIGHT	in_phase	PRE	at_time	27	with_outcome	empty
click_on	C8	in_room	RIGHT	in_phase	PRE	at_time	63	with_outcome	empty
click_on	C8	in_room	RIGHT	in_phase	PRE	at_time	212	with_outcome	empty
phase_clicks	3	on_loc	C8	in_room	RIGHT	in_phase	PRE
click_on	CENTER	in_room	RIGHT	in_phase	PRE	at_time	78	with_outcome	open
phase_clicks	1	on_loc	CENTER	in_room	RIGHT	in_phase	PRE
click_on	LEFT	in_room	CENTER	in_phase	PRE	at_time	83	with_outcome	open
phase_clicks	1	on_loc	LEFT	in_room	CENTER	in_phase	PRE
click_on	RIGHT	in_room	CENTER	in_phase	PRE	at_time	3	with_outcome	open
click_on	RIGHT	in_room	CENTER	in_phase	PRE	at_time	191	with_outcome	open
phase_clicks	2	on_loc	RIGHT	in_room	CENTER	in_phase	PRE
phase_clicks	0	on_loc	CENTER	in_room	CENTER	in_phase	PRE
partial_time_spent	6	in_room	CENTER	in_phase	TRN1
partial_time_spent	112	in_room	LEFT	in_phase	TRN1
click_on	C1	in_room	LEFT	in_phase	TRN1	at_time	260	with_outcome	full
click_on	C1	in_room	LEFT	in_phase	TRN1	at_time	277	with_outcome	empty
click_on	C1	in_room	LEFT	in_phase	TRN1	at_time	299	with_outcome	full
click_on	C1	in_room	LEFT	in_phase	TRN1	at_time	326	with_outcome	empty
click_on	C1	in_room	LEFT	in_phase	TRN1	at_time	356	with_outcome	full
phase_clicks	5	on_loc	C1	in_room	LEFT	in_phase	TRN1
click_on	C2	in_room	LEFT	in_phase	TRN1	at_time	264	with_outcome	empty
click_on	C2	in_room	LEFT	in_phase	TRN1	at_time	302	with_outcome	full
click_on	C2	in_room	LEFT	in_phase	TRN1	at_time	330	with_outcome	full
click_on	C2	in_room	LEFT	in_phase	TRN1	at_time	360	with_outcome	full
phase_clicks	4	on_loc	C2	in_room	LEFT	in_phase	TRN1
click_on	C3	in_room	LEFT	in_phase	TRN1	at_time	268	with_outcome	empty
click_on	C3	in_room	LEFT	in_phase	TRN1	at_time	305	with_outcome	full
click_on	C3	in_room	LEFT	in_phase	TRN1	at_time	333	with_outcome	empty
click_on	C3	in_room	LEFT	in_phase	TRN1	at_time	363	with_outcome	full
phase_clicks	4	on_loc	C3	in_room	LEFT	in_phase	TRN1
click_on	C4	in_room	LEFT	in_phase	TRN1	at_time	273	with_outcome	full
click_on	C4	in_room	LEFT	in_phase	TRN1	at_time	281	with_outcome	empty
click_on	C4	in_room	LEFT	in_phase	TRN1	at_time	309	with_outcome	full
click_on	C4	in_room	LEFT	in_phase	TRN1	at_time	337	with_outcome	empty
click_on	C4	in_room	LEFT	in_phase	TRN1	at_time	366	with_outcome	full
phase_clicks	5	on_loc	C4	in_room	LEFT	in_phase	TRN1
click_on	C5	in_room	LEFT	in_phase	TRN1	at_time	295	with_outcome	full
click_on	C5	in_room	LEFT	in_phase	TRN1	at_time	323	with_outcome	full
click_on	C5	in_room	LEFT	in_phase	TRN1	at_time	352	with_outcome	full
phase_clicks	3	on_loc	C5	in_room	LEFT	in_phase	TRN1
click_on	C6	in_room	LEFT	in_phase	TRN1	at_time	292	with_outcome	full
click_on	C6	in_room	LEFT	in_phase	TRN1	at_time	320	with_outcome	full
click_on	C6	in_room	LEFT	in_phase	TRN1	at_time	349	with_outcome	full
phase_clicks	3	on_loc	C6	in_room	LEFT	in_phase	TRN1
click_on	C7	in_room	LEFT	in_phase	TRN1	at_time	288	with_outcome	full
click_on	C7	in_room	LEFT	in_phase	TRN1	at_time	316	with_outcome	full
click_on	C7	in_room	LEFT	in_phase	TRN1	at_time	345	with_outcome	empty
phase_clicks	3	on_loc	C7	in_room	LEFT	in_phase	TRN1
click_on	C8	in_room	LEFT	in_phase	TRN1	at_time	285	with_outcome	full
click_on	C8	in_room	LEFT	in_phase	TRN1	at_time	313	with_outcome	full
click_on	C8	in_room	LEFT	in_phase	TRN1	at_time	341	with_outcome	full
click_on	C8	in_room	LEFT	in_phase	TRN1	at_time	370	with_outcome	empty
phase_clicks	4	on_loc	C8	in_room	LEFT	in_phase	TRN1
phase_clicks	0	on_loc	CENTER	in_room	LEFT	in_phase	TRN1
phase_clicks	0	on_loc	C1	in_room	RIGHT	in_phase	TRN1
phase_clicks	0	on_loc	C2	in_room	RIGHT	in_phase	TRN1
phase_clicks	0	on_loc	C3	in_room	RIGHT	in_phase	TRN1
phase_clicks	0	on_loc	C4	in_room	RIGHT	in_phase	TRN1
phase_clicks	0	on_loc	C5	in_room	RIGHT	in_phase	TRN1
phase_clicks	0	on_loc	C6	in_room	RIGHT	in_phase	TRN1
phase_clicks	0	on_loc	C7	in_room	RIGHT	in_phase	TRN1
phase_clicks	0	on_loc	C8	in_room	RIGHT	in_phase	TRN1
phase_clicks	0	on_loc	CENTER	in_room	RIGHT	in_phase	TRN1
click_on	LEFT	in_room	CENTER	in_phase	TRN1	at_time	254	with_outcome	open
phase_clicks	1	on_loc	LEFT	in_room	CENTER	in_phase	TRN1
phase_clicks	0	on_loc	RIGHT	in_room	CENTER	in_phase	TRN1
phase_clicks	0	on_loc	CENTER	in_room	CENTER	in_phase	TRN1
partial_time_spent	26	in_room	CENTER	in_phase	TRN2
partial_time_spent	92	in_room	RIGHT	in_phase	TRN2
phase_clicks	0	on_loc	C1	in_room	LEFT	in_phase	TRN2
phase_clicks	0	on_loc	C2	in_room	LEFT	in_phase	TRN2
phase_clicks	0	on_loc	C3	in_room	LEFT	in_phase	TRN2
phase_clicks	0	on_loc	C4	in_room	LEFT	in_phase	TRN2
phase_clicks	0	on_loc	C5	in_room	LEFT	in_phase	TRN2
phase_clicks	0	on_loc	C6	in_room	LEFT	in_phase	TRN2
phase_clicks	0	on_loc	C7	in_room	LEFT	in_phase	TRN2
phase_clicks	0	on_loc	C8	in_room	LEFT	in_phase	TRN2
phase_clicks	0	on_loc	CENTER	in_room	LEFT	in_phase	TRN2
click_on	C1	in_room	RIGHT	in_phase	TRN2	at_time	410	with_outcome	empty
click_on	C1	in_room	RIGHT	in_phase	TRN2	at_time	438	with_outcome	empty
click_on	C1	in_room	RIGHT	in_phase	TRN2	at_time	465	with_outcome	empty
click_on	C1	in_room	RIGHT	in_phase	TRN2	at_time	469	with_outcome	empty
phase_clicks	4	on_loc	C1	in_room	RIGHT	in_phase	TRN2
click_on	C2	in_room	RIGHT	in_phase	TRN2	at_time	413	with_outcome	empty
click_on	C2	in_room	RIGHT	in_phase	TRN2	at_time	441	with_outcome	empty
click_on	C2	in_room	RIGHT	in_phase	TRN2	at_time	474	with_outcome	empty
phase_clicks	3	on_loc	C2	in_room	RIGHT	in_phase	TRN2
click_on	C3	in_room	RIGHT	in_phase	TRN2	at_time	417	with_outcome	empty
click_on	C3	in_room	RIGHT	in_phase	TRN2	at_time	444	with_outcome	full
click_on	C3	in_room	RIGHT	in_phase	TRN2	at_time	477	with_outcome	empty
phase_clicks	3	on_loc	C3	in_room	RIGHT	in_phase	TRN2
click_on	C4	in_room	RIGHT	in_phase	TRN2	at_time	420	with_outcome	empty
click_on	C4	in_room	RIGHT	in_phase	TRN2	at_time	448	with_outcome	empty
click_on	C4	in_room	RIGHT	in_phase	TRN2	at_time	483	with_outcome	empty
phase_clicks	3	on_loc	C4	in_room	RIGHT	in_phase	TRN2
click_on	C5	in_room	RIGHT	in_phase	TRN2	at_time	434	with_outcome	empty
click_on	C5	in_room	RIGHT	in_phase	TRN2	at_time	461	with_outcome	empty
click_on	C5	in_room	RIGHT	in_phase	TRN2	at_time	497	with_outcome	empty
phase_clicks	3	on_loc	C5	in_room	RIGHT	in_phase	TRN2
click_on	C6	in_room	RIGHT	in_phase	TRN2	at_time	431	with_outcome	empty
click_on	C6	in_room	RIGHT	in_phase	TRN2	at_time	459	with_outcome	empty
click_on	C6	in_room	RIGHT	in_phase	TRN2	at_time	494	with_outcome	empty
phase_clicks	3	on_loc	C6	in_room	RIGHT	in_phase	TRN2
click_on	C7	in_room	RIGHT	in_phase	TRN2	at_time	428	with_outcome	empty
click_on	C7	in_room	RIGHT	in_phase	TRN2	at_time	455	with_outcome	empty
click_on	C7	in_room	RIGHT	in_phase	TRN2	at_time	490	with_outcome	empty
phase_clicks	3	on_loc	C7	in_room	RIGHT	in_phase	TRN2
click_on	C8	in_room	RIGHT	in_phase	TRN2	at_time	424	with_outcome	empty
click_on	C8	in_room	RIGHT	in_phase	TRN2	at_time	451	with_outcome	empty
click_on	C8	in_room	RIGHT	in_phase	TRN2	at_time	486	with_outcome	empty
phase_clicks	3	on_loc	C8	in_room	RIGHT	in_phase	TRN2
phase_clicks	0	on_loc	CENTER	in_room	RIGHT	in_phase	TRN2
phase_clicks	0	on_loc	LEFT	in_room	CENTER	in_phase	TRN2
click_on	RIGHT	in_room	CENTER	in_phase	TRN2	at_time	404	with_outcome	open
phase_clicks	1	on_loc	RIGHT	in_room	CENTER	in_phase	TRN2
phase_clicks	0	on_loc	CENTER	in_room	CENTER	in_phase	TRN2
partial_time_spent	8	in_room	CENTER	in_phase	TST
partial_time_spent	123	in_room	LEFT	in_phase	TST
partial_time_spent	5	in_room	CENTER	in_phase	TST
partial_time_spent	102	in_room	RIGHT	in_phase	TST
click_on	C1	in_room	LEFT	in_phase	TST	at_time	521	with_outcome	empty
click_on	C1	in_room	LEFT	in_phase	TST	at_time	551	with_outcome	empty
click_on	C1	in_room	LEFT	in_phase	TST	at_time	580	with_outcome	empty
click_on	C1	in_room	LEFT	in_phase	TST	at_time	609	with_outcome	empty
phase_clicks	4	on_loc	C1	in_room	LEFT	in_phase	TST
click_on	C2	in_room	LEFT	in_phase	TST	at_time	525	with_outcome	empty
click_on	C2	in_room	LEFT	in_phase	TST	at_time	556	with_outcome	empty
click_on	C2	in_room	LEFT	in_phase	TST	at_time	584	with_outcome	empty
click_on	C2	in_room	LEFT	in_phase	TST	at_time	612	with_outcome	empty
phase_clicks	4	on_loc	C2	in_room	LEFT	in_phase	TST
click_on	C3	in_room	LEFT	in_phase	TST	at_time	527	with_outcome	empty
click_on	C3	in_room	LEFT	in_phase	TST	at_time	559	with_outcome	empty
click_on	C3	in_room	LEFT	in_phase	TST	at_time	587	with_outcome	empty
click_on	C3	in_room	LEFT	in_phase	TST	at_time	615	with_outcome	empty
phase_clicks	4	on_loc	C3	in_room	LEFT	in_phase	TST
click_on	C4	in_room	LEFT	in_phase	TST	at_time	533	with_outcome	empty
click_on	C4	in_room	LEFT	in_phase	TST	at_time	562	with_outcome	empty
click_on	C4	in_room	LEFT	in_phase	TST	at_time	591	with_outcome	empty
click_on	C4	in_room	LEFT	in_phase	TST	at_time	620	with_outcome	empty
phase_clicks	4	on_loc	C4	in_room	LEFT	in_phase	TST
click_on	C5	in_room	LEFT	in_phase	TST	at_time	547	with_outcome	empty
click_on	C5	in_room	LEFT	in_phase	TST	at_time	576	with_outcome	empty
click_on	C5	in_room	LEFT	in_phase	TST	at_time	605	with_outcome	empty
click_on	C5	in_room	LEFT	in_phase	TST	at_time	634	with_outcome	empty
phase_clicks	4	on_loc	C5	in_room	LEFT	in_phase	TST
click_on	C6	in_room	LEFT	in_phase	TST	at_time	544	with_outcome	empty
click_on	C6	in_room	LEFT	in_phase	TST	at_time	573	with_outcome	empty
click_on	C6	in_room	LEFT	in_phase	TST	at_time	602	with_outcome	empty
click_on	C6	in_room	LEFT	in_phase	TST	at_time	631	with_outcome	empty
phase_clicks	4	on_loc	C6	in_room	LEFT	in_phase	TST
click_on	C7	in_room	LEFT	in_phase	TST	at_time	540	with_outcome	full
click_on	C7	in_room	LEFT	in_phase	TST	at_time	570	with_outcome	empty
click_on	C7	in_room	LEFT	in_phase	TST	at_time	598	with_outcome	empty
click_on	C7	in_room	LEFT	in_phase	TST	at_time	628	with_outcome	empty
phase_clicks	4	on_loc	C7	in_room	LEFT	in_phase	TST
click_on	C8	in_room	LEFT	in_phase	TST	at_time	537	with_outcome	empty
click_on	C8	in_room	LEFT	in_phase	TST	at_time	566	with_outcome	empty
click_on	C8	in_room	LEFT	in_phase	TST	at_time	595	with_outcome	empty
click_on	C8	in_room	LEFT	in_phase	TST	at_time	624	with_outcome	empty
phase_clicks	4	on_loc	C8	in_room	LEFT	in_phase	TST
click_on	CENTER	in_room	LEFT	in_phase	TST	at_time	639	with_outcome	open
phase_clicks	1	on_loc	CENTER	in_room	LEFT	in_phase	TST
final_click_count	12	on_loc	C1	in_room	LEFT
final_click_count	11	on_loc	C2	in_room	LEFT
final_click_count	11	on_loc	C3	in_room	LEFT
final_click_count	12	on_loc	C4	in_room	LEFT
final_click_count	10	on_loc	C5	in_room	LEFT
final_click_count	10	on_loc	C6	in_room	LEFT
final_click_count	10	on_loc	C7	in_room	LEFT
final_click_count	11	on_loc	C8	in_room	LEFT
final_click_count	2	on_loc	CENTER	in_room	LEFT
click_on	C1	in_room	RIGHT	in_phase	TST	at_time	649	with_outcome	empty
click_on	C1	in_room	RIGHT	in_phase	TST	at_time	685	with_outcome	empty
click_on	C1	in_room	RIGHT	in_phase	TST	at_time	726	with_outcome	empty
phase_clicks	3	on_loc	C1	in_room	RIGHT	in_phase	TST
click_on	C2	in_room	RIGHT	in_phase	TST	at_time	653	with_outcome	full
click_on	C2	in_room	RIGHT	in_phase	TST	at_time	689	with_outcome	empty
click_on	C2	in_room	RIGHT	in_phase	TST	at_time	731	with_outcome	empty
phase_clicks	3	on_loc	C2	in_room	RIGHT	in_phase	TST
click_on	C3	in_room	RIGHT	in_phase	TST	at_time	656	with_outcome	empty
click_on	C3	in_room	RIGHT	in_phase	TST	at_time	693	with_outcome	empty
click_on	C3	in_room	RIGHT	in_phase	TST	at_time	737	with_outcome	empty
phase_clicks	3	on_loc	C3	in_room	RIGHT	in_phase	TST
click_on	C4	in_room	RIGHT	in_phase	TST	at_time	660	with_outcome	empty
click_on	C4	in_room	RIGHT	in_phase	TST	at_time	696	with_outcome	empty
click_on	C4	in_room	RIGHT	in_phase	TST	at_time	700	with_outcome	full
click_on	C4	in_room	RIGHT	in_phase	TST	at_time	740	with_outcome	empty
phase_clicks	4	on_loc	C4	in_room	RIGHT	in_phase	TST
click_on	C5	in_room	RIGHT	in_phase	TST	at_time	677	with_outcome	empty
click_on	C5	in_room	RIGHT	in_phase	TST	at_time	682	with_outcome	empty
click_on	C5	in_room	RIGHT	in_phase	TST	at_time	722	with_outcome	empty
phase_clicks	3	on_loc	C5	in_room	RIGHT	in_phase	TST
click_on	C6	in_room	RIGHT	in_phase	TST	at_time	674	with_outcome	empty
click_on	C6	in_room	RIGHT	in_phase	TST	at_time	719	with_outcome	empty
phase_clicks	2	on_loc	C6	in_room	RIGHT	in_phase	TST
click_on	C7	in_room	RIGHT	in_phase	TST	at_time	667	with_outcome	empty
click_on	C7	in_room	RIGHT	in_phase	TST	at_time	670	with_outcome	empty
click_on	C7	in_room	RIGHT	in_phase	TST	at_time	715	with_outcome	empty
click_on	C7	in_room	RIGHT	in_phase	TST	at_time	750	with_outcome	empty
phase_clicks	4	on_loc	C7	in_room	RIGHT	in_phase	TST
click_on	C8	in_room	RIGHT	in_phase	TST	at_time	663	with_outcome	empty
click_on	C8	in_room	RIGHT	in_phase	TST	at_time	704	with_outcome	empty
click_on	C8	in_room	RIGHT	in_phase	TST	at_time	711	with_outcome	empty
click_on	C8	in_room	RIGHT	in_phase	TST	at_time	744	with_outcome	empty
phase_clicks	4	on_loc	C8	in_room	RIGHT	in_phase	TST
phase_clicks	0	on_loc	CENTER	in_room	RIGHT	in_phase	TST
final_click_count	11	on_loc	C1	in_room	RIGHT
final_click_count	10	on_loc	C2	in_room	RIGHT
final_click_count	10	on_loc	C3	in_room	RIGHT
final_click_count	11	on_loc	C4	in_room	RIGHT
final_click_count	9	on_loc	C5	in_room	RIGHT
final_click_count	9	on_loc	C6	in_room	RIGHT
final_click_count	10	on_loc	C7	in_room	RIGHT
final_click_count	10	on_loc	C8	in_room	RIGHT
final_click_count	1	on_loc	CENTER	in_room	RIGHT
click_on	LEFT	in_room	CENTER	in_phase	TST	at_time	516	with_outcome	open
phase_clicks	1	on_loc	LEFT	in_room	CENTER	in_phase	TST
click_on	RIGHT	in_room	CENTER	in_phase	TST	at_time	644	with_outcome	open
phase_clicks	1	on_loc	RIGHT	in_room	CENTER	in_phase	TST
phase_clicks	0	on_loc	CENTER	in_room	CENTER	in_phase	TST
final_click_count	3	on_loc	LEFT	in_room	CENTER
final_click_count	4	on_loc	RIGHT	in_room	CENTER
final_click_count	1	on_loc	CENTER	in_room	CENTER
final_score	30
tot_time_spent	16.0	in_room	CENTER	in_phase	PRE
tot_time_spent	120.0	in_room	RIGHT	in_phase	PRE
tot_time_spent	102.0	in_room	LEFT	in_phase	PRE
tot_time_spent	0.0	in_room	INSIDE	in_phase	PRE
tot_time_spent	13.0	in_room	CENTER	in_phase	TST
tot_time_spent	102.0	in_room	RIGHT	in_phase	TST
tot_time_spent	123.0	in_room	LEFT	in_phase	TST
tot_time_spent	0.0	in_room	INSIDE	in_phase	TST
