# Supplementary material for: Intolerance of uncertainty and conditioned place preference in opioid addiction
Source: PeerJ. 2018 May 21;6:e4775. doi: 10.7717/peerj.4775 (PMC5967368; doi:10.7717/peerj.4775)
Supplement: Supplemental Information 1 — Contains raw data files from the conditioned place preference task for each participant. [file peerj-06-4775-s001.zip › Radell et al. opioid cpp task data files/controls/fox3_RPA2016-CDP2.txt]

fox_version	3
subject	RPA2016-CDP2
experimenter	DP
condition	TWO	room1 (right), room2 (left), high reward first
TST_START_CNT	8
HI_REWARD_INC_FREQ	4000
CNT_INC_FREQ	60
TRN2_START_CNT	6
LOW_REWARD_INC_FREQ	4000
END_GAME_CNT	12
HI_REWARD_MAX	80
LOW_REWARD_MIN	0
HI_REWARD_INC_AMNT	10
LOW_REWARD_MAX	5
TRN1_START_CNT	4
HI_REWARD_MIN	0
LOW_REWARD_INC_AMNT	1

partial_time_spent	4	in_room	CENTER	in_phase	PRE
partial_time_spent	235	in_room	RIGHT	in_phase	PRE
high_reward_room	LEFT
phase_clicks	0	on_loc	C1	in_room	LEFT	in_phase	PRE
phase_clicks	0	on_loc	C2	in_room	LEFT	in_phase	PRE
phase_clicks	0	on_loc	C3	in_room	LEFT	in_phase	PRE
phase_clicks	0	on_loc	C4	in_room	LEFT	in_phase	PRE
phase_clicks	0	on_loc	C5	in_room	LEFT	in_phase	PRE
phase_clicks	0	on_loc	C6	in_room	LEFT	in_phase	PRE
phase_clicks	0	on_loc	C7	in_room	LEFT	in_phase	PRE
phase_clicks	0	on_loc	C8	in_room	LEFT	in_phase	PRE
phase_clicks	0	on_loc	CENTER	in_room	LEFT	in_phase	PRE
click_on	C1	in_room	RIGHT	in_phase	PRE	at_time	43	with_outcome	empty
click_on	C1	in_room	RIGHT	in_phase	PRE	at_time	64	with_outcome	empty
click_on	C1	in_room	RIGHT	in_phase	PRE	at_time	95	with_outcome	empty
click_on	C1	in_room	RIGHT	in_phase	PRE	at_time	122	with_outcome	empty
click_on	C1	in_room	RIGHT	in_phase	PRE	at_time	163	with_outcome	empty
click_on	C1	in_room	RIGHT	in_phase	PRE	at_time	190	with_outcome	empty
click_on	C1	in_room	RIGHT	in_phase	PRE	at_time	220	with_outcome	empty
phase_clicks	7	on_loc	C1	in_room	RIGHT	in_phase	PRE
click_on	C2	in_room	RIGHT	in_phase	PRE	at_time	40	with_outcome	empty
click_on	C2	in_room	RIGHT	in_phase	PRE	at_time	69	with_outcome	empty
click_on	C2	in_room	RIGHT	in_phase	PRE	at_time	98	with_outcome	empty
click_on	C2	in_room	RIGHT	in_phase	PRE	at_time	128	with_outcome	empty
click_on	C2	in_room	RIGHT	in_phase	PRE	at_time	166	with_outcome	empty
click_on	C2	in_room	RIGHT	in_phase	PRE	at_time	194	with_outcome	empty
click_on	C2	in_room	RIGHT	in_phase	PRE	at_time	226	with_outcome	empty
phase_clicks	7	on_loc	C2	in_room	RIGHT	in_phase	PRE
click_on	C3	in_room	RIGHT	in_phase	PRE	at_time	37	with_outcome	empty
click_on	C3	in_room	RIGHT	in_phase	PRE	at_time	72	with_outcome	empty
click_on	C3	in_room	RIGHT	in_phase	PRE	at_time	101	with_outcome	full
click_on	C3	in_room	RIGHT	in_phase	PRE	at_time	131	with_outcome	empty
click_on	C3	in_room	RIGHT	in_phase	PRE	at_time	135	with_outcome	empty
click_on	C3	in_room	RIGHT	in_phase	PRE	at_time	169	with_outcome	empty
click_on	C3	in_room	RIGHT	in_phase	PRE	at_time	197	with_outcome	empty
click_on	C3	in_room	RIGHT	in_phase	PRE	at_time	228	with_outcome	empty
phase_clicks	8	on_loc	C3	in_room	RIGHT	in_phase	PRE
click_on	C4	in_room	RIGHT	in_phase	PRE	at_time	14	with_outcome	empty
click_on	C4	in_room	RIGHT	in_phase	PRE	at_time	77	with_outcome	empty
click_on	C4	in_room	RIGHT	in_phase	PRE	at_time	105	with_outcome	empty
click_on	C4	in_room	RIGHT	in_phase	PRE	at_time	139	with_outcome	empty
click_on	C4	in_room	RIGHT	in_phase	PRE	at_time	173	with_outcome	empty
click_on	C4	in_room	RIGHT	in_phase	PRE	at_time	201	with_outcome	empty
click_on	C4	in_room	RIGHT	in_phase	PRE	at_time	232	with_outcome	empty
phase_clicks	7	on_loc	C4	in_room	RIGHT	in_phase	PRE
click_on	C5	in_room	RIGHT	in_phase	PRE	at_time	32	with_outcome	empty
click_on	C5	in_room	RIGHT	in_phase	PRE	at_time	58	with_outcome	empty
click_on	C5	in_room	RIGHT	in_phase	PRE	at_time	91	with_outcome	empty
click_on	C5	in_room	RIGHT	in_phase	PRE	at_time	119	with_outcome	empty
click_on	C5	in_room	RIGHT	in_phase	PRE	at_time	156	with_outcome	empty
click_on	C5	in_room	RIGHT	in_phase	PRE	at_time	186	with_outcome	empty
click_on	C5	in_room	RIGHT	in_phase	PRE	at_time	217	with_outcome	empty
phase_clicks	7	on_loc	C5	in_room	RIGHT	in_phase	PRE
click_on	C6	in_room	RIGHT	in_phase	PRE	at_time	29	with_outcome	empty
click_on	C6	in_room	RIGHT	in_phase	PRE	at_time	55	with_outcome	empty
click_on	C6	in_room	RIGHT	in_phase	PRE	at_time	88	with_outcome	empty
click_on	C6	in_room	RIGHT	in_phase	PRE	at_time	116	with_outcome	empty
click_on	C6	in_room	RIGHT	in_phase	PRE	at_time	154	with_outcome	empty
click_on	C6	in_room	RIGHT	in_phase	PRE	at_time	184	with_outcome	empty
click_on	C6	in_room	RIGHT	in_phase	PRE	at_time	213	with_outcome	empty
phase_clicks	7	on_loc	C6	in_room	RIGHT	in_phase	PRE
click_on	C7	in_room	RIGHT	in_phase	PRE	at_time	19	with_outcome	empty
click_on	C7	in_room	RIGHT	in_phase	PRE	at_time	51	with_outcome	empty
click_on	C7	in_room	RIGHT	in_phase	PRE	at_time	84	with_outcome	empty
click_on	C7	in_room	RIGHT	in_phase	PRE	at_time	112	with_outcome	empty
click_on	C7	in_room	RIGHT	in_phase	PRE	at_time	147	with_outcome	empty
click_on	C7	in_room	RIGHT	in_phase	PRE	at_time	180	with_outcome	empty
click_on	C7	in_room	RIGHT	in_phase	PRE	at_time	209	with_outcome	full
click_on	C7	in_room	RIGHT	in_phase	PRE	at_time	239	with_outcome	empty
phase_clicks	8	on_loc	C7	in_room	RIGHT	in_phase	PRE
click_on	C8	in_room	RIGHT	in_phase	PRE	at_time	9	with_outcome	empty
click_on	C8	in_room	RIGHT	in_phase	PRE	at_time	24	with_outcome	empty
click_on	C8	in_room	RIGHT	in_phase	PRE	at_time	47	with_outcome	full
click_on	C8	in_room	RIGHT	in_phase	PRE	at_time	81	with_outcome	empty
click_on	C8	in_room	RIGHT	in_phase	PRE	at_time	108	with_outcome	empty
click_on	C8	in_room	RIGHT	in_phase	PRE	at_time	143	with_outcome	empty
click_on	C8	in_room	RIGHT	in_phase	PRE	at_time	176	with_outcome	empty
click_on	C8	in_room	RIGHT	in_phase	PRE	at_time	205	with_outcome	empty
click_on	C8	in_room	RIGHT	in_phase	PRE	at_time	235	with_outcome	empty
phase_clicks	9	on_loc	C8	in_room	RIGHT	in_phase	PRE
phase_clicks	0	on_loc	CENTER	in_room	RIGHT	in_phase	PRE
phase_clicks	0	on_loc	LEFT	in_room	CENTER	in_phase	PRE
click_on	RIGHT	in_room	CENTER	in_phase	PRE	at_time	2	with_outcome	open
phase_clicks	1	on_loc	RIGHT	in_room	CENTER	in_phase	PRE
phase_clicks	0	on_loc	CENTER	in_room	CENTER	in_phase	PRE
partial_time_spent	6	in_room	CENTER	in_phase	TRN1
partial_time_spent	112	in_room	LEFT	in_phase	TRN1
click_on	C1	in_room	LEFT	in_phase	TRN1	at_time	270	with_outcome	full
phase_clicks	1	on_loc	C1	in_room	LEFT	in_phase	TRN1
phase_clicks	0	on_loc	C2	in_room	LEFT	in_phase	TRN1
phase_clicks	0	on_loc	C3	in_room	LEFT	in_phase	TRN1
phase_clicks	0	on_loc	C4	in_room	LEFT	in_phase	TRN1
click_on	C5	in_room	LEFT	in_phase	TRN1	at_time	370	with_outcome	full
phase_clicks	1	on_loc	C5	in_room	LEFT	in_phase	TRN1
phase_clicks	0	on_loc	C6	in_room	LEFT	in_phase	TRN1
phase_clicks	0	on_loc	C7	in_room	LEFT	in_phase	TRN1
phase_clicks	0	on_loc	C8	in_room	LEFT	in_phase	TRN1
phase_clicks	0	on_loc	CENTER	in_room	LEFT	in_phase	TRN1
phase_clicks	0	on_loc	C1	in_room	RIGHT	in_phase	TRN1
phase_clicks	0	on_loc	C2	in_room	RIGHT	in_phase	TRN1
phase_clicks	0	on_loc	C3	in_room	RIGHT	in_phase	TRN1
phase_clicks	0	on_loc	C4	in_room	RIGHT	in_phase	TRN1
phase_clicks	0	on_loc	C5	in_room	RIGHT	in_phase	TRN1
phase_clicks	0	on_loc	C6	in_room	RIGHT	in_phase	TRN1
phase_clicks	0	on_loc	C7	in_room	RIGHT	in_phase	TRN1
phase_clicks	0	on_loc	C8	in_room	RIGHT	in_phase	TRN1
phase_clicks	0	on_loc	CENTER	in_room	RIGHT	in_phase	TRN1
click_on	LEFT	in_room	CENTER	in_phase	TRN1	at_time	254	with_outcome	open
phase_clicks	1	on_loc	LEFT	in_room	CENTER	in_phase	TRN1
phase_clicks	0	on_loc	RIGHT	in_room	CENTER	in_phase	TRN1
phase_clicks	0	on_loc	CENTER	in_room	CENTER	in_phase	TRN1
partial_time_spent	5	in_room	CENTER	in_phase	TRN2
partial_time_spent	113	in_room	RIGHT	in_phase	TRN2
phase_clicks	0	on_loc	C1	in_room	LEFT	in_phase	TRN2
phase_clicks	0	on_loc	C2	in_room	LEFT	in_phase	TRN2
phase_clicks	0	on_loc	C3	in_room	LEFT	in_phase	TRN2
phase_clicks	0	on_loc	C4	in_room	LEFT	in_phase	TRN2
phase_clicks	0	on_loc	C5	in_room	LEFT	in_phase	TRN2
phase_clicks	0	on_loc	C6	in_room	LEFT	in_phase	TRN2
phase_clicks	0	on_loc	C7	in_room	LEFT	in_phase	TRN2
phase_clicks	0	on_loc	C8	in_room	LEFT	in_phase	TRN2
phase_clicks	0	on_loc	CENTER	in_room	LEFT	in_phase	TRN2
click_on	C1	in_room	RIGHT	in_phase	TRN2	at_time	388	with_outcome	empty
click_on	C1	in_room	RIGHT	in_phase	TRN2	at_time	422	with_outcome	empty
click_on	C1	in_room	RIGHT	in_phase	TRN2	at_time	462	with_outcome	empty
click_on	C1	in_room	RIGHT	in_phase	TRN2	at_time	496	with_outcome	empty
phase_clicks	4	on_loc	C1	in_room	RIGHT	in_phase	TRN2
click_on	C2	in_room	RIGHT	in_phase	TRN2	at_time	392	with_outcome	empty
click_on	C2	in_room	RIGHT	in_phase	TRN2	at_time	426	with_outcome	empty
click_on	C2	in_room	RIGHT	in_phase	TRN2	at_time	438	with_outcome	empty
click_on	C2	in_room	RIGHT	in_phase	TRN2	at_time	466	with_outcome	empty
phase_clicks	4	on_loc	C2	in_room	RIGHT	in_phase	TRN2
click_on	C3	in_room	RIGHT	in_phase	TRN2	at_time	395	with_outcome	empty
click_on	C3	in_room	RIGHT	in_phase	TRN2	at_time	441	with_outcome	empty
click_on	C3	in_room	RIGHT	in_phase	TRN2	at_time	468	with_outcome	empty
phase_clicks	3	on_loc	C3	in_room	RIGHT	in_phase	TRN2
click_on	C4	in_room	RIGHT	in_phase	TRN2	at_time	400	with_outcome	empty
click_on	C4	in_room	RIGHT	in_phase	TRN2	at_time	444	with_outcome	empty
click_on	C4	in_room	RIGHT	in_phase	TRN2	at_time	472	with_outcome	empty
phase_clicks	3	on_loc	C4	in_room	RIGHT	in_phase	TRN2
click_on	C5	in_room	RIGHT	in_phase	TRN2	at_time	415	with_outcome	empty
click_on	C5	in_room	RIGHT	in_phase	TRN2	at_time	458	with_outcome	empty
click_on	C5	in_room	RIGHT	in_phase	TRN2	at_time	492	with_outcome	empty
phase_clicks	3	on_loc	C5	in_room	RIGHT	in_phase	TRN2
click_on	C6	in_room	RIGHT	in_phase	TRN2	at_time	412	with_outcome	empty
click_on	C6	in_room	RIGHT	in_phase	TRN2	at_time	456	with_outcome	empty
click_on	C6	in_room	RIGHT	in_phase	TRN2	at_time	489	with_outcome	empty
phase_clicks	3	on_loc	C6	in_room	RIGHT	in_phase	TRN2
click_on	C7	in_room	RIGHT	in_phase	TRN2	at_time	409	with_outcome	empty
click_on	C7	in_room	RIGHT	in_phase	TRN2	at_time	452	with_outcome	empty
click_on	C7	in_room	RIGHT	in_phase	TRN2	at_time	482	with_outcome	empty
phase_clicks	3	on_loc	C7	in_room	RIGHT	in_phase	TRN2
click_on	C8	in_room	RIGHT	in_phase	TRN2	at_time	404	with_outcome	empty
click_on	C8	in_room	RIGHT	in_phase	TRN2	at_time	448	with_outcome	empty
click_on	C8	in_room	RIGHT	in_phase	TRN2	at_time	476	with_outcome	empty
phase_clicks	3	on_loc	C8	in_room	RIGHT	in_phase	TRN2
phase_clicks	0	on_loc	CENTER	in_room	RIGHT	in_phase	TRN2
phase_clicks	0	on_loc	LEFT	in_room	CENTER	in_phase	TRN2
click_on	RIGHT	in_room	CENTER	in_phase	TRN2	at_time	383	with_outcome	open
phase_clicks	1	on_loc	RIGHT	in_room	CENTER	in_phase	TRN2
phase_clicks	0	on_loc	CENTER	in_room	CENTER	in_phase	TRN2
partial_time_spent	6	in_room	CENTER	in_phase	TST
partial_time_spent	105	in_room	LEFT	in_phase	TST
partial_time_spent	5	in_room	CENTER	in_phase	TST
partial_time_spent	122	in_room	RIGHT	in_phase	TST
click_on	C1	in_room	LEFT	in_phase	TST	at_time	519	with_outcome	full
click_on	C1	in_room	LEFT	in_phase	TST	at_time	555	with_outcome	empty
click_on	C1	in_room	LEFT	in_phase	TST	at_time	584	with_outcome	empty
phase_clicks	3	on_loc	C1	in_room	LEFT	in_phase	TST
click_on	C2	in_room	LEFT	in_phase	TST	at_time	524	with_outcome	empty
click_on	C2	in_room	LEFT	in_phase	TST	at_time	558	with_outcome	empty
click_on	C2	in_room	LEFT	in_phase	TST	at_time	587	with_outcome	empty
phase_clicks	3	on_loc	C2	in_room	LEFT	in_phase	TST
click_on	C3	in_room	LEFT	in_phase	TST	at_time	527	with_outcome	full
click_on	C3	in_room	LEFT	in_phase	TST	at_time	561	with_outcome	empty
click_on	C3	in_room	LEFT	in_phase	TST	at_time	590	with_outcome	empty
phase_clicks	3	on_loc	C3	in_room	LEFT	in_phase	TST
click_on	C4	in_room	LEFT	in_phase	TST	at_time	533	with_outcome	empty
click_on	C4	in_room	LEFT	in_phase	TST	at_time	565	with_outcome	empty
click_on	C4	in_room	LEFT	in_phase	TST	at_time	595	with_outcome	empty
phase_clicks	3	on_loc	C4	in_room	LEFT	in_phase	TST
click_on	C5	in_room	LEFT	in_phase	TST	at_time	551	with_outcome	empty
click_on	C5	in_room	LEFT	in_phase	TST	at_time	580	with_outcome	empty
click_on	C5	in_room	LEFT	in_phase	TST	at_time	613	with_outcome	empty
phase_clicks	3	on_loc	C5	in_room	LEFT	in_phase	TST
click_on	C6	in_room	LEFT	in_phase	TST	at_time	548	with_outcome	empty
click_on	C6	in_room	LEFT	in_phase	TST	at_time	577	with_outcome	empty
click_on	C6	in_room	LEFT	in_phase	TST	at_time	608	with_outcome	empty
phase_clicks	3	on_loc	C6	in_room	LEFT	in_phase	TST
click_on	C7	in_room	LEFT	in_phase	TST	at_time	542	with_outcome	empty
click_on	C7	in_room	LEFT	in_phase	TST	at_time	572	with_outcome	empty
click_on	C7	in_room	LEFT	in_phase	TST	at_time	605	with_outcome	empty
phase_clicks	3	on_loc	C7	in_room	LEFT	in_phase	TST
click_on	C8	in_room	LEFT	in_phase	TST	at_time	537	with_outcome	empty
click_on	C8	in_room	LEFT	in_phase	TST	at_time	568	with_outcome	empty
click_on	C8	in_room	LEFT	in_phase	TST	at_time	599	with_outcome	empty
phase_clicks	3	on_loc	C8	in_room	LEFT	in_phase	TST
click_on	CENTER	in_room	LEFT	in_phase	TST	at_time	619	with_outcome	open
phase_clicks	1	on_loc	CENTER	in_room	LEFT	in_phase	TST
final_click_count	4	on_loc	C1	in_room	LEFT
final_click_count	3	on_loc	C2	in_room	LEFT
final_click_count	3	on_loc	C3	in_room	LEFT
final_click_count	3	on_loc	C4	in_room	LEFT
final_click_count	4	on_loc	C5	in_room	LEFT
final_click_count	3	on_loc	C6	in_room	LEFT
final_click_count	3	on_loc	C7	in_room	LEFT
final_click_count	3	on_loc	C8	in_room	LEFT
final_click_count	1	on_loc	CENTER	in_room	LEFT
click_on	C1	in_room	RIGHT	in_phase	TST	at_time	630	with_outcome	empty
click_on	C1	in_room	RIGHT	in_phase	TST	at_time	658	with_outcome	empty
click_on	C1	in_room	RIGHT	in_phase	TST	at_time	686	with_outcome	empty
click_on	C1	in_room	RIGHT	in_phase	TST	at_time	720	with_outcome	empty
phase_clicks	4	on_loc	C1	in_room	RIGHT	in_phase	TST
click_on	C2	in_room	RIGHT	in_phase	TST	at_time	634	with_outcome	empty
click_on	C2	in_room	RIGHT	in_phase	TST	at_time	662	with_outcome	empty
click_on	C2	in_room	RIGHT	in_phase	TST	at_time	692	with_outcome	full
click_on	C2	in_room	RIGHT	in_phase	TST	at_time	724	with_outcome	empty
phase_clicks	4	on_loc	C2	in_room	RIGHT	in_phase	TST
click_on	C3	in_room	RIGHT	in_phase	TST	at_time	637	with_outcome	empty
click_on	C3	in_room	RIGHT	in_phase	TST	at_time	665	with_outcome	empty
click_on	C3	in_room	RIGHT	in_phase	TST	at_time	695	with_outcome	full
click_on	C3	in_room	RIGHT	in_phase	TST	at_time	727	with_outcome	empty
phase_clicks	4	on_loc	C3	in_room	RIGHT	in_phase	TST
click_on	C4	in_room	RIGHT	in_phase	TST	at_time	641	with_outcome	empty
click_on	C4	in_room	RIGHT	in_phase	TST	at_time	669	with_outcome	empty
click_on	C4	in_room	RIGHT	in_phase	TST	at_time	699	with_outcome	empty
click_on	C4	in_room	RIGHT	in_phase	TST	at_time	733	with_outcome	empty
phase_clicks	4	on_loc	C4	in_room	RIGHT	in_phase	TST
click_on	C5	in_room	RIGHT	in_phase	TST	at_time	655	with_outcome	empty
click_on	C5	in_room	RIGHT	in_phase	TST	at_time	683	with_outcome	empty
click_on	C5	in_room	RIGHT	in_phase	TST	at_time	713	with_outcome	empty
click_on	C5	in_room	RIGHT	in_phase	TST	at_time	747	with_outcome	empty
phase_clicks	4	on_loc	C5	in_room	RIGHT	in_phase	TST
click_on	C6	in_room	RIGHT	in_phase	TST	at_time	652	with_outcome	empty
click_on	C6	in_room	RIGHT	in_phase	TST	at_time	680	with_outcome	empty
click_on	C6	in_room	RIGHT	in_phase	TST	at_time	710	with_outcome	empty
click_on	C6	in_room	RIGHT	in_phase	TST	at_time	744	with_outcome	empty
phase_clicks	4	on_loc	C6	in_room	RIGHT	in_phase	TST
click_on	C7	in_room	RIGHT	in_phase	TST	at_time	648	with_outcome	empty
click_on	C7	in_room	RIGHT	in_phase	TST	at_time	676	with_outcome	empty
click_on	C7	in_room	RIGHT	in_phase	TST	at_time	707	with_outcome	empty
click_on	C7	in_room	RIGHT	in_phase	TST	at_time	741	with_outcome	empty
phase_clicks	4	on_loc	C7	in_room	RIGHT	in_phase	TST
click_on	C8	in_room	RIGHT	in_phase	TST	at_time	644	with_outcome	empty
click_on	C8	in_room	RIGHT	in_phase	TST	at_time	673	with_outcome	empty
click_on	C8	in_room	RIGHT	in_phase	TST	at_time	703	with_outcome	empty
click_on	C8	in_room	RIGHT	in_phase	TST	at_time	737	with_outcome	empty
phase_clicks	4	on_loc	C8	in_room	RIGHT	in_phase	TST
phase_clicks	0	on_loc	CENTER	in_room	RIGHT	in_phase	TST
final_click_count	15	on_loc	C1	in_room	RIGHT
final_click_count	15	on_loc	C2	in_room	RIGHT
final_click_count	15	on_loc	C3	in_room	RIGHT
final_click_count	14	on_loc	C4	in_room	RIGHT
final_click_count	14	on_loc	C5	in_room	RIGHT
final_click_count	14	on_loc	C6	in_room	RIGHT
final_click_count	15	on_loc	C7	in_room	RIGHT
final_click_count	16	on_loc	C8	in_room	RIGHT
final_click_count	0	on_loc	CENTER	in_room	RIGHT
click_on	LEFT	in_room	CENTER	in_phase	TST	at_time	514	with_outcome	open
phase_clicks	1	on_loc	LEFT	in_room	CENTER	in_phase	TST
click_on	RIGHT	in_room	CENTER	in_phase	TST	at_time	625	with_outcome	open
phase_clicks	1	on_loc	RIGHT	in_room	CENTER	in_phase	TST
phase_clicks	0	on_loc	CENTER	in_room	CENTER	in_phase	TST
final_click_count	2	on_loc	LEFT	in_room	CENTER
final_click_count	3	on_loc	RIGHT	in_room	CENTER
final_click_count	1	on_loc	CENTER	in_room	CENTER
final_score	9
tot_time_spent	235.0	in_room	RIGHT	in_phase	PRE
tot_time_spent	0.0	in_room	LEFT	in_phase	PRE
tot_time_spent	4.0	in_room	CENTER	in_phase	PRE
tot_time_spent	0.0	in_room	INSIDE	in_phase	PRE
tot_time_spent	122.0	in_room	RIGHT	in_phase	TST
tot_time_spent	105.0	in_room	LEFT	in_phase	TST
tot_time_spent	11.0	in_room	CENTER	in_phase	TST
tot_time_spent	0.0	in_room	INSIDE	in_phase	TST
