# Supplementary material for: Intolerance of uncertainty and conditioned place preference in opioid addiction
Source: PeerJ. 2018 May 21;6:e4775. doi: 10.7717/peerj.4775 (PMC5967368; doi:10.7717/peerj.4775)
Supplement: Supplemental Information 1 — Contains raw data files from the conditioned place preference task for each participant. [file peerj-06-4775-s001.zip › Radell et al. opioid cpp task data files/controls/fox3_RPA2016-CDP3.txt]

fox_version	3
subject	RPA2016-CDP3
experimenter	DP
condition	THREE	room1 (left), room2 (right), low reward first
END_GAME_CNT	12
LOW_REWARD_INC_FREQ	4000
HI_REWARD_MAX	80
TST_START_CNT	8
TRN2_START_CNT	6
CNT_INC_FREQ	60
LOW_REWARD_MIN	0
HI_REWARD_INC_FREQ	4000
HI_REWARD_MIN	0
LOW_REWARD_INC_AMNT	1
HI_REWARD_INC_AMNT	10
LOW_REWARD_MAX	5
TRN1_START_CNT	4

partial_time_spent	7	in_room	CENTER	in_phase	PRE
partial_time_spent	232	in_room	LEFT	in_phase	PRE
high_reward_room	RIGHT
click_on	C1	in_room	LEFT	in_phase	PRE	at_time	23	with_outcome	empty
click_on	C1	in_room	LEFT	in_phase	PRE	at_time	67	with_outcome	empty
click_on	C1	in_room	LEFT	in_phase	PRE	at_time	101	with_outcome	full
click_on	C1	in_room	LEFT	in_phase	PRE	at_time	122	with_outcome	empty
click_on	C1	in_room	LEFT	in_phase	PRE	at_time	153	with_outcome	empty
click_on	C1	in_room	LEFT	in_phase	PRE	at_time	188	with_outcome	empty
click_on	C1	in_room	LEFT	in_phase	PRE	at_time	218	with_outcome	empty
click_on	C1	in_room	LEFT	in_phase	PRE	at_time	239	with_outcome	empty
phase_clicks	8	on_loc	C1	in_room	LEFT	in_phase	PRE
click_on	C2	in_room	LEFT	in_phase	PRE	at_time	20	with_outcome	empty
click_on	C2	in_room	LEFT	in_phase	PRE	at_time	61	with_outcome	empty
click_on	C2	in_room	LEFT	in_phase	PRE	at_time	94	with_outcome	full
click_on	C2	in_room	LEFT	in_phase	PRE	at_time	120	with_outcome	empty
click_on	C2	in_room	LEFT	in_phase	PRE	at_time	150	with_outcome	empty
click_on	C2	in_room	LEFT	in_phase	PRE	at_time	182	with_outcome	empty
click_on	C2	in_room	LEFT	in_phase	PRE	at_time	211	with_outcome	empty
click_on	C2	in_room	LEFT	in_phase	PRE	at_time	236	with_outcome	empty
phase_clicks	8	on_loc	C2	in_room	LEFT	in_phase	PRE
click_on	C3	in_room	LEFT	in_phase	PRE	at_time	14	with_outcome	empty
click_on	C3	in_room	LEFT	in_phase	PRE	at_time	54	with_outcome	empty
click_on	C3	in_room	LEFT	in_phase	PRE	at_time	87	with_outcome	empty
click_on	C3	in_room	LEFT	in_phase	PRE	at_time	116	with_outcome	empty
click_on	C3	in_room	LEFT	in_phase	PRE	at_time	146	with_outcome	empty
click_on	C3	in_room	LEFT	in_phase	PRE	at_time	174	with_outcome	empty
click_on	C3	in_room	LEFT	in_phase	PRE	at_time	203	with_outcome	empty
click_on	C3	in_room	LEFT	in_phase	PRE	at_time	233	with_outcome	empty
phase_clicks	8	on_loc	C3	in_room	LEFT	in_phase	PRE
click_on	C4	in_room	LEFT	in_phase	PRE	at_time	10	with_outcome	empty
click_on	C4	in_room	LEFT	in_phase	PRE	at_time	50	with_outcome	empty
click_on	C4	in_room	LEFT	in_phase	PRE	at_time	77	with_outcome	empty
click_on	C4	in_room	LEFT	in_phase	PRE	at_time	109	with_outcome	empty
click_on	C4	in_room	LEFT	in_phase	PRE	at_time	142	with_outcome	empty
click_on	C4	in_room	LEFT	in_phase	PRE	at_time	171	with_outcome	empty
click_on	C4	in_room	LEFT	in_phase	PRE	at_time	195	with_outcome	empty
click_on	C4	in_room	LEFT	in_phase	PRE	at_time	225	with_outcome	empty
phase_clicks	8	on_loc	C4	in_room	LEFT	in_phase	PRE
click_on	C5	in_room	LEFT	in_phase	PRE	at_time	30	with_outcome	empty
click_on	C5	in_room	LEFT	in_phase	PRE	at_time	73	with_outcome	empty
click_on	C5	in_room	LEFT	in_phase	PRE	at_time	105	with_outcome	empty
click_on	C5	in_room	LEFT	in_phase	PRE	at_time	126	with_outcome	full
click_on	C5	in_room	LEFT	in_phase	PRE	at_time	156	with_outcome	empty
click_on	C5	in_room	LEFT	in_phase	PRE	at_time	192	with_outcome	empty
click_on	C5	in_room	LEFT	in_phase	PRE	at_time	221	with_outcome	empty
phase_clicks	7	on_loc	C5	in_room	LEFT	in_phase	PRE
click_on	C6	in_room	LEFT	in_phase	PRE	at_time	36	with_outcome	empty
click_on	C6	in_room	LEFT	in_phase	PRE	at_time	64	with_outcome	empty
click_on	C6	in_room	LEFT	in_phase	PRE	at_time	98	with_outcome	empty
click_on	C6	in_room	LEFT	in_phase	PRE	at_time	132	with_outcome	empty
click_on	C6	in_room	LEFT	in_phase	PRE	at_time	160	with_outcome	empty
click_on	C6	in_room	LEFT	in_phase	PRE	at_time	185	with_outcome	empty
click_on	C6	in_room	LEFT	in_phase	PRE	at_time	214	with_outcome	empty
phase_clicks	7	on_loc	C6	in_room	LEFT	in_phase	PRE
click_on	C7	in_room	LEFT	in_phase	PRE	at_time	38	with_outcome	empty
click_on	C7	in_room	LEFT	in_phase	PRE	at_time	58	with_outcome	empty
click_on	C7	in_room	LEFT	in_phase	PRE	at_time	90	with_outcome	empty
click_on	C7	in_room	LEFT	in_phase	PRE	at_time	135	with_outcome	empty
click_on	C7	in_room	LEFT	in_phase	PRE	at_time	163	with_outcome	empty
click_on	C7	in_room	LEFT	in_phase	PRE	at_time	178	with_outcome	empty
click_on	C7	in_room	LEFT	in_phase	PRE	at_time	207	with_outcome	empty
phase_clicks	7	on_loc	C7	in_room	LEFT	in_phase	PRE
click_on	C8	in_room	LEFT	in_phase	PRE	at_time	46	with_outcome	empty
click_on	C8	in_room	LEFT	in_phase	PRE	at_time	81	with_outcome	empty
click_on	C8	in_room	LEFT	in_phase	PRE	at_time	138	with_outcome	empty
click_on	C8	in_room	LEFT	in_phase	PRE	at_time	167	with_outcome	empty
click_on	C8	in_room	LEFT	in_phase	PRE	at_time	200	with_outcome	empty
click_on	C8	in_room	LEFT	in_phase	PRE	at_time	229	with_outcome	empty
phase_clicks	6	on_loc	C8	in_room	LEFT	in_phase	PRE
phase_clicks	0	on_loc	CENTER	in_room	LEFT	in_phase	PRE
phase_clicks	0	on_loc	C1	in_room	RIGHT	in_phase	PRE
phase_clicks	0	on_loc	C2	in_room	RIGHT	in_phase	PRE
phase_clicks	0	on_loc	C3	in_room	RIGHT	in_phase	PRE
phase_clicks	0	on_loc	C4	in_room	RIGHT	in_phase	PRE
phase_clicks	0	on_loc	C5	in_room	RIGHT	in_phase	PRE
phase_clicks	0	on_loc	C6	in_room	RIGHT	in_phase	PRE
phase_clicks	0	on_loc	C7	in_room	RIGHT	in_phase	PRE
phase_clicks	0	on_loc	C8	in_room	RIGHT	in_phase	PRE
phase_clicks	0	on_loc	CENTER	in_room	RIGHT	in_phase	PRE
click_on	LEFT	in_room	CENTER	in_phase	PRE	at_time	4	with_outcome	open
phase_clicks	1	on_loc	LEFT	in_room	CENTER	in_phase	PRE
phase_clicks	0	on_loc	RIGHT	in_room	CENTER	in_phase	PRE
phase_clicks	0	on_loc	CENTER	in_room	CENTER	in_phase	PRE
partial_time_spent	7	in_room	CENTER	in_phase	TRN1
partial_time_spent	112	in_room	LEFT	in_phase	TRN1
click_on	C1	in_room	LEFT	in_phase	TRN1	at_time	260	with_outcome	empty
click_on	C1	in_room	LEFT	in_phase	TRN1	at_time	287	with_outcome	empty
click_on	C1	in_room	LEFT	in_phase	TRN1	at_time	291	with_outcome	empty
click_on	C1	in_room	LEFT	in_phase	TRN1	at_time	298	with_outcome	empty
click_on	C1	in_room	LEFT	in_phase	TRN1	at_time	302	with_outcome	empty
click_on	C1	in_room	LEFT	in_phase	TRN1	at_time	353	with_outcome	empty
phase_clicks	6	on_loc	C1	in_room	LEFT	in_phase	TRN1
click_on	C2	in_room	LEFT	in_phase	TRN1	at_time	306	with_outcome	empty
click_on	C2	in_room	LEFT	in_phase	TRN1	at_time	357	with_outcome	empty
phase_clicks	2	on_loc	C2	in_room	LEFT	in_phase	TRN1
click_on	C3	in_room	LEFT	in_phase	TRN1	at_time	309	with_outcome	empty
click_on	C3	in_room	LEFT	in_phase	TRN1	at_time	361	with_outcome	empty
phase_clicks	2	on_loc	C3	in_room	LEFT	in_phase	TRN1
click_on	C4	in_room	LEFT	in_phase	TRN1	at_time	313	with_outcome	empty
click_on	C4	in_room	LEFT	in_phase	TRN1	at_time	365	with_outcome	empty
phase_clicks	2	on_loc	C4	in_room	LEFT	in_phase	TRN1
click_on	C5	in_room	LEFT	in_phase	TRN1	at_time	277	with_outcome	empty
click_on	C5	in_room	LEFT	in_phase	TRN1	at_time	328	with_outcome	empty
click_on	C5	in_room	LEFT	in_phase	TRN1	at_time	347	with_outcome	empty
phase_clicks	3	on_loc	C5	in_room	LEFT	in_phase	TRN1
click_on	C6	in_room	LEFT	in_phase	TRN1	at_time	283	with_outcome	full
click_on	C6	in_room	LEFT	in_phase	TRN1	at_time	325	with_outcome	empty
click_on	C6	in_room	LEFT	in_phase	TRN1	at_time	336	with_outcome	empty
phase_clicks	3	on_loc	C6	in_room	LEFT	in_phase	TRN1
click_on	C7	in_room	LEFT	in_phase	TRN1	at_time	271	with_outcome	empty
click_on	C7	in_room	LEFT	in_phase	TRN1	at_time	321	with_outcome	full
click_on	C7	in_room	LEFT	in_phase	TRN1	at_time	332	with_outcome	empty
click_on	C7	in_room	LEFT	in_phase	TRN1	at_time	339	with_outcome	empty
phase_clicks	4	on_loc	C7	in_room	LEFT	in_phase	TRN1
click_on	C8	in_room	LEFT	in_phase	TRN1	at_time	264	with_outcome	empty
click_on	C8	in_room	LEFT	in_phase	TRN1	at_time	317	with_outcome	empty
click_on	C8	in_room	LEFT	in_phase	TRN1	at_time	342	with_outcome	empty
click_on	C8	in_room	LEFT	in_phase	TRN1	at_time	369	with_outcome	empty
phase_clicks	4	on_loc	C8	in_room	LEFT	in_phase	TRN1
phase_clicks	0	on_loc	CENTER	in_room	LEFT	in_phase	TRN1
phase_clicks	0	on_loc	C1	in_room	RIGHT	in_phase	TRN1
phase_clicks	0	on_loc	C2	in_room	RIGHT	in_phase	TRN1
phase_clicks	0	on_loc	C3	in_room	RIGHT	in_phase	TRN1
phase_clicks	0	on_loc	C4	in_room	RIGHT	in_phase	TRN1
phase_clicks	0	on_loc	C5	in_room	RIGHT	in_phase	TRN1
phase_clicks	0	on_loc	C6	in_room	RIGHT	in_phase	TRN1
phase_clicks	0	on_loc	C7	in_room	RIGHT	in_phase	TRN1
phase_clicks	0	on_loc	C8	in_room	RIGHT	in_phase	TRN1
phase_clicks	0	on_loc	CENTER	in_room	RIGHT	in_phase	TRN1
click_on	LEFT	in_room	CENTER	in_phase	TRN1	at_time	254	with_outcome	open
phase_clicks	1	on_loc	LEFT	in_room	CENTER	in_phase	TRN1
phase_clicks	0	on_loc	RIGHT	in_room	CENTER	in_phase	TRN1
phase_clicks	0	on_loc	CENTER	in_room	CENTER	in_phase	TRN1
partial_time_spent	8	in_room	CENTER	in_phase	TRN2
partial_time_spent	111	in_room	RIGHT	in_phase	TRN2
phase_clicks	0	on_loc	C1	in_room	LEFT	in_phase	TRN2
phase_clicks	0	on_loc	C2	in_room	LEFT	in_phase	TRN2
phase_clicks	0	on_loc	C3	in_room	LEFT	in_phase	TRN2
phase_clicks	0	on_loc	C4	in_room	LEFT	in_phase	TRN2
phase_clicks	0	on_loc	C5	in_room	LEFT	in_phase	TRN2
phase_clicks	0	on_loc	C6	in_room	LEFT	in_phase	TRN2
phase_clicks	0	on_loc	C7	in_room	LEFT	in_phase	TRN2
phase_clicks	0	on_loc	C8	in_room	LEFT	in_phase	TRN2
phase_clicks	0	on_loc	CENTER	in_room	LEFT	in_phase	TRN2
click_on	C1	in_room	RIGHT	in_phase	TRN2	at_time	405	with_outcome	full
click_on	C1	in_room	RIGHT	in_phase	TRN2	at_time	440	with_outcome	full
click_on	C1	in_room	RIGHT	in_phase	TRN2	at_time	478	with_outcome	full
phase_clicks	3	on_loc	C1	in_room	RIGHT	in_phase	TRN2
click_on	C2	in_room	RIGHT	in_phase	TRN2	at_time	402	with_outcome	empty
click_on	C2	in_room	RIGHT	in_phase	TRN2	at_time	436	with_outcome	full
click_on	C2	in_room	RIGHT	in_phase	TRN2	at_time	474	with_outcome	full
phase_clicks	3	on_loc	C2	in_room	RIGHT	in_phase	TRN2
click_on	C3	in_room	RIGHT	in_phase	TRN2	at_time	398	with_outcome	full
click_on	C3	in_room	RIGHT	in_phase	TRN2	at_time	428	with_outcome	full
click_on	C3	in_room	RIGHT	in_phase	TRN2	at_time	470	with_outcome	full
phase_clicks	3	on_loc	C3	in_room	RIGHT	in_phase	TRN2
click_on	C4	in_room	RIGHT	in_phase	TRN2	at_time	394	with_outcome	full
click_on	C4	in_room	RIGHT	in_phase	TRN2	at_time	425	with_outcome	full
click_on	C4	in_room	RIGHT	in_phase	TRN2	at_time	463	with_outcome	full
click_on	C4	in_room	RIGHT	in_phase	TRN2	at_time	498	with_outcome	full
phase_clicks	4	on_loc	C4	in_room	RIGHT	in_phase	TRN2
click_on	C5	in_room	RIGHT	in_phase	TRN2	at_time	409	with_outcome	full
click_on	C5	in_room	RIGHT	in_phase	TRN2	at_time	445	with_outcome	full
click_on	C5	in_room	RIGHT	in_phase	TRN2	at_time	482	with_outcome	full
phase_clicks	3	on_loc	C5	in_room	RIGHT	in_phase	TRN2
click_on	C6	in_room	RIGHT	in_phase	TRN2	at_time	413	with_outcome	full
click_on	C6	in_room	RIGHT	in_phase	TRN2	at_time	452	with_outcome	full
click_on	C6	in_room	RIGHT	in_phase	TRN2	at_time	485	with_outcome	full
phase_clicks	3	on_loc	C6	in_room	RIGHT	in_phase	TRN2
click_on	C7	in_room	RIGHT	in_phase	TRN2	at_time	416	with_outcome	full
click_on	C7	in_room	RIGHT	in_phase	TRN2	at_time	455	with_outcome	full
click_on	C7	in_room	RIGHT	in_phase	TRN2	at_time	488	with_outcome	full
phase_clicks	3	on_loc	C7	in_room	RIGHT	in_phase	TRN2
click_on	C8	in_room	RIGHT	in_phase	TRN2	at_time	420	with_outcome	full
click_on	C8	in_room	RIGHT	in_phase	TRN2	at_time	459	with_outcome	full
click_on	C8	in_room	RIGHT	in_phase	TRN2	at_time	494	with_outcome	full
phase_clicks	3	on_loc	C8	in_room	RIGHT	in_phase	TRN2
phase_clicks	0	on_loc	CENTER	in_room	RIGHT	in_phase	TRN2
phase_clicks	0	on_loc	LEFT	in_room	CENTER	in_phase	TRN2
click_on	RIGHT	in_room	CENTER	in_phase	TRN2	at_time	386	with_outcome	open
phase_clicks	1	on_loc	RIGHT	in_room	CENTER	in_phase	TRN2
phase_clicks	0	on_loc	CENTER	in_room	CENTER	in_phase	TRN2
partial_time_spent	6	in_room	CENTER	in_phase	TST
partial_time_spent	50	in_room	RIGHT	in_phase	TST
partial_time_spent	5	in_room	CENTER	in_phase	TST
partial_time_spent	176	in_room	LEFT	in_phase	TST
click_on	C1	in_room	LEFT	in_phase	TST	at_time	576	with_outcome	empty
click_on	C1	in_room	LEFT	in_phase	TST	at_time	607	with_outcome	full
click_on	C1	in_room	LEFT	in_phase	TST	at_time	642	with_outcome	empty
click_on	C1	in_room	LEFT	in_phase	TST	at_time	675	with_outcome	empty
click_on	C1	in_room	LEFT	in_phase	TST	at_time	711	with_outcome	empty
click_on	C1	in_room	LEFT	in_phase	TST	at_time	741	with_outcome	full
phase_clicks	6	on_loc	C1	in_room	LEFT	in_phase	TST
click_on	C2	in_room	LEFT	in_phase	TST	at_time	580	with_outcome	empty
click_on	C2	in_room	LEFT	in_phase	TST	at_time	613	with_outcome	empty
click_on	C2	in_room	LEFT	in_phase	TST	at_time	645	with_outcome	full
click_on	C2	in_room	LEFT	in_phase	TST	at_time	683	with_outcome	empty
click_on	C2	in_room	LEFT	in_phase	TST	at_time	715	with_outcome	empty
click_on	C2	in_room	LEFT	in_phase	TST	at_time	745	with_outcome	empty
phase_clicks	6	on_loc	C2	in_room	LEFT	in_phase	TST
click_on	C3	in_room	LEFT	in_phase	TST	at_time	584	with_outcome	empty
click_on	C3	in_room	LEFT	in_phase	TST	at_time	616	with_outcome	empty
click_on	C3	in_room	LEFT	in_phase	TST	at_time	649	with_outcome	empty
click_on	C3	in_room	LEFT	in_phase	TST	at_time	687	with_outcome	empty
click_on	C3	in_room	LEFT	in_phase	TST	at_time	719	with_outcome	empty
click_on	C3	in_room	LEFT	in_phase	TST	at_time	748	with_outcome	empty
phase_clicks	6	on_loc	C3	in_room	LEFT	in_phase	TST
click_on	C4	in_room	LEFT	in_phase	TST	at_time	587	with_outcome	empty
click_on	C4	in_room	LEFT	in_phase	TST	at_time	620	with_outcome	empty
click_on	C4	in_room	LEFT	in_phase	TST	at_time	653	with_outcome	empty
click_on	C4	in_room	LEFT	in_phase	TST	at_time	691	with_outcome	full
click_on	C4	in_room	LEFT	in_phase	TST	at_time	722	with_outcome	full
phase_clicks	5	on_loc	C4	in_room	LEFT	in_phase	TST
click_on	C5	in_room	LEFT	in_phase	TST	at_time	603	with_outcome	empty
click_on	C5	in_room	LEFT	in_phase	TST	at_time	638	with_outcome	empty
click_on	C5	in_room	LEFT	in_phase	TST	at_time	670	with_outcome	empty
click_on	C5	in_room	LEFT	in_phase	TST	at_time	706	with_outcome	empty
click_on	C5	in_room	LEFT	in_phase	TST	at_time	737	with_outcome	empty
phase_clicks	5	on_loc	C5	in_room	LEFT	in_phase	TST
click_on	C6	in_room	LEFT	in_phase	TST	at_time	599	with_outcome	empty
click_on	C6	in_room	LEFT	in_phase	TST	at_time	634	with_outcome	empty
click_on	C6	in_room	LEFT	in_phase	TST	at_time	666	with_outcome	empty
click_on	C6	in_room	LEFT	in_phase	TST	at_time	703	with_outcome	empty
click_on	C6	in_room	LEFT	in_phase	TST	at_time	734	with_outcome	empty
phase_clicks	5	on_loc	C6	in_room	LEFT	in_phase	TST
click_on	C7	in_room	LEFT	in_phase	TST	at_time	595	with_outcome	empty
click_on	C7	in_room	LEFT	in_phase	TST	at_time	630	with_outcome	empty
click_on	C7	in_room	LEFT	in_phase	TST	at_time	662	with_outcome	empty
click_on	C7	in_room	LEFT	in_phase	TST	at_time	699	with_outcome	empty
click_on	C7	in_room	LEFT	in_phase	TST	at_time	731	with_outcome	empty
phase_clicks	5	on_loc	C7	in_room	LEFT	in_phase	TST
click_on	C8	in_room	LEFT	in_phase	TST	at_time	592	with_outcome	empty
click_on	C8	in_room	LEFT	in_phase	TST	at_time	624	with_outcome	empty
click_on	C8	in_room	LEFT	in_phase	TST	at_time	658	with_outcome	empty
click_on	C8	in_room	LEFT	in_phase	TST	at_time	695	with_outcome	empty
click_on	C8	in_room	LEFT	in_phase	TST	at_time	727	with_outcome	empty
phase_clicks	5	on_loc	C8	in_room	LEFT	in_phase	TST
phase_clicks	0	on_loc	CENTER	in_room	LEFT	in_phase	TST
final_click_count	20	on_loc	C1	in_room	LEFT
final_click_count	16	on_loc	C2	in_room	LEFT
final_click_count	16	on_loc	C3	in_room	LEFT
final_click_count	15	on_loc	C4	in_room	LEFT
final_click_count	15	on_loc	C5	in_room	LEFT
final_click_count	15	on_loc	C6	in_room	LEFT
final_click_count	16	on_loc	C7	in_room	LEFT
final_click_count	15	on_loc	C8	in_room	LEFT
final_click_count	0	on_loc	CENTER	in_room	LEFT
click_on	C1	in_room	RIGHT	in_phase	TST	at_time	545	with_outcome	empty
phase_clicks	1	on_loc	C1	in_room	RIGHT	in_phase	TST
click_on	C2	in_room	RIGHT	in_phase	TST	at_time	542	with_outcome	empty
phase_clicks	1	on_loc	C2	in_room	RIGHT	in_phase	TST
click_on	C3	in_room	RIGHT	in_phase	TST	at_time	538	with_outcome	empty
phase_clicks	1	on_loc	C3	in_room	RIGHT	in_phase	TST
click_on	C4	in_room	RIGHT	in_phase	TST	at_time	535	with_outcome	empty
phase_clicks	1	on_loc	C4	in_room	RIGHT	in_phase	TST
click_on	C5	in_room	RIGHT	in_phase	TST	at_time	519	with_outcome	empty
click_on	C5	in_room	RIGHT	in_phase	TST	at_time	549	with_outcome	empty
phase_clicks	2	on_loc	C5	in_room	RIGHT	in_phase	TST
click_on	C6	in_room	RIGHT	in_phase	TST	at_time	523	with_outcome	empty
click_on	C6	in_room	RIGHT	in_phase	TST	at_time	553	with_outcome	empty
phase_clicks	2	on_loc	C6	in_room	RIGHT	in_phase	TST
click_on	C7	in_room	RIGHT	in_phase	TST	at_time	526	with_outcome	empty
click_on	C7	in_room	RIGHT	in_phase	TST	at_time	556	with_outcome	empty
phase_clicks	2	on_loc	C7	in_room	RIGHT	in_phase	TST
click_on	C8	in_room	RIGHT	in_phase	TST	at_time	531	with_outcome	empty
click_on	C8	in_room	RIGHT	in_phase	TST	at_time	560	with_outcome	empty
phase_clicks	2	on_loc	C8	in_room	RIGHT	in_phase	TST
click_on	CENTER	in_room	RIGHT	in_phase	TST	at_time	565	with_outcome	open
phase_clicks	1	on_loc	CENTER	in_room	RIGHT	in_phase	TST
final_click_count	4	on_loc	C1	in_room	RIGHT
final_click_count	4	on_loc	C2	in_room	RIGHT
final_click_count	4	on_loc	C3	in_room	RIGHT
final_click_count	5	on_loc	C4	in_room	RIGHT
final_click_count	5	on_loc	C5	in_room	RIGHT
final_click_count	5	on_loc	C6	in_room	RIGHT
final_click_count	5	on_loc	C7	in_room	RIGHT
final_click_count	5	on_loc	C8	in_room	RIGHT
final_click_count	1	on_loc	CENTER	in_room	RIGHT
click_on	LEFT	in_room	CENTER	in_phase	TST	at_time	570	with_outcome	open
phase_clicks	1	on_loc	LEFT	in_room	CENTER	in_phase	TST
click_on	RIGHT	in_room	CENTER	in_phase	TST	at_time	514	with_outcome	open
phase_clicks	1	on_loc	RIGHT	in_room	CENTER	in_phase	TST
phase_clicks	0	on_loc	CENTER	in_room	CENTER	in_phase	TST
final_click_count	3	on_loc	LEFT	in_room	CENTER
final_click_count	2	on_loc	RIGHT	in_room	CENTER
final_click_count	1	on_loc	CENTER	in_room	CENTER
final_score	34
tot_time_spent	7.0	in_room	CENTER	in_phase	PRE
tot_time_spent	0.0	in_room	RIGHT	in_phase	PRE
tot_time_spent	0.0	in_room	INSIDE	in_phase	PRE
tot_time_spent	232.0	in_room	LEFT	in_phase	PRE
tot_time_spent	11.0	in_room	CENTER	in_phase	TST
tot_time_spent	50.0	in_room	RIGHT	in_phase	TST
tot_time_spent	0.0	in_room	INSIDE	in_phase	TST
tot_time_spent	176.0	in_room	LEFT	in_phase	TST
