# Supplementary material for: Intolerance of uncertainty and conditioned place preference in opioid addiction
Source: PeerJ. 2018 May 21;6:e4775. doi: 10.7717/peerj.4775 (PMC5967368; doi:10.7717/peerj.4775)
Supplement: Supplemental Information 1 — Contains raw data files from the conditioned place preference task for each participant. [file peerj-06-4775-s001.zip › Radell et al. opioid cpp task data files/controls/fox3_RPA2016-CDP5.txt]

fox_version	3
subject	RPA2016-CDP5
experimenter	DP
condition	ONE	room1 (left), room2 (right), high reward first
END_GAME_CNT	12
HI_REWARD_INC_AMNT	10
LOW_REWARD_MAX	5
LOW_REWARD_INC_AMNT	1
CNT_INC_FREQ	60
HI_REWARD_MIN	0
LOW_REWARD_INC_FREQ	4000
TRN2_START_CNT	6
HI_REWARD_INC_FREQ	4000
HI_REWARD_MAX	80
TST_START_CNT	8
TRN1_START_CNT	4
LOW_REWARD_MIN	0

partial_time_spent	6	in_room	CENTER	in_phase	PRE
partial_time_spent	107	in_room	RIGHT	in_phase	PRE
partial_time_spent	9	in_room	CENTER	in_phase	PRE
partial_time_spent	56	in_room	LEFT	in_phase	PRE
partial_time_spent	5	in_room	CENTER	in_phase	PRE
partial_time_spent	55	in_room	RIGHT	in_phase	PRE
high_reward_room	LEFT
click_on	C1	in_room	LEFT	in_phase	PRE	at_time	128	with_outcome	empty
click_on	C1	in_room	LEFT	in_phase	PRE	at_time	148	with_outcome	empty
phase_clicks	2	on_loc	C1	in_room	LEFT	in_phase	PRE
click_on	C2	in_room	LEFT	in_phase	PRE	at_time	152	with_outcome	empty
phase_clicks	1	on_loc	C2	in_room	LEFT	in_phase	PRE
click_on	C3	in_room	LEFT	in_phase	PRE	at_time	157	with_outcome	empty
phase_clicks	1	on_loc	C3	in_room	LEFT	in_phase	PRE
click_on	C4	in_room	LEFT	in_phase	PRE	at_time	168	with_outcome	empty
phase_clicks	1	on_loc	C4	in_room	LEFT	in_phase	PRE
click_on	C5	in_room	LEFT	in_phase	PRE	at_time	132	with_outcome	empty
click_on	C5	in_room	LEFT	in_phase	PRE	at_time	136	with_outcome	empty
phase_clicks	2	on_loc	C5	in_room	LEFT	in_phase	PRE
click_on	C6	in_room	LEFT	in_phase	PRE	at_time	140	with_outcome	empty
click_on	C6	in_room	LEFT	in_phase	PRE	at_time	144	with_outcome	empty
phase_clicks	2	on_loc	C6	in_room	LEFT	in_phase	PRE
click_on	C7	in_room	LEFT	in_phase	PRE	at_time	164	with_outcome	empty
phase_clicks	1	on_loc	C7	in_room	LEFT	in_phase	PRE
click_on	C8	in_room	LEFT	in_phase	PRE	at_time	172	with_outcome	empty
phase_clicks	1	on_loc	C8	in_room	LEFT	in_phase	PRE
click_on	CENTER	in_room	LEFT	in_phase	PRE	at_time	176	with_outcome	open
phase_clicks	1	on_loc	CENTER	in_room	LEFT	in_phase	PRE
click_on	C1	in_room	RIGHT	in_phase	PRE	at_time	9	with_outcome	empty
click_on	C1	in_room	RIGHT	in_phase	PRE	at_time	51	with_outcome	empty
click_on	C1	in_room	RIGHT	in_phase	PRE	at_time	218	with_outcome	empty
click_on	C1	in_room	RIGHT	in_phase	PRE	at_time	227	with_outcome	full
phase_clicks	4	on_loc	C1	in_room	RIGHT	in_phase	PRE
click_on	C2	in_room	RIGHT	in_phase	PRE	at_time	13	with_outcome	empty
click_on	C2	in_room	RIGHT	in_phase	PRE	at_time	72	with_outcome	empty
click_on	C2	in_room	RIGHT	in_phase	PRE	at_time	215	with_outcome	empty
phase_clicks	3	on_loc	C2	in_room	RIGHT	in_phase	PRE
click_on	C3	in_room	RIGHT	in_phase	PRE	at_time	37	with_outcome	empty
click_on	C3	in_room	RIGHT	in_phase	PRE	at_time	86	with_outcome	empty
click_on	C3	in_room	RIGHT	in_phase	PRE	at_time	200	with_outcome	empty
phase_clicks	3	on_loc	C3	in_room	RIGHT	in_phase	PRE
click_on	C4	in_room	RIGHT	in_phase	PRE	at_time	41	with_outcome	empty
click_on	C4	in_room	RIGHT	in_phase	PRE	at_time	104	with_outcome	empty
click_on	C4	in_room	RIGHT	in_phase	PRE	at_time	197	with_outcome	empty
phase_clicks	3	on_loc	C4	in_room	RIGHT	in_phase	PRE
click_on	C5	in_room	RIGHT	in_phase	PRE	at_time	17	with_outcome	empty
click_on	C5	in_room	RIGHT	in_phase	PRE	at_time	55	with_outcome	empty
click_on	C5	in_room	RIGHT	in_phase	PRE	at_time	61	with_outcome	empty
click_on	C5	in_room	RIGHT	in_phase	PRE	at_time	188	with_outcome	empty
click_on	C5	in_room	RIGHT	in_phase	PRE	at_time	223	with_outcome	empty
phase_clicks	5	on_loc	C5	in_room	RIGHT	in_phase	PRE
click_on	C6	in_room	RIGHT	in_phase	PRE	at_time	22	with_outcome	empty
click_on	C6	in_room	RIGHT	in_phase	PRE	at_time	66	with_outcome	empty
click_on	C6	in_room	RIGHT	in_phase	PRE	at_time	210	with_outcome	full
click_on	C6	in_room	RIGHT	in_phase	PRE	at_time	232	with_outcome	empty
phase_clicks	4	on_loc	C6	in_room	RIGHT	in_phase	PRE
click_on	C7	in_room	RIGHT	in_phase	PRE	at_time	32	with_outcome	empty
click_on	C7	in_room	RIGHT	in_phase	PRE	at_time	90	with_outcome	empty
click_on	C7	in_room	RIGHT	in_phase	PRE	at_time	204	with_outcome	empty
click_on	C7	in_room	RIGHT	in_phase	PRE	at_time	235	with_outcome	empty
phase_clicks	4	on_loc	C7	in_room	RIGHT	in_phase	PRE
click_on	C8	in_room	RIGHT	in_phase	PRE	at_time	46	with_outcome	empty
click_on	C8	in_room	RIGHT	in_phase	PRE	at_time	99	with_outcome	full
click_on	C8	in_room	RIGHT	in_phase	PRE	at_time	193	with_outcome	empty
click_on	C8	in_room	RIGHT	in_phase	PRE	at_time	239	with_outcome	empty
phase_clicks	4	on_loc	C8	in_room	RIGHT	in_phase	PRE
click_on	CENTER	in_room	RIGHT	in_phase	PRE	at_time	110	with_outcome	open
phase_clicks	1	on_loc	CENTER	in_room	RIGHT	in_phase	PRE
click_on	LEFT	in_room	CENTER	in_phase	PRE	at_time	119	with_outcome	open
phase_clicks	1	on_loc	LEFT	in_room	CENTER	in_phase	PRE
click_on	RIGHT	in_room	CENTER	in_phase	PRE	at_time	3	with_outcome	open
click_on	RIGHT	in_room	CENTER	in_phase	PRE	at_time	181	with_outcome	open
phase_clicks	2	on_loc	RIGHT	in_room	CENTER	in_phase	PRE
phase_clicks	0	on_loc	CENTER	in_room	CENTER	in_phase	PRE
partial_time_spent	6	in_room	CENTER	in_phase	TRN1
partial_time_spent	113	in_room	LEFT	in_phase	TRN1
click_on	C1	in_room	LEFT	in_phase	TRN1	at_time	261	with_outcome	empty
click_on	C1	in_room	LEFT	in_phase	TRN1	at_time	281	with_outcome	full
click_on	C1	in_room	LEFT	in_phase	TRN1	at_time	286	with_outcome	empty
click_on	C1	in_room	LEFT	in_phase	TRN1	at_time	337	with_outcome	full
phase_clicks	4	on_loc	C1	in_room	LEFT	in_phase	TRN1
click_on	C2	in_room	LEFT	in_phase	TRN1	at_time	290	with_outcome	full
click_on	C2	in_room	LEFT	in_phase	TRN1	at_time	334	with_outcome	full
click_on	C2	in_room	LEFT	in_phase	TRN1	at_time	368	with_outcome	empty
phase_clicks	3	on_loc	C2	in_room	LEFT	in_phase	TRN1
click_on	C3	in_room	LEFT	in_phase	TRN1	at_time	293	with_outcome	full
click_on	C3	in_room	LEFT	in_phase	TRN1	at_time	323	with_outcome	full
click_on	C3	in_room	LEFT	in_phase	TRN1	at_time	328	with_outcome	empty
click_on	C3	in_room	LEFT	in_phase	TRN1	at_time	361	with_outcome	full
phase_clicks	4	on_loc	C3	in_room	LEFT	in_phase	TRN1
click_on	C4	in_room	LEFT	in_phase	TRN1	at_time	297	with_outcome	full
click_on	C4	in_room	LEFT	in_phase	TRN1	at_time	315	with_outcome	full
click_on	C4	in_room	LEFT	in_phase	TRN1	at_time	357	with_outcome	full
phase_clicks	3	on_loc	C4	in_room	LEFT	in_phase	TRN1
click_on	C5	in_room	LEFT	in_phase	TRN1	at_time	265	with_outcome	full
click_on	C5	in_room	LEFT	in_phase	TRN1	at_time	301	with_outcome	full
click_on	C5	in_room	LEFT	in_phase	TRN1	at_time	341	with_outcome	full
phase_clicks	3	on_loc	C5	in_room	LEFT	in_phase	TRN1
click_on	C6	in_room	LEFT	in_phase	TRN1	at_time	269	with_outcome	full
click_on	C6	in_room	LEFT	in_phase	TRN1	at_time	305	with_outcome	full
click_on	C6	in_room	LEFT	in_phase	TRN1	at_time	345	with_outcome	full
phase_clicks	3	on_loc	C6	in_room	LEFT	in_phase	TRN1
click_on	C7	in_room	LEFT	in_phase	TRN1	at_time	272	with_outcome	full
click_on	C7	in_room	LEFT	in_phase	TRN1	at_time	308	with_outcome	full
click_on	C7	in_room	LEFT	in_phase	TRN1	at_time	348	with_outcome	full
phase_clicks	3	on_loc	C7	in_room	LEFT	in_phase	TRN1
click_on	C8	in_room	LEFT	in_phase	TRN1	at_time	276	with_outcome	full
click_on	C8	in_room	LEFT	in_phase	TRN1	at_time	311	with_outcome	full
click_on	C8	in_room	LEFT	in_phase	TRN1	at_time	352	with_outcome	empty
phase_clicks	3	on_loc	C8	in_room	LEFT	in_phase	TRN1
phase_clicks	0	on_loc	CENTER	in_room	LEFT	in_phase	TRN1
phase_clicks	0	on_loc	C1	in_room	RIGHT	in_phase	TRN1
phase_clicks	0	on_loc	C2	in_room	RIGHT	in_phase	TRN1
phase_clicks	0	on_loc	C3	in_room	RIGHT	in_phase	TRN1
phase_clicks	0	on_loc	C4	in_room	RIGHT	in_phase	TRN1
phase_clicks	0	on_loc	C5	in_room	RIGHT	in_phase	TRN1
phase_clicks	0	on_loc	C6	in_room	RIGHT	in_phase	TRN1
phase_clicks	0	on_loc	C7	in_room	RIGHT	in_phase	TRN1
phase_clicks	0	on_loc	C8	in_room	RIGHT	in_phase	TRN1
phase_clicks	0	on_loc	CENTER	in_room	RIGHT	in_phase	TRN1
click_on	LEFT	in_room	CENTER	in_phase	TRN1	at_time	253	with_outcome	open
phase_clicks	1	on_loc	LEFT	in_room	CENTER	in_phase	TRN1
phase_clicks	0	on_loc	RIGHT	in_room	CENTER	in_phase	TRN1
phase_clicks	0	on_loc	CENTER	in_room	CENTER	in_phase	TRN1
partial_time_spent	7	in_room	CENTER	in_phase	TRN2
partial_time_spent	112	in_room	RIGHT	in_phase	TRN2
phase_clicks	0	on_loc	C1	in_room	LEFT	in_phase	TRN2
phase_clicks	0	on_loc	C2	in_room	LEFT	in_phase	TRN2
phase_clicks	0	on_loc	C3	in_room	LEFT	in_phase	TRN2
phase_clicks	0	on_loc	C4	in_room	LEFT	in_phase	TRN2
phase_clicks	0	on_loc	C5	in_room	LEFT	in_phase	TRN2
phase_clicks	0	on_loc	C6	in_room	LEFT	in_phase	TRN2
phase_clicks	0	on_loc	C7	in_room	LEFT	in_phase	TRN2
phase_clicks	0	on_loc	C8	in_room	LEFT	in_phase	TRN2
phase_clicks	0	on_loc	CENTER	in_room	LEFT	in_phase	TRN2
click_on	C1	in_room	RIGHT	in_phase	TRN2	at_time	423	with_outcome	empty
click_on	C1	in_room	RIGHT	in_phase	TRN2	at_time	455	with_outcome	empty
click_on	C1	in_room	RIGHT	in_phase	TRN2	at_time	486	with_outcome	full
phase_clicks	3	on_loc	C1	in_room	RIGHT	in_phase	TRN2
click_on	C2	in_room	RIGHT	in_phase	TRN2	at_time	420	with_outcome	empty
click_on	C2	in_room	RIGHT	in_phase	TRN2	at_time	452	with_outcome	empty
click_on	C2	in_room	RIGHT	in_phase	TRN2	at_time	483	with_outcome	empty
phase_clicks	3	on_loc	C2	in_room	RIGHT	in_phase	TRN2
click_on	C3	in_room	RIGHT	in_phase	TRN2	at_time	413	with_outcome	empty
click_on	C3	in_room	RIGHT	in_phase	TRN2	at_time	448	with_outcome	empty
click_on	C3	in_room	RIGHT	in_phase	TRN2	at_time	479	with_outcome	empty
phase_clicks	3	on_loc	C3	in_room	RIGHT	in_phase	TRN2
click_on	C4	in_room	RIGHT	in_phase	TRN2	at_time	408	with_outcome	empty
click_on	C4	in_room	RIGHT	in_phase	TRN2	at_time	444	with_outcome	empty
click_on	C4	in_room	RIGHT	in_phase	TRN2	at_time	475	with_outcome	empty
phase_clicks	3	on_loc	C4	in_room	RIGHT	in_phase	TRN2
click_on	C5	in_room	RIGHT	in_phase	TRN2	at_time	391	with_outcome	empty
click_on	C5	in_room	RIGHT	in_phase	TRN2	at_time	429	with_outcome	empty
click_on	C5	in_room	RIGHT	in_phase	TRN2	at_time	460	with_outcome	empty
click_on	C5	in_room	RIGHT	in_phase	TRN2	at_time	490	with_outcome	empty
phase_clicks	4	on_loc	C5	in_room	RIGHT	in_phase	TRN2
click_on	C6	in_room	RIGHT	in_phase	TRN2	at_time	395	with_outcome	empty
click_on	C6	in_room	RIGHT	in_phase	TRN2	at_time	433	with_outcome	full
click_on	C6	in_room	RIGHT	in_phase	TRN2	at_time	464	with_outcome	empty
click_on	C6	in_room	RIGHT	in_phase	TRN2	at_time	494	with_outcome	empty
phase_clicks	4	on_loc	C6	in_room	RIGHT	in_phase	TRN2
click_on	C7	in_room	RIGHT	in_phase	TRN2	at_time	399	with_outcome	empty
click_on	C7	in_room	RIGHT	in_phase	TRN2	at_time	437	with_outcome	empty
click_on	C7	in_room	RIGHT	in_phase	TRN2	at_time	468	with_outcome	full
click_on	C7	in_room	RIGHT	in_phase	TRN2	at_time	498	with_outcome	empty
phase_clicks	4	on_loc	C7	in_room	RIGHT	in_phase	TRN2
click_on	C8	in_room	RIGHT	in_phase	TRN2	at_time	404	with_outcome	empty
click_on	C8	in_room	RIGHT	in_phase	TRN2	at_time	441	with_outcome	empty
click_on	C8	in_room	RIGHT	in_phase	TRN2	at_time	471	with_outcome	full
phase_clicks	3	on_loc	C8	in_room	RIGHT	in_phase	TRN2
phase_clicks	0	on_loc	CENTER	in_room	RIGHT	in_phase	TRN2
phase_clicks	0	on_loc	LEFT	in_room	CENTER	in_phase	TRN2
click_on	RIGHT	in_room	CENTER	in_phase	TRN2	at_time	384	with_outcome	open
phase_clicks	1	on_loc	RIGHT	in_room	CENTER	in_phase	TRN2
phase_clicks	0	on_loc	CENTER	in_room	CENTER	in_phase	TRN2
partial_time_spent	6	in_room	CENTER	in_phase	TST
partial_time_spent	233	in_room	LEFT	in_phase	TST
click_on	C1	in_room	LEFT	in_phase	TST	at_time	535	with_outcome	empty
click_on	C1	in_room	LEFT	in_phase	TST	at_time	558	with_outcome	empty
click_on	C1	in_room	LEFT	in_phase	TST	at_time	596	with_outcome	empty
click_on	C1	in_room	LEFT	in_phase	TST	at_time	629	with_outcome	empty
click_on	C1	in_room	LEFT	in_phase	TST	at_time	658	with_outcome	empty
click_on	C1	in_room	LEFT	in_phase	TST	at_time	710	with_outcome	empty
click_on	C1	in_room	LEFT	in_phase	TST	at_time	733	with_outcome	empty
phase_clicks	7	on_loc	C1	in_room	LEFT	in_phase	TST
click_on	C2	in_room	LEFT	in_phase	TST	at_time	538	with_outcome	empty
click_on	C2	in_room	LEFT	in_phase	TST	at_time	571	with_outcome	empty
click_on	C2	in_room	LEFT	in_phase	TST	at_time	602	with_outcome	full
click_on	C2	in_room	LEFT	in_phase	TST	at_time	632	with_outcome	empty
click_on	C2	in_room	LEFT	in_phase	TST	at_time	662	with_outcome	empty
click_on	C2	in_room	LEFT	in_phase	TST	at_time	707	with_outcome	empty
click_on	C2	in_room	LEFT	in_phase	TST	at_time	749	with_outcome	empty
phase_clicks	7	on_loc	C2	in_room	LEFT	in_phase	TST
click_on	C3	in_room	LEFT	in_phase	TST	at_time	542	with_outcome	full
click_on	C3	in_room	LEFT	in_phase	TST	at_time	574	with_outcome	empty
click_on	C3	in_room	LEFT	in_phase	TST	at_time	611	with_outcome	empty
click_on	C3	in_room	LEFT	in_phase	TST	at_time	642	with_outcome	empty
click_on	C3	in_room	LEFT	in_phase	TST	at_time	669	with_outcome	empty
click_on	C3	in_room	LEFT	in_phase	TST	at_time	703	with_outcome	empty
phase_clicks	6	on_loc	C3	in_room	LEFT	in_phase	TST
click_on	C4	in_room	LEFT	in_phase	TST	at_time	549	with_outcome	empty
click_on	C4	in_room	LEFT	in_phase	TST	at_time	584	with_outcome	empty
click_on	C4	in_room	LEFT	in_phase	TST	at_time	616	with_outcome	empty
click_on	C4	in_room	LEFT	in_phase	TST	at_time	646	with_outcome	empty
click_on	C4	in_room	LEFT	in_phase	TST	at_time	682	with_outcome	empty
click_on	C4	in_room	LEFT	in_phase	TST	at_time	693	with_outcome	empty
click_on	C4	in_room	LEFT	in_phase	TST	at_time	699	with_outcome	empty
phase_clicks	7	on_loc	C4	in_room	LEFT	in_phase	TST
click_on	C5	in_room	LEFT	in_phase	TST	at_time	519	with_outcome	empty
click_on	C5	in_room	LEFT	in_phase	TST	at_time	564	with_outcome	empty
click_on	C5	in_room	LEFT	in_phase	TST	at_time	592	with_outcome	empty
click_on	C5	in_room	LEFT	in_phase	TST	at_time	625	with_outcome	empty
click_on	C5	in_room	LEFT	in_phase	TST	at_time	655	with_outcome	empty
click_on	C5	in_room	LEFT	in_phase	TST	at_time	714	with_outcome	empty
click_on	C5	in_room	LEFT	in_phase	TST	at_time	737	with_outcome	empty
phase_clicks	7	on_loc	C5	in_room	LEFT	in_phase	TST
click_on	C6	in_room	LEFT	in_phase	TST	at_time	525	with_outcome	empty
click_on	C6	in_room	LEFT	in_phase	TST	at_time	568	with_outcome	empty
click_on	C6	in_room	LEFT	in_phase	TST	at_time	636	with_outcome	empty
click_on	C6	in_room	LEFT	in_phase	TST	at_time	665	with_outcome	empty
click_on	C6	in_room	LEFT	in_phase	TST	at_time	721	with_outcome	empty
phase_clicks	5	on_loc	C6	in_room	LEFT	in_phase	TST
click_on	C7	in_room	LEFT	in_phase	TST	at_time	529	with_outcome	empty
click_on	C7	in_room	LEFT	in_phase	TST	at_time	578	with_outcome	empty
click_on	C7	in_room	LEFT	in_phase	TST	at_time	606	with_outcome	full
click_on	C7	in_room	LEFT	in_phase	TST	at_time	639	with_outcome	empty
click_on	C7	in_room	LEFT	in_phase	TST	at_time	673	with_outcome	empty
click_on	C7	in_room	LEFT	in_phase	TST	at_time	725	with_outcome	empty
phase_clicks	6	on_loc	C7	in_room	LEFT	in_phase	TST
click_on	C8	in_room	LEFT	in_phase	TST	at_time	553	with_outcome	empty
click_on	C8	in_room	LEFT	in_phase	TST	at_time	588	with_outcome	empty
click_on	C8	in_room	LEFT	in_phase	TST	at_time	621	with_outcome	empty
click_on	C8	in_room	LEFT	in_phase	TST	at_time	650	with_outcome	empty
click_on	C8	in_room	LEFT	in_phase	TST	at_time	677	with_outcome	empty
click_on	C8	in_room	LEFT	in_phase	TST	at_time	728	with_outcome	empty
phase_clicks	6	on_loc	C8	in_room	LEFT	in_phase	TST
phase_clicks	0	on_loc	CENTER	in_room	LEFT	in_phase	TST
final_click_count	13	on_loc	C1	in_room	LEFT
final_click_count	11	on_loc	C2	in_room	LEFT
final_click_count	11	on_loc	C3	in_room	LEFT
final_click_count	11	on_loc	C4	in_room	LEFT
final_click_count	12	on_loc	C5	in_room	LEFT
final_click_count	10	on_loc	C6	in_room	LEFT
final_click_count	10	on_loc	C7	in_room	LEFT
final_click_count	10	on_loc	C8	in_room	LEFT
final_click_count	1	on_loc	CENTER	in_room	LEFT
phase_clicks	0	on_loc	C1	in_room	RIGHT	in_phase	TST
phase_clicks	0	on_loc	C2	in_room	RIGHT	in_phase	TST
phase_clicks	0	on_loc	C3	in_room	RIGHT	in_phase	TST
phase_clicks	0	on_loc	C4	in_room	RIGHT	in_phase	TST
phase_clicks	0	on_loc	C5	in_room	RIGHT	in_phase	TST
phase_clicks	0	on_loc	C6	in_room	RIGHT	in_phase	TST
phase_clicks	0	on_loc	C7	in_room	RIGHT	in_phase	TST
phase_clicks	0	on_loc	C8	in_room	RIGHT	in_phase	TST
phase_clicks	0	on_loc	CENTER	in_room	RIGHT	in_phase	TST
final_click_count	7	on_loc	C1	in_room	RIGHT
final_click_count	6	on_loc	C2	in_room	RIGHT
final_click_count	6	on_loc	C3	in_room	RIGHT
final_click_count	6	on_loc	C4	in_room	RIGHT
final_click_count	9	on_loc	C5	in_room	RIGHT
final_click_count	8	on_loc	C6	in_room	RIGHT
final_click_count	8	on_loc	C7	in_room	RIGHT
final_click_count	7	on_loc	C8	in_room	RIGHT
final_click_count	1	on_loc	CENTER	in_room	RIGHT
click_on	LEFT	in_room	CENTER	in_phase	TST	at_time	513	with_outcome	open
phase_clicks	1	on_loc	LEFT	in_room	CENTER	in_phase	TST
phase_clicks	0	on_loc	RIGHT	in_room	CENTER	in_phase	TST
phase_clicks	0	on_loc	CENTER	in_room	CENTER	in_phase	TST
final_click_count	3	on_loc	LEFT	in_room	CENTER
final_click_count	3	on_loc	RIGHT	in_room	CENTER
final_click_count	1	on_loc	CENTER	in_room	CENTER
final_score	31
tot_time_spent	162.0	in_room	RIGHT	in_phase	PRE
tot_time_spent	0.0	in_room	INSIDE	in_phase	PRE
tot_time_spent	20.0	in_room	CENTER	in_phase	PRE
tot_time_spent	56.0	in_room	LEFT	in_phase	PRE
tot_time_spent	0.0	in_room	RIGHT	in_phase	TST
tot_time_spent	0.0	in_room	INSIDE	in_phase	TST
tot_time_spent	6.0	in_room	CENTER	in_phase	TST
tot_time_spent	233.0	in_room	LEFT	in_phase	TST
