# Supplementary material for: Intolerance of uncertainty and conditioned place preference in opioid addiction
Source: PeerJ. 2018 May 21;6:e4775. doi: 10.7717/peerj.4775 (PMC5967368; doi:10.7717/peerj.4775)
Supplement: Supplemental Information 1 — Contains raw data files from the conditioned place preference task for each participant. [file peerj-06-4775-s001.zip › Radell et al. opioid cpp task data files/controls/fox3_RPA2016-CDP6.txt]

fox_version	3
subject	RPA2016-CDP6
experimenter	DP
condition	TWO	room1 (right), room2 (left), high reward first
TST_START_CNT	8
HI_REWARD_INC_FREQ	4000
CNT_INC_FREQ	60
TRN2_START_CNT	6
LOW_REWARD_INC_FREQ	4000
END_GAME_CNT	12
HI_REWARD_MAX	80
LOW_REWARD_MIN	0
HI_REWARD_INC_AMNT	10
LOW_REWARD_MAX	5
TRN1_START_CNT	4
HI_REWARD_MIN	0
LOW_REWARD_INC_AMNT	1

partial_time_spent	9	in_room	CENTER	in_phase	PRE
partial_time_spent	97	in_room	RIGHT	in_phase	PRE
partial_time_spent	5	in_room	CENTER	in_phase	PRE
partial_time_spent	127	in_room	LEFT	in_phase	PRE
high_reward_room	RIGHT
click_on	C1	in_room	LEFT	in_phase	PRE	at_time	114	with_outcome	empty
click_on	C1	in_room	LEFT	in_phase	PRE	at_time	155	with_outcome	empty
click_on	C1	in_room	LEFT	in_phase	PRE	at_time	189	with_outcome	empty
click_on	C1	in_room	LEFT	in_phase	PRE	at_time	216	with_outcome	empty
phase_clicks	4	on_loc	C1	in_room	LEFT	in_phase	PRE
click_on	C2	in_room	LEFT	in_phase	PRE	at_time	152	with_outcome	empty
click_on	C2	in_room	LEFT	in_phase	PRE	at_time	186	with_outcome	empty
phase_clicks	2	on_loc	C2	in_room	LEFT	in_phase	PRE
click_on	C3	in_room	LEFT	in_phase	PRE	at_time	146	with_outcome	empty
click_on	C3	in_room	LEFT	in_phase	PRE	at_time	183	with_outcome	full
click_on	C3	in_room	LEFT	in_phase	PRE	at_time	234	with_outcome	empty
phase_clicks	3	on_loc	C3	in_room	LEFT	in_phase	PRE
click_on	C4	in_room	LEFT	in_phase	PRE	at_time	142	with_outcome	empty
click_on	C4	in_room	LEFT	in_phase	PRE	at_time	177	with_outcome	empty
click_on	C4	in_room	LEFT	in_phase	PRE	at_time	238	with_outcome	empty
phase_clicks	3	on_loc	C4	in_room	LEFT	in_phase	PRE
click_on	C5	in_room	LEFT	in_phase	PRE	at_time	121	with_outcome	empty
click_on	C5	in_room	LEFT	in_phase	PRE	at_time	161	with_outcome	empty
click_on	C5	in_room	LEFT	in_phase	PRE	at_time	193	with_outcome	empty
click_on	C5	in_room	LEFT	in_phase	PRE	at_time	219	with_outcome	empty
phase_clicks	4	on_loc	C5	in_room	LEFT	in_phase	PRE
click_on	C6	in_room	LEFT	in_phase	PRE	at_time	127	with_outcome	full
click_on	C6	in_room	LEFT	in_phase	PRE	at_time	165	with_outcome	empty
click_on	C6	in_room	LEFT	in_phase	PRE	at_time	200	with_outcome	empty
click_on	C6	in_room	LEFT	in_phase	PRE	at_time	228	with_outcome	empty
phase_clicks	4	on_loc	C6	in_room	LEFT	in_phase	PRE
click_on	C7	in_room	LEFT	in_phase	PRE	at_time	130	with_outcome	empty
click_on	C7	in_room	LEFT	in_phase	PRE	at_time	168	with_outcome	empty
click_on	C7	in_room	LEFT	in_phase	PRE	at_time	204	with_outcome	empty
click_on	C7	in_room	LEFT	in_phase	PRE	at_time	231	with_outcome	empty
phase_clicks	4	on_loc	C7	in_room	LEFT	in_phase	PRE
click_on	C8	in_room	LEFT	in_phase	PRE	at_time	135	with_outcome	empty
click_on	C8	in_room	LEFT	in_phase	PRE	at_time	173	with_outcome	empty
click_on	C8	in_room	LEFT	in_phase	PRE	at_time	210	with_outcome	empty
phase_clicks	3	on_loc	C8	in_room	LEFT	in_phase	PRE
phase_clicks	0	on_loc	CENTER	in_room	LEFT	in_phase	PRE
click_on	C1	in_room	RIGHT	in_phase	PRE	at_time	29	with_outcome	empty
click_on	C1	in_room	RIGHT	in_phase	PRE	at_time	55	with_outcome	empty
click_on	C1	in_room	RIGHT	in_phase	PRE	at_time	95	with_outcome	empty
phase_clicks	3	on_loc	C1	in_room	RIGHT	in_phase	PRE
click_on	C2	in_room	RIGHT	in_phase	PRE	at_time	35	with_outcome	empty
click_on	C2	in_room	RIGHT	in_phase	PRE	at_time	61	with_outcome	empty
phase_clicks	2	on_loc	C2	in_room	RIGHT	in_phase	PRE
click_on	C3	in_room	RIGHT	in_phase	PRE	at_time	41	with_outcome	empty
click_on	C3	in_room	RIGHT	in_phase	PRE	at_time	75	with_outcome	empty
phase_clicks	2	on_loc	C3	in_room	RIGHT	in_phase	PRE
click_on	C4	in_room	RIGHT	in_phase	PRE	at_time	17	with_outcome	empty
click_on	C4	in_room	RIGHT	in_phase	PRE	at_time	81	with_outcome	empty
phase_clicks	2	on_loc	C4	in_room	RIGHT	in_phase	PRE
click_on	C5	in_room	RIGHT	in_phase	PRE	at_time	12	with_outcome	empty
click_on	C5	in_room	RIGHT	in_phase	PRE	at_time	51	with_outcome	full
click_on	C5	in_room	RIGHT	in_phase	PRE	at_time	90	with_outcome	empty
click_on	C5	in_room	RIGHT	in_phase	PRE	at_time	99	with_outcome	empty
phase_clicks	4	on_loc	C5	in_room	RIGHT	in_phase	PRE
click_on	C6	in_room	RIGHT	in_phase	PRE	at_time	38	with_outcome	empty
click_on	C6	in_room	RIGHT	in_phase	PRE	at_time	64	with_outcome	empty
phase_clicks	2	on_loc	C6	in_room	RIGHT	in_phase	PRE
click_on	C7	in_room	RIGHT	in_phase	PRE	at_time	48	with_outcome	empty
click_on	C7	in_room	RIGHT	in_phase	PRE	at_time	67	with_outcome	empty
phase_clicks	2	on_loc	C7	in_room	RIGHT	in_phase	PRE
click_on	C8	in_room	RIGHT	in_phase	PRE	at_time	23	with_outcome	empty
click_on	C8	in_room	RIGHT	in_phase	PRE	at_time	84	with_outcome	empty
phase_clicks	2	on_loc	C8	in_room	RIGHT	in_phase	PRE
click_on	CENTER	in_room	RIGHT	in_phase	PRE	at_time	104	with_outcome	open
phase_clicks	1	on_loc	CENTER	in_room	RIGHT	in_phase	PRE
click_on	LEFT	in_room	CENTER	in_phase	PRE	at_time	109	with_outcome	open
phase_clicks	1	on_loc	LEFT	in_room	CENTER	in_phase	PRE
click_on	RIGHT	in_room	CENTER	in_phase	PRE	at_time	6	with_outcome	open
phase_clicks	1	on_loc	RIGHT	in_room	CENTER	in_phase	PRE
phase_clicks	0	on_loc	CENTER	in_room	CENTER	in_phase	PRE
partial_time_spent	6	in_room	CENTER	in_phase	TRN1
partial_time_spent	112	in_room	RIGHT	in_phase	TRN1
phase_clicks	0	on_loc	C1	in_room	LEFT	in_phase	TRN1
phase_clicks	0	on_loc	C2	in_room	LEFT	in_phase	TRN1
phase_clicks	0	on_loc	C3	in_room	LEFT	in_phase	TRN1
phase_clicks	0	on_loc	C4	in_room	LEFT	in_phase	TRN1
phase_clicks	0	on_loc	C5	in_room	LEFT	in_phase	TRN1
phase_clicks	0	on_loc	C6	in_room	LEFT	in_phase	TRN1
phase_clicks	0	on_loc	C7	in_room	LEFT	in_phase	TRN1
phase_clicks	0	on_loc	C8	in_room	LEFT	in_phase	TRN1
phase_clicks	0	on_loc	CENTER	in_room	LEFT	in_phase	TRN1
click_on	C1	in_room	RIGHT	in_phase	TRN1	at_time	277	with_outcome	full
click_on	C1	in_room	RIGHT	in_phase	TRN1	at_time	314	with_outcome	full
click_on	C1	in_room	RIGHT	in_phase	TRN1	at_time	353	with_outcome	empty
phase_clicks	3	on_loc	C1	in_room	RIGHT	in_phase	TRN1
click_on	C2	in_room	RIGHT	in_phase	TRN1	at_time	285	with_outcome	empty
click_on	C2	in_room	RIGHT	in_phase	TRN1	at_time	321	with_outcome	full
click_on	C2	in_room	RIGHT	in_phase	TRN1	at_time	358	with_outcome	full
phase_clicks	3	on_loc	C2	in_room	RIGHT	in_phase	TRN1
click_on	C3	in_room	RIGHT	in_phase	TRN1	at_time	288	with_outcome	full
click_on	C3	in_room	RIGHT	in_phase	TRN1	at_time	324	with_outcome	full
click_on	C3	in_room	RIGHT	in_phase	TRN1	at_time	328	with_outcome	empty
click_on	C3	in_room	RIGHT	in_phase	TRN1	at_time	362	with_outcome	full
phase_clicks	4	on_loc	C3	in_room	RIGHT	in_phase	TRN1
click_on	C4	in_room	RIGHT	in_phase	TRN1	at_time	292	with_outcome	full
click_on	C4	in_room	RIGHT	in_phase	TRN1	at_time	335	with_outcome	full
click_on	C4	in_room	RIGHT	in_phase	TRN1	at_time	368	with_outcome	empty
phase_clicks	3	on_loc	C4	in_room	RIGHT	in_phase	TRN1
click_on	C5	in_room	RIGHT	in_phase	TRN1	at_time	260	with_outcome	empty
click_on	C5	in_room	RIGHT	in_phase	TRN1	at_time	296	with_outcome	full
click_on	C5	in_room	RIGHT	in_phase	TRN1	at_time	339	with_outcome	empty
phase_clicks	3	on_loc	C5	in_room	RIGHT	in_phase	TRN1
click_on	C6	in_room	RIGHT	in_phase	TRN1	at_time	265	with_outcome	empty
click_on	C6	in_room	RIGHT	in_phase	TRN1	at_time	303	with_outcome	full
click_on	C6	in_room	RIGHT	in_phase	TRN1	at_time	343	with_outcome	full
phase_clicks	3	on_loc	C6	in_room	RIGHT	in_phase	TRN1
click_on	C7	in_room	RIGHT	in_phase	TRN1	at_time	268	with_outcome	full
click_on	C7	in_room	RIGHT	in_phase	TRN1	at_time	306	with_outcome	full
click_on	C7	in_room	RIGHT	in_phase	TRN1	at_time	346	with_outcome	empty
phase_clicks	3	on_loc	C7	in_room	RIGHT	in_phase	TRN1
click_on	C8	in_room	RIGHT	in_phase	TRN1	at_time	273	with_outcome	empty
click_on	C8	in_room	RIGHT	in_phase	TRN1	at_time	310	with_outcome	full
click_on	C8	in_room	RIGHT	in_phase	TRN1	at_time	349	with_outcome	full
phase_clicks	3	on_loc	C8	in_room	RIGHT	in_phase	TRN1
phase_clicks	0	on_loc	CENTER	in_room	RIGHT	in_phase	TRN1
phase_clicks	0	on_loc	LEFT	in_room	CENTER	in_phase	TRN1
click_on	RIGHT	in_room	CENTER	in_phase	TRN1	at_time	254	with_outcome	open
phase_clicks	1	on_loc	RIGHT	in_room	CENTER	in_phase	TRN1
phase_clicks	0	on_loc	CENTER	in_room	CENTER	in_phase	TRN1
partial_time_spent	5	in_room	CENTER	in_phase	TRN2
partial_time_spent	114	in_room	LEFT	in_phase	TRN2
click_on	C1	in_room	LEFT	in_phase	TRN2	at_time	397	with_outcome	empty
click_on	C1	in_room	LEFT	in_phase	TRN2	at_time	430	with_outcome	empty
click_on	C1	in_room	LEFT	in_phase	TRN2	at_time	468	with_outcome	empty
click_on	C1	in_room	LEFT	in_phase	TRN2	at_time	490	with_outcome	empty
phase_clicks	4	on_loc	C1	in_room	LEFT	in_phase	TRN2
click_on	C2	in_room	LEFT	in_phase	TRN2	at_time	401	with_outcome	empty
click_on	C2	in_room	LEFT	in_phase	TRN2	at_time	435	with_outcome	empty
click_on	C2	in_room	LEFT	in_phase	TRN2	at_time	472	with_outcome	empty
phase_clicks	3	on_loc	C2	in_room	LEFT	in_phase	TRN2
click_on	C3	in_room	LEFT	in_phase	TRN2	at_time	404	with_outcome	empty
click_on	C3	in_room	LEFT	in_phase	TRN2	at_time	437	with_outcome	empty
click_on	C3	in_room	LEFT	in_phase	TRN2	at_time	474	with_outcome	empty
phase_clicks	3	on_loc	C3	in_room	LEFT	in_phase	TRN2
click_on	C4	in_room	LEFT	in_phase	TRN2	at_time	410	with_outcome	empty
click_on	C4	in_room	LEFT	in_phase	TRN2	at_time	443	with_outcome	empty
click_on	C4	in_room	LEFT	in_phase	TRN2	at_time	480	with_outcome	empty
phase_clicks	3	on_loc	C4	in_room	LEFT	in_phase	TRN2
click_on	C5	in_room	LEFT	in_phase	TRN2	at_time	387	with_outcome	empty
click_on	C5	in_room	LEFT	in_phase	TRN2	at_time	414	with_outcome	empty
click_on	C5	in_room	LEFT	in_phase	TRN2	at_time	496	with_outcome	empty
phase_clicks	3	on_loc	C5	in_room	LEFT	in_phase	TRN2
click_on	C6	in_room	LEFT	in_phase	TRN2	at_time	395	with_outcome	empty
click_on	C6	in_room	LEFT	in_phase	TRN2	at_time	419	with_outcome	empty
click_on	C6	in_room	LEFT	in_phase	TRN2	at_time	454	with_outcome	empty
phase_clicks	3	on_loc	C6	in_room	LEFT	in_phase	TRN2
click_on	C7	in_room	LEFT	in_phase	TRN2	at_time	422	with_outcome	empty
click_on	C7	in_room	LEFT	in_phase	TRN2	at_time	458	with_outcome	empty
phase_clicks	2	on_loc	C7	in_room	LEFT	in_phase	TRN2
click_on	C8	in_room	LEFT	in_phase	TRN2	at_time	464	with_outcome	empty
click_on	C8	in_room	LEFT	in_phase	TRN2	at_time	484	with_outcome	empty
phase_clicks	2	on_loc	C8	in_room	LEFT	in_phase	TRN2
phase_clicks	0	on_loc	CENTER	in_room	LEFT	in_phase	TRN2
phase_clicks	0	on_loc	C1	in_room	RIGHT	in_phase	TRN2
phase_clicks	0	on_loc	C2	in_room	RIGHT	in_phase	TRN2
phase_clicks	0	on_loc	C3	in_room	RIGHT	in_phase	TRN2
phase_clicks	0	on_loc	C4	in_room	RIGHT	in_phase	TRN2
phase_clicks	0	on_loc	C5	in_room	RIGHT	in_phase	TRN2
phase_clicks	0	on_loc	C6	in_room	RIGHT	in_phase	TRN2
phase_clicks	0	on_loc	C7	in_room	RIGHT	in_phase	TRN2
phase_clicks	0	on_loc	C8	in_room	RIGHT	in_phase	TRN2
phase_clicks	0	on_loc	CENTER	in_room	RIGHT	in_phase	TRN2
click_on	LEFT	in_room	CENTER	in_phase	TRN2	at_time	382	with_outcome	open
phase_clicks	1	on_loc	LEFT	in_room	CENTER	in_phase	TRN2
phase_clicks	0	on_loc	RIGHT	in_room	CENTER	in_phase	TRN2
phase_clicks	0	on_loc	CENTER	in_room	CENTER	in_phase	TRN2
partial_time_spent	12	in_room	CENTER	in_phase	TST
partial_time_spent	53	in_room	RIGHT	in_phase	TST
partial_time_spent	4	in_room	CENTER	in_phase	TST
partial_time_spent	121	in_room	LEFT	in_phase	TST
partial_time_spent	4	in_room	CENTER	in_phase	TST
partial_time_spent	41	in_room	RIGHT	in_phase	TST
click_on	C1	in_room	LEFT	in_phase	TST	at_time	584	with_outcome	empty
click_on	C1	in_room	LEFT	in_phase	TST	at_time	625	with_outcome	empty
click_on	C1	in_room	LEFT	in_phase	TST	at_time	657	with_outcome	full
click_on	C1	in_room	LEFT	in_phase	TST	at_time	664	with_outcome	empty
click_on	C1	in_room	LEFT	in_phase	TST	at_time	694	with_outcome	empty
phase_clicks	5	on_loc	C1	in_room	LEFT	in_phase	TST
click_on	C2	in_room	LEFT	in_phase	TST	at_time	605	with_outcome	empty
click_on	C2	in_room	LEFT	in_phase	TST	at_time	628	with_outcome	empty
click_on	C2	in_room	LEFT	in_phase	TST	at_time	661	with_outcome	empty
click_on	C2	in_room	LEFT	in_phase	TST	at_time	697	with_outcome	empty
phase_clicks	4	on_loc	C2	in_room	LEFT	in_phase	TST
click_on	C3	in_room	LEFT	in_phase	TST	at_time	599	with_outcome	empty
click_on	C3	in_room	LEFT	in_phase	TST	at_time	632	with_outcome	empty
click_on	C3	in_room	LEFT	in_phase	TST	at_time	672	with_outcome	empty
phase_clicks	3	on_loc	C3	in_room	LEFT	in_phase	TST
click_on	C4	in_room	LEFT	in_phase	TST	at_time	593	with_outcome	full
click_on	C4	in_room	LEFT	in_phase	TST	at_time	637	with_outcome	empty
click_on	C4	in_room	LEFT	in_phase	TST	at_time	668	with_outcome	empty
phase_clicks	3	on_loc	C4	in_room	LEFT	in_phase	TST
click_on	C5	in_room	LEFT	in_phase	TST	at_time	589	with_outcome	empty
click_on	C5	in_room	LEFT	in_phase	TST	at_time	619	with_outcome	empty
click_on	C5	in_room	LEFT	in_phase	TST	at_time	651	with_outcome	empty
click_on	C5	in_room	LEFT	in_phase	TST	at_time	688	with_outcome	empty
phase_clicks	4	on_loc	C5	in_room	LEFT	in_phase	TST
click_on	C6	in_room	LEFT	in_phase	TST	at_time	615	with_outcome	empty
click_on	C6	in_room	LEFT	in_phase	TST	at_time	648	with_outcome	empty
click_on	C6	in_room	LEFT	in_phase	TST	at_time	685	with_outcome	empty
phase_clicks	3	on_loc	C6	in_room	LEFT	in_phase	TST
click_on	C7	in_room	LEFT	in_phase	TST	at_time	611	with_outcome	empty
click_on	C7	in_room	LEFT	in_phase	TST	at_time	645	with_outcome	empty
click_on	C7	in_room	LEFT	in_phase	TST	at_time	680	with_outcome	empty
phase_clicks	3	on_loc	C7	in_room	LEFT	in_phase	TST
click_on	C8	in_room	LEFT	in_phase	TST	at_time	608	with_outcome	empty
click_on	C8	in_room	LEFT	in_phase	TST	at_time	641	with_outcome	empty
click_on	C8	in_room	LEFT	in_phase	TST	at_time	676	with_outcome	empty
phase_clicks	3	on_loc	C8	in_room	LEFT	in_phase	TST
click_on	CENTER	in_room	LEFT	in_phase	TST	at_time	700	with_outcome	open
phase_clicks	1	on_loc	CENTER	in_room	LEFT	in_phase	TST
final_click_count	13	on_loc	C1	in_room	LEFT
final_click_count	9	on_loc	C2	in_room	LEFT
final_click_count	9	on_loc	C3	in_room	LEFT
final_click_count	9	on_loc	C4	in_room	LEFT
final_click_count	11	on_loc	C5	in_room	LEFT
final_click_count	10	on_loc	C6	in_room	LEFT
final_click_count	9	on_loc	C7	in_room	LEFT
final_click_count	8	on_loc	C8	in_room	LEFT
final_click_count	1	on_loc	CENTER	in_room	LEFT
click_on	C1	in_room	RIGHT	in_phase	TST	at_time	539	with_outcome	empty
click_on	C1	in_room	RIGHT	in_phase	TST	at_time	720	with_outcome	empty
click_on	C1	in_room	RIGHT	in_phase	TST	at_time	750	with_outcome	full
phase_clicks	3	on_loc	C1	in_room	RIGHT	in_phase	TST
click_on	C2	in_room	RIGHT	in_phase	TST	at_time	545	with_outcome	empty
click_on	C2	in_room	RIGHT	in_phase	TST	at_time	725	with_outcome	empty
phase_clicks	2	on_loc	C2	in_room	RIGHT	in_phase	TST
click_on	C3	in_room	RIGHT	in_phase	TST	at_time	547	with_outcome	empty
click_on	C3	in_room	RIGHT	in_phase	TST	at_time	728	with_outcome	empty
phase_clicks	2	on_loc	C3	in_room	RIGHT	in_phase	TST
click_on	C4	in_room	RIGHT	in_phase	TST	at_time	553	with_outcome	empty
click_on	C4	in_room	RIGHT	in_phase	TST	at_time	732	with_outcome	empty
phase_clicks	2	on_loc	C4	in_room	RIGHT	in_phase	TST
click_on	C5	in_room	RIGHT	in_phase	TST	at_time	525	with_outcome	empty
click_on	C5	in_room	RIGHT	in_phase	TST	at_time	533	with_outcome	empty
click_on	C5	in_room	RIGHT	in_phase	TST	at_time	569	with_outcome	empty
click_on	C5	in_room	RIGHT	in_phase	TST	at_time	710	with_outcome	empty
click_on	C5	in_room	RIGHT	in_phase	TST	at_time	746	with_outcome	full
phase_clicks	5	on_loc	C5	in_room	RIGHT	in_phase	TST
click_on	C6	in_room	RIGHT	in_phase	TST	at_time	566	with_outcome	full
click_on	C6	in_room	RIGHT	in_phase	TST	at_time	714	with_outcome	empty
click_on	C6	in_room	RIGHT	in_phase	TST	at_time	743	with_outcome	empty
phase_clicks	3	on_loc	C6	in_room	RIGHT	in_phase	TST
click_on	C7	in_room	RIGHT	in_phase	TST	at_time	562	with_outcome	empty
click_on	C7	in_room	RIGHT	in_phase	TST	at_time	716	with_outcome	empty
click_on	C7	in_room	RIGHT	in_phase	TST	at_time	739	with_outcome	empty
phase_clicks	3	on_loc	C7	in_room	RIGHT	in_phase	TST
click_on	C8	in_room	RIGHT	in_phase	TST	at_time	559	with_outcome	empty
click_on	C8	in_room	RIGHT	in_phase	TST	at_time	736	with_outcome	empty
phase_clicks	2	on_loc	C8	in_room	RIGHT	in_phase	TST
click_on	CENTER	in_room	RIGHT	in_phase	TST	at_time	573	with_outcome	open
phase_clicks	1	on_loc	CENTER	in_room	RIGHT	in_phase	TST
final_click_count	9	on_loc	C1	in_room	RIGHT
final_click_count	7	on_loc	C2	in_room	RIGHT
final_click_count	8	on_loc	C3	in_room	RIGHT
final_click_count	7	on_loc	C4	in_room	RIGHT
final_click_count	12	on_loc	C5	in_room	RIGHT
final_click_count	8	on_loc	C6	in_room	RIGHT
final_click_count	8	on_loc	C7	in_room	RIGHT
final_click_count	7	on_loc	C8	in_room	RIGHT
final_click_count	2	on_loc	CENTER	in_room	RIGHT
click_on	LEFT	in_room	CENTER	in_phase	TST	at_time	578	with_outcome	open
phase_clicks	1	on_loc	LEFT	in_room	CENTER	in_phase	TST
click_on	RIGHT	in_room	CENTER	in_phase	TST	at_time	520	with_outcome	open
click_on	RIGHT	in_room	CENTER	in_phase	TST	at_time	705	with_outcome	open
phase_clicks	2	on_loc	RIGHT	in_room	CENTER	in_phase	TST
phase_clicks	0	on_loc	CENTER	in_room	CENTER	in_phase	TST
final_click_count	3	on_loc	LEFT	in_room	CENTER
final_click_count	4	on_loc	RIGHT	in_room	CENTER
final_click_count	1	on_loc	CENTER	in_room	CENTER
final_score	24
tot_time_spent	14.0	in_room	CENTER	in_phase	PRE
tot_time_spent	97.0	in_room	RIGHT	in_phase	PRE
tot_time_spent	0.0	in_room	INSIDE	in_phase	PRE
tot_time_spent	127.0	in_room	LEFT	in_phase	PRE
tot_time_spent	20.0	in_room	CENTER	in_phase	TST
tot_time_spent	94.0	in_room	RIGHT	in_phase	TST
tot_time_spent	0.0	in_room	INSIDE	in_phase	TST
tot_time_spent	121.0	in_room	LEFT	in_phase	TST
