# Supplementary material for: Intolerance of uncertainty and conditioned place preference in opioid addiction
Source: PeerJ. 2018 May 21;6:e4775. doi: 10.7717/peerj.4775 (PMC5967368; doi:10.7717/peerj.4775)
Supplement: Supplemental Information 1 — Contains raw data files from the conditioned place preference task for each participant. [file peerj-06-4775-s001.zip › Radell et al. opioid cpp task data files/controls/fox3_RPACONTROL24.txt]

fox_version	3
subject	RPACONTROL24
experimenter	dp
condition	TWO	room1 (right), room2 (left), high reward first
END_GAME_CNT	12
HI_REWARD_INC_AMNT	10
LOW_REWARD_MAX	5
LOW_REWARD_INC_AMNT	1
CNT_INC_FREQ	60
HI_REWARD_MIN	0
LOW_REWARD_INC_FREQ	4000
TRN2_START_CNT	6
HI_REWARD_INC_FREQ	4000
HI_REWARD_MAX	80
TST_START_CNT	8
TRN1_START_CNT	4
LOW_REWARD_MIN	0

partial_time_spent	7	in_room	CENTER	in_phase	PRE
partial_time_spent	105	in_room	LEFT	in_phase	PRE
partial_time_spent	6	in_room	CENTER	in_phase	PRE
partial_time_spent	85	in_room	RIGHT	in_phase	PRE
partial_time_spent	6	in_room	CENTER	in_phase	PRE
partial_time_spent	28	in_room	LEFT	in_phase	PRE
high_reward_room	RIGHT
click_on	C1	in_room	LEFT	in_phase	PRE	at_time	34	with_outcome	empty
click_on	C1	in_room	LEFT	in_phase	PRE	at_time	72	with_outcome	empty
click_on	C1	in_room	LEFT	in_phase	PRE	at_time	226	with_outcome	empty
phase_clicks	3	on_loc	C1	in_room	LEFT	in_phase	PRE
click_on	C2	in_room	LEFT	in_phase	PRE	at_time	29	with_outcome	empty
click_on	C2	in_room	LEFT	in_phase	PRE	at_time	69	with_outcome	empty
click_on	C2	in_room	LEFT	in_phase	PRE	at_time	223	with_outcome	empty
phase_clicks	3	on_loc	C2	in_room	LEFT	in_phase	PRE
click_on	C3	in_room	LEFT	in_phase	PRE	at_time	22	with_outcome	empty
click_on	C3	in_room	LEFT	in_phase	PRE	at_time	64	with_outcome	empty
click_on	C3	in_room	LEFT	in_phase	PRE	at_time	220	with_outcome	empty
phase_clicks	3	on_loc	C3	in_room	LEFT	in_phase	PRE
click_on	C4	in_room	LEFT	in_phase	PRE	at_time	11	with_outcome	empty
click_on	C4	in_room	LEFT	in_phase	PRE	at_time	15	with_outcome	empty
click_on	C4	in_room	LEFT	in_phase	PRE	at_time	58	with_outcome	empty
click_on	C4	in_room	LEFT	in_phase	PRE	at_time	94	with_outcome	empty
click_on	C4	in_room	LEFT	in_phase	PRE	at_time	99	with_outcome	empty
click_on	C4	in_room	LEFT	in_phase	PRE	at_time	102	with_outcome	empty
click_on	C4	in_room	LEFT	in_phase	PRE	at_time	106	with_outcome	empty
click_on	C4	in_room	LEFT	in_phase	PRE	at_time	215	with_outcome	empty
phase_clicks	8	on_loc	C4	in_room	LEFT	in_phase	PRE
click_on	C5	in_room	LEFT	in_phase	PRE	at_time	54	with_outcome	empty
click_on	C5	in_room	LEFT	in_phase	PRE	at_time	76	with_outcome	empty
phase_clicks	2	on_loc	C5	in_room	LEFT	in_phase	PRE
click_on	C6	in_room	LEFT	in_phase	PRE	at_time	49	with_outcome	empty
click_on	C6	in_room	LEFT	in_phase	PRE	at_time	82	with_outcome	empty
phase_clicks	2	on_loc	C6	in_room	LEFT	in_phase	PRE
click_on	C7	in_room	LEFT	in_phase	PRE	at_time	44	with_outcome	empty
click_on	C7	in_room	LEFT	in_phase	PRE	at_time	84	with_outcome	empty
click_on	C7	in_room	LEFT	in_phase	PRE	at_time	237	with_outcome	empty
phase_clicks	3	on_loc	C7	in_room	LEFT	in_phase	PRE
click_on	C8	in_room	LEFT	in_phase	PRE	at_time	39	with_outcome	empty
click_on	C8	in_room	LEFT	in_phase	PRE	at_time	90	with_outcome	empty
click_on	C8	in_room	LEFT	in_phase	PRE	at_time	231	with_outcome	empty
phase_clicks	3	on_loc	C8	in_room	LEFT	in_phase	PRE
click_on	CENTER	in_room	LEFT	in_phase	PRE	at_time	110	with_outcome	open
phase_clicks	1	on_loc	CENTER	in_room	LEFT	in_phase	PRE
click_on	C1	in_room	RIGHT	in_phase	PRE	at_time	150	with_outcome	empty
click_on	C1	in_room	RIGHT	in_phase	PRE	at_time	181	with_outcome	empty
phase_clicks	2	on_loc	C1	in_room	RIGHT	in_phase	PRE
click_on	C2	in_room	RIGHT	in_phase	PRE	at_time	155	with_outcome	empty
click_on	C2	in_room	RIGHT	in_phase	PRE	at_time	184	with_outcome	empty
phase_clicks	2	on_loc	C2	in_room	RIGHT	in_phase	PRE
click_on	C3	in_room	RIGHT	in_phase	PRE	at_time	132	with_outcome	empty
click_on	C3	in_room	RIGHT	in_phase	PRE	at_time	159	with_outcome	empty
click_on	C3	in_room	RIGHT	in_phase	PRE	at_time	187	with_outcome	empty
phase_clicks	3	on_loc	C3	in_room	RIGHT	in_phase	PRE
click_on	C4	in_room	RIGHT	in_phase	PRE	at_time	123	with_outcome	empty
click_on	C4	in_room	RIGHT	in_phase	PRE	at_time	163	with_outcome	empty
click_on	C4	in_room	RIGHT	in_phase	PRE	at_time	191	with_outcome	empty
click_on	C4	in_room	RIGHT	in_phase	PRE	at_time	196	with_outcome	empty
phase_clicks	4	on_loc	C4	in_room	RIGHT	in_phase	PRE
click_on	C5	in_room	RIGHT	in_phase	PRE	at_time	145	with_outcome	empty
click_on	C5	in_room	RIGHT	in_phase	PRE	at_time	177	with_outcome	empty
phase_clicks	2	on_loc	C5	in_room	RIGHT	in_phase	PRE
click_on	C6	in_room	RIGHT	in_phase	PRE	at_time	142	with_outcome	empty
click_on	C6	in_room	RIGHT	in_phase	PRE	at_time	174	with_outcome	empty
phase_clicks	2	on_loc	C6	in_room	RIGHT	in_phase	PRE
click_on	C7	in_room	RIGHT	in_phase	PRE	at_time	138	with_outcome	empty
click_on	C7	in_room	RIGHT	in_phase	PRE	at_time	170	with_outcome	empty
phase_clicks	2	on_loc	C7	in_room	RIGHT	in_phase	PRE
click_on	C8	in_room	RIGHT	in_phase	PRE	at_time	129	with_outcome	empty
click_on	C8	in_room	RIGHT	in_phase	PRE	at_time	167	with_outcome	empty
phase_clicks	2	on_loc	C8	in_room	RIGHT	in_phase	PRE
click_on	CENTER	in_room	RIGHT	in_phase	PRE	at_time	202	with_outcome	open
phase_clicks	1	on_loc	CENTER	in_room	RIGHT	in_phase	PRE
click_on	LEFT	in_room	CENTER	in_phase	PRE	at_time	4	with_outcome	open
click_on	LEFT	in_room	CENTER	in_phase	PRE	at_time	209	with_outcome	open
phase_clicks	2	on_loc	LEFT	in_room	CENTER	in_phase	PRE
click_on	RIGHT	in_room	CENTER	in_phase	PRE	at_time	117	with_outcome	open
phase_clicks	1	on_loc	RIGHT	in_room	CENTER	in_phase	PRE
phase_clicks	0	on_loc	CENTER	in_room	CENTER	in_phase	PRE
partial_time_spent	5	in_room	CENTER	in_phase	TRN1
partial_time_spent	114	in_room	RIGHT	in_phase	TRN1
phase_clicks	0	on_loc	C1	in_room	LEFT	in_phase	TRN1
phase_clicks	0	on_loc	C2	in_room	LEFT	in_phase	TRN1
phase_clicks	0	on_loc	C3	in_room	LEFT	in_phase	TRN1
phase_clicks	0	on_loc	C4	in_room	LEFT	in_phase	TRN1
phase_clicks	0	on_loc	C5	in_room	LEFT	in_phase	TRN1
phase_clicks	0	on_loc	C6	in_room	LEFT	in_phase	TRN1
phase_clicks	0	on_loc	C7	in_room	LEFT	in_phase	TRN1
phase_clicks	0	on_loc	C8	in_room	LEFT	in_phase	TRN1
phase_clicks	0	on_loc	CENTER	in_room	LEFT	in_phase	TRN1
click_on	C1	in_room	RIGHT	in_phase	TRN1	at_time	283	with_outcome	empty
click_on	C1	in_room	RIGHT	in_phase	TRN1	at_time	313	with_outcome	full
click_on	C1	in_room	RIGHT	in_phase	TRN1	at_time	352	with_outcome	full
phase_clicks	3	on_loc	C1	in_room	RIGHT	in_phase	TRN1
click_on	C2	in_room	RIGHT	in_phase	TRN1	at_time	279	with_outcome	full
click_on	C2	in_room	RIGHT	in_phase	TRN1	at_time	310	with_outcome	full
click_on	C2	in_room	RIGHT	in_phase	TRN1	at_time	348	with_outcome	empty
phase_clicks	3	on_loc	C2	in_room	RIGHT	in_phase	TRN1
click_on	C3	in_room	RIGHT	in_phase	TRN1	at_time	273	with_outcome	full
click_on	C3	in_room	RIGHT	in_phase	TRN1	at_time	306	with_outcome	full
click_on	C3	in_room	RIGHT	in_phase	TRN1	at_time	345	with_outcome	full
phase_clicks	3	on_loc	C3	in_room	RIGHT	in_phase	TRN1
click_on	C4	in_room	RIGHT	in_phase	TRN1	at_time	269	with_outcome	full
click_on	C4	in_room	RIGHT	in_phase	TRN1	at_time	302	with_outcome	full
click_on	C4	in_room	RIGHT	in_phase	TRN1	at_time	333	with_outcome	full
click_on	C4	in_room	RIGHT	in_phase	TRN1	at_time	339	with_outcome	empty
phase_clicks	4	on_loc	C4	in_room	RIGHT	in_phase	TRN1
click_on	C5	in_room	RIGHT	in_phase	TRN1	at_time	286	with_outcome	full
click_on	C5	in_room	RIGHT	in_phase	TRN1	at_time	318	with_outcome	full
click_on	C5	in_room	RIGHT	in_phase	TRN1	at_time	356	with_outcome	full
phase_clicks	3	on_loc	C5	in_room	RIGHT	in_phase	TRN1
click_on	C6	in_room	RIGHT	in_phase	TRN1	at_time	292	with_outcome	full
click_on	C6	in_room	RIGHT	in_phase	TRN1	at_time	321	with_outcome	full
click_on	C6	in_room	RIGHT	in_phase	TRN1	at_time	360	with_outcome	full
phase_clicks	3	on_loc	C6	in_room	RIGHT	in_phase	TRN1
click_on	C7	in_room	RIGHT	in_phase	TRN1	at_time	295	with_outcome	full
click_on	C7	in_room	RIGHT	in_phase	TRN1	at_time	325	with_outcome	full
click_on	C7	in_room	RIGHT	in_phase	TRN1	at_time	363	with_outcome	full
phase_clicks	3	on_loc	C7	in_room	RIGHT	in_phase	TRN1
click_on	C8	in_room	RIGHT	in_phase	TRN1	at_time	260	with_outcome	full
click_on	C8	in_room	RIGHT	in_phase	TRN1	at_time	265	with_outcome	empty
click_on	C8	in_room	RIGHT	in_phase	TRN1	at_time	299	with_outcome	empty
click_on	C8	in_room	RIGHT	in_phase	TRN1	at_time	328	with_outcome	full
click_on	C8	in_room	RIGHT	in_phase	TRN1	at_time	369	with_outcome	full
phase_clicks	5	on_loc	C8	in_room	RIGHT	in_phase	TRN1
phase_clicks	0	on_loc	CENTER	in_room	RIGHT	in_phase	TRN1
phase_clicks	0	on_loc	LEFT	in_room	CENTER	in_phase	TRN1
click_on	RIGHT	in_room	CENTER	in_phase	TRN1	at_time	253	with_outcome	open
phase_clicks	1	on_loc	RIGHT	in_room	CENTER	in_phase	TRN1
phase_clicks	0	on_loc	CENTER	in_room	CENTER	in_phase	TRN1
partial_time_spent	6	in_room	CENTER	in_phase	TRN2
partial_time_spent	112	in_room	LEFT	in_phase	TRN2
click_on	C1	in_room	LEFT	in_phase	TRN2	at_time	405	with_outcome	empty
click_on	C1	in_room	LEFT	in_phase	TRN2	at_time	439	with_outcome	empty
click_on	C1	in_room	LEFT	in_phase	TRN2	at_time	475	with_outcome	empty
phase_clicks	3	on_loc	C1	in_room	LEFT	in_phase	TRN2
click_on	C2	in_room	LEFT	in_phase	TRN2	at_time	402	with_outcome	empty
click_on	C2	in_room	LEFT	in_phase	TRN2	at_time	436	with_outcome	empty
click_on	C2	in_room	LEFT	in_phase	TRN2	at_time	472	with_outcome	empty
phase_clicks	3	on_loc	C2	in_room	LEFT	in_phase	TRN2
click_on	C3	in_room	LEFT	in_phase	TRN2	at_time	397	with_outcome	empty
click_on	C3	in_room	LEFT	in_phase	TRN2	at_time	432	with_outcome	full
click_on	C3	in_room	LEFT	in_phase	TRN2	at_time	467	with_outcome	empty
click_on	C3	in_room	LEFT	in_phase	TRN2	at_time	498	with_outcome	full
phase_clicks	4	on_loc	C3	in_room	LEFT	in_phase	TRN2
click_on	C4	in_room	LEFT	in_phase	TRN2	at_time	392	with_outcome	empty
click_on	C4	in_room	LEFT	in_phase	TRN2	at_time	428	with_outcome	empty
click_on	C4	in_room	LEFT	in_phase	TRN2	at_time	460	with_outcome	empty
click_on	C4	in_room	LEFT	in_phase	TRN2	at_time	495	with_outcome	empty
phase_clicks	4	on_loc	C4	in_room	LEFT	in_phase	TRN2
click_on	C5	in_room	LEFT	in_phase	TRN2	at_time	412	with_outcome	empty
click_on	C5	in_room	LEFT	in_phase	TRN2	at_time	443	with_outcome	empty
click_on	C5	in_room	LEFT	in_phase	TRN2	at_time	480	with_outcome	empty
phase_clicks	3	on_loc	C5	in_room	LEFT	in_phase	TRN2
click_on	C6	in_room	LEFT	in_phase	TRN2	at_time	416	with_outcome	empty
click_on	C6	in_room	LEFT	in_phase	TRN2	at_time	448	with_outcome	empty
click_on	C6	in_room	LEFT	in_phase	TRN2	at_time	484	with_outcome	empty
phase_clicks	3	on_loc	C6	in_room	LEFT	in_phase	TRN2
click_on	C7	in_room	LEFT	in_phase	TRN2	at_time	419	with_outcome	empty
click_on	C7	in_room	LEFT	in_phase	TRN2	at_time	451	with_outcome	empty
click_on	C7	in_room	LEFT	in_phase	TRN2	at_time	487	with_outcome	empty
phase_clicks	3	on_loc	C7	in_room	LEFT	in_phase	TRN2
click_on	C8	in_room	LEFT	in_phase	TRN2	at_time	424	with_outcome	empty
click_on	C8	in_room	LEFT	in_phase	TRN2	at_time	457	with_outcome	empty
click_on	C8	in_room	LEFT	in_phase	TRN2	at_time	491	with_outcome	empty
phase_clicks	3	on_loc	C8	in_room	LEFT	in_phase	TRN2
phase_clicks	0	on_loc	CENTER	in_room	LEFT	in_phase	TRN2
phase_clicks	0	on_loc	C1	in_room	RIGHT	in_phase	TRN2
phase_clicks	0	on_loc	C2	in_room	RIGHT	in_phase	TRN2
phase_clicks	0	on_loc	C3	in_room	RIGHT	in_phase	TRN2
phase_clicks	0	on_loc	C4	in_room	RIGHT	in_phase	TRN2
phase_clicks	0	on_loc	C5	in_room	RIGHT	in_phase	TRN2
phase_clicks	0	on_loc	C6	in_room	RIGHT	in_phase	TRN2
phase_clicks	0	on_loc	C7	in_room	RIGHT	in_phase	TRN2
phase_clicks	0	on_loc	C8	in_room	RIGHT	in_phase	TRN2
phase_clicks	0	on_loc	CENTER	in_room	RIGHT	in_phase	TRN2
click_on	LEFT	in_room	CENTER	in_phase	TRN2	at_time	384	with_outcome	open
phase_clicks	1	on_loc	LEFT	in_room	CENTER	in_phase	TRN2
phase_clicks	0	on_loc	RIGHT	in_room	CENTER	in_phase	TRN2
phase_clicks	0	on_loc	CENTER	in_room	CENTER	in_phase	TRN2
partial_time_spent	6	in_room	CENTER	in_phase	TST
partial_time_spent	192	in_room	RIGHT	in_phase	TST
partial_time_spent	5	in_room	CENTER	in_phase	TST
partial_time_spent	35	in_room	LEFT	in_phase	TST
click_on	C1	in_room	LEFT	in_phase	TST	at_time	717	with_outcome	empty
click_on	C1	in_room	LEFT	in_phase	TST	at_time	743	with_outcome	empty
phase_clicks	2	on_loc	C1	in_room	LEFT	in_phase	TST
click_on	C2	in_room	LEFT	in_phase	TST	at_time	740	with_outcome	empty
phase_clicks	1	on_loc	C2	in_room	LEFT	in_phase	TST
click_on	C3	in_room	LEFT	in_phase	TST	at_time	736	with_outcome	empty
phase_clicks	1	on_loc	C3	in_room	LEFT	in_phase	TST
click_on	C4	in_room	LEFT	in_phase	TST	at_time	721	with_outcome	empty
phase_clicks	1	on_loc	C4	in_room	LEFT	in_phase	TST
phase_clicks	0	on_loc	C5	in_room	LEFT	in_phase	TST
click_on	C6	in_room	LEFT	in_phase	TST	at_time	729	with_outcome	empty
phase_clicks	1	on_loc	C6	in_room	LEFT	in_phase	TST
click_on	C7	in_room	LEFT	in_phase	TST	at_time	733	with_outcome	empty
phase_clicks	1	on_loc	C7	in_room	LEFT	in_phase	TST
click_on	C8	in_room	LEFT	in_phase	TST	at_time	726	with_outcome	empty
phase_clicks	1	on_loc	C8	in_room	LEFT	in_phase	TST
phase_clicks	0	on_loc	CENTER	in_room	LEFT	in_phase	TST
final_click_count	8	on_loc	C1	in_room	LEFT
final_click_count	7	on_loc	C2	in_room	LEFT
final_click_count	8	on_loc	C3	in_room	LEFT
final_click_count	13	on_loc	C4	in_room	LEFT
final_click_count	5	on_loc	C5	in_room	LEFT
final_click_count	6	on_loc	C6	in_room	LEFT
final_click_count	7	on_loc	C7	in_room	LEFT
final_click_count	7	on_loc	C8	in_room	LEFT
final_click_count	1	on_loc	CENTER	in_room	LEFT
click_on	C1	in_room	RIGHT	in_phase	TST	at_time	537	with_outcome	empty
click_on	C1	in_room	RIGHT	in_phase	TST	at_time	573	with_outcome	empty
click_on	C1	in_room	RIGHT	in_phase	TST	at_time	605	with_outcome	empty
phase_clicks	3	on_loc	C1	in_room	RIGHT	in_phase	TST
click_on	C2	in_room	RIGHT	in_phase	TST	at_time	534	with_outcome	empty
click_on	C2	in_room	RIGHT	in_phase	TST	at_time	569	with_outcome	empty
click_on	C2	in_room	RIGHT	in_phase	TST	at_time	674	with_outcome	empty
phase_clicks	3	on_loc	C2	in_room	RIGHT	in_phase	TST
click_on	C3	in_room	RIGHT	in_phase	TST	at_time	528	with_outcome	empty
click_on	C3	in_room	RIGHT	in_phase	TST	at_time	563	with_outcome	empty
click_on	C3	in_room	RIGHT	in_phase	TST	at_time	601	with_outcome	empty
phase_clicks	3	on_loc	C3	in_room	RIGHT	in_phase	TST
click_on	C4	in_room	RIGHT	in_phase	TST	at_time	520	with_outcome	empty
click_on	C4	in_room	RIGHT	in_phase	TST	at_time	560	with_outcome	empty
click_on	C4	in_room	RIGHT	in_phase	TST	at_time	611	with_outcome	empty
click_on	C4	in_room	RIGHT	in_phase	TST	at_time	685	with_outcome	empty
click_on	C4	in_room	RIGHT	in_phase	TST	at_time	699	with_outcome	empty
phase_clicks	5	on_loc	C4	in_room	RIGHT	in_phase	TST
click_on	C5	in_room	RIGHT	in_phase	TST	at_time	541	with_outcome	empty
click_on	C5	in_room	RIGHT	in_phase	TST	at_time	577	with_outcome	empty
click_on	C5	in_room	RIGHT	in_phase	TST	at_time	690	with_outcome	empty
phase_clicks	3	on_loc	C5	in_room	RIGHT	in_phase	TST
click_on	C6	in_room	RIGHT	in_phase	TST	at_time	547	with_outcome	empty
click_on	C6	in_room	RIGHT	in_phase	TST	at_time	580	with_outcome	empty
click_on	C6	in_room	RIGHT	in_phase	TST	at_time	681	with_outcome	empty
phase_clicks	3	on_loc	C6	in_room	RIGHT	in_phase	TST
click_on	C7	in_room	RIGHT	in_phase	TST	at_time	550	with_outcome	empty
click_on	C7	in_room	RIGHT	in_phase	TST	at_time	584	with_outcome	full
click_on	C7	in_room	RIGHT	in_phase	TST	at_time	589	with_outcome	empty
click_on	C7	in_room	RIGHT	in_phase	TST	at_time	597	with_outcome	empty
phase_clicks	4	on_loc	C7	in_room	RIGHT	in_phase	TST
click_on	C8	in_room	RIGHT	in_phase	TST	at_time	524	with_outcome	empty
click_on	C8	in_room	RIGHT	in_phase	TST	at_time	555	with_outcome	empty
click_on	C8	in_room	RIGHT	in_phase	TST	at_time	593	with_outcome	empty
click_on	C8	in_room	RIGHT	in_phase	TST	at_time	677	with_outcome	empty
phase_clicks	4	on_loc	C8	in_room	RIGHT	in_phase	TST
click_on	CENTER	in_room	RIGHT	in_phase	TST	at_time	706	with_outcome	open
phase_clicks	1	on_loc	CENTER	in_room	RIGHT	in_phase	TST
final_click_count	8	on_loc	C1	in_room	RIGHT
final_click_count	8	on_loc	C2	in_room	RIGHT
final_click_count	9	on_loc	C3	in_room	RIGHT
final_click_count	13	on_loc	C4	in_room	RIGHT
final_click_count	8	on_loc	C5	in_room	RIGHT
final_click_count	8	on_loc	C6	in_room	RIGHT
final_click_count	9	on_loc	C7	in_room	RIGHT
final_click_count	11	on_loc	C8	in_room	RIGHT
final_click_count	2	on_loc	CENTER	in_room	RIGHT
click_on	LEFT	in_room	CENTER	in_phase	TST	at_time	712	with_outcome	open
phase_clicks	1	on_loc	LEFT	in_room	CENTER	in_phase	TST
click_on	RIGHT	in_room	CENTER	in_phase	TST	at_time	514	with_outcome	open
phase_clicks	1	on_loc	RIGHT	in_room	CENTER	in_phase	TST
phase_clicks	0	on_loc	CENTER	in_room	CENTER	in_phase	TST
final_click_count	4	on_loc	LEFT	in_room	CENTER
final_click_count	3	on_loc	RIGHT	in_room	CENTER
final_click_count	1	on_loc	CENTER	in_room	CENTER
final_score	25
tot_time_spent	133.0	in_room	LEFT	in_phase	PRE
tot_time_spent	0.0	in_room	INSIDE	in_phase	PRE
tot_time_spent	19.0	in_room	CENTER	in_phase	PRE
tot_time_spent	85.0	in_room	RIGHT	in_phase	PRE
tot_time_spent	35.0	in_room	LEFT	in_phase	TST
tot_time_spent	0.0	in_room	INSIDE	in_phase	TST
tot_time_spent	11.0	in_room	CENTER	in_phase	TST
tot_time_spent	192.0	in_room	RIGHT	in_phase	TST
