# Supplementary material for: Intolerance of uncertainty and conditioned place preference in opioid addiction
Source: PeerJ. 2018 May 21;6:e4775. doi: 10.7717/peerj.4775 (PMC5967368; doi:10.7717/peerj.4775)
Supplement: Supplemental Information 1 — Contains raw data files from the conditioned place preference task for each participant. [file peerj-06-4775-s001.zip › Radell et al. opioid cpp task data files/controls/fox3_RPACONTROL25.txt]

fox_version	3
subject	RPACONTROL25
experimenter	dp
condition	THREE	room1 (left), room2 (right), low reward first
CNT_INC_FREQ	60
END_GAME_CNT	12
HI_REWARD_MIN	0
TST_START_CNT	8
HI_REWARD_MAX	80
LOW_REWARD_INC_FREQ	4000
LOW_REWARD_MIN	0
LOW_REWARD_INC_AMNT	1
HI_REWARD_INC_FREQ	4000
HI_REWARD_INC_AMNT	10
TRN1_START_CNT	4
TRN2_START_CNT	6
LOW_REWARD_MAX	5

partial_time_spent	5	in_room	CENTER	in_phase	PRE
partial_time_spent	56	in_room	RIGHT	in_phase	PRE
partial_time_spent	5	in_room	CENTER	in_phase	PRE
partial_time_spent	97	in_room	LEFT	in_phase	PRE
partial_time_spent	41	in_room	CENTER	in_phase	PRE
partial_time_spent	33	in_room	RIGHT	in_phase	PRE
high_reward_room	RIGHT
click_on	C1	in_room	LEFT	in_phase	PRE	at_time	74	with_outcome	empty
click_on	C1	in_room	LEFT	in_phase	PRE	at_time	110	with_outcome	empty
phase_clicks	2	on_loc	C1	in_room	LEFT	in_phase	PRE
click_on	C2	in_room	LEFT	in_phase	PRE	at_time	81	with_outcome	empty
click_on	C2	in_room	LEFT	in_phase	PRE	at_time	117	with_outcome	empty
phase_clicks	2	on_loc	C2	in_room	LEFT	in_phase	PRE
click_on	C3	in_room	LEFT	in_phase	PRE	at_time	84	with_outcome	empty
click_on	C3	in_room	LEFT	in_phase	PRE	at_time	125	with_outcome	empty
phase_clicks	2	on_loc	C3	in_room	LEFT	in_phase	PRE
click_on	C4	in_room	LEFT	in_phase	PRE	at_time	90	with_outcome	empty
phase_clicks	1	on_loc	C4	in_room	LEFT	in_phase	PRE
click_on	C5	in_room	LEFT	in_phase	PRE	at_time	70	with_outcome	empty
click_on	C5	in_room	LEFT	in_phase	PRE	at_time	106	with_outcome	empty
phase_clicks	2	on_loc	C5	in_room	LEFT	in_phase	PRE
click_on	C6	in_room	LEFT	in_phase	PRE	at_time	78	with_outcome	empty
click_on	C6	in_room	LEFT	in_phase	PRE	at_time	103	with_outcome	empty
phase_clicks	2	on_loc	C6	in_room	LEFT	in_phase	PRE
click_on	C7	in_room	LEFT	in_phase	PRE	at_time	99	with_outcome	empty
phase_clicks	1	on_loc	C7	in_room	LEFT	in_phase	PRE
click_on	C8	in_room	LEFT	in_phase	PRE	at_time	94	with_outcome	empty
click_on	C8	in_room	LEFT	in_phase	PRE	at_time	158	with_outcome	empty
phase_clicks	2	on_loc	C8	in_room	LEFT	in_phase	PRE
click_on	CENTER	in_room	LEFT	in_phase	PRE	at_time	161	with_outcome	open
phase_clicks	1	on_loc	CENTER	in_room	LEFT	in_phase	PRE
click_on	C1	in_room	RIGHT	in_phase	PRE	at_time	13	with_outcome	empty
click_on	C1	in_room	RIGHT	in_phase	PRE	at_time	16	with_outcome	empty
click_on	C1	in_room	RIGHT	in_phase	PRE	at_time	21	with_outcome	empty
click_on	C1	in_room	RIGHT	in_phase	PRE	at_time	26	with_outcome	empty
phase_clicks	4	on_loc	C1	in_room	RIGHT	in_phase	PRE
click_on	C2	in_room	RIGHT	in_phase	PRE	at_time	32	with_outcome	empty
phase_clicks	1	on_loc	C2	in_room	RIGHT	in_phase	PRE
click_on	C3	in_room	RIGHT	in_phase	PRE	at_time	34	with_outcome	empty
phase_clicks	1	on_loc	C3	in_room	RIGHT	in_phase	PRE
click_on	C4	in_room	RIGHT	in_phase	PRE	at_time	38	with_outcome	empty
phase_clicks	1	on_loc	C4	in_room	RIGHT	in_phase	PRE
click_on	C5	in_room	RIGHT	in_phase	PRE	at_time	9	with_outcome	empty
click_on	C5	in_room	RIGHT	in_phase	PRE	at_time	53	with_outcome	empty
phase_clicks	2	on_loc	C5	in_room	RIGHT	in_phase	PRE
click_on	C6	in_room	RIGHT	in_phase	PRE	at_time	42	with_outcome	empty
phase_clicks	1	on_loc	C6	in_room	RIGHT	in_phase	PRE
click_on	C7	in_room	RIGHT	in_phase	PRE	at_time	45	with_outcome	empty
phase_clicks	1	on_loc	C7	in_room	RIGHT	in_phase	PRE
click_on	C8	in_room	RIGHT	in_phase	PRE	at_time	49	with_outcome	empty
phase_clicks	1	on_loc	C8	in_room	RIGHT	in_phase	PRE
click_on	CENTER	in_room	RIGHT	in_phase	PRE	at_time	59	with_outcome	open
phase_clicks	1	on_loc	CENTER	in_room	RIGHT	in_phase	PRE
click_on	LEFT	in_room	CENTER	in_phase	PRE	at_time	64	with_outcome	open
phase_clicks	1	on_loc	LEFT	in_room	CENTER	in_phase	PRE
click_on	RIGHT	in_room	CENTER	in_phase	PRE	at_time	3	with_outcome	open
click_on	RIGHT	in_room	CENTER	in_phase	PRE	at_time	203	with_outcome	open
phase_clicks	2	on_loc	RIGHT	in_room	CENTER	in_phase	PRE
phase_clicks	0	on_loc	CENTER	in_room	CENTER	in_phase	PRE
partial_time_spent	16	in_room	CENTER	in_phase	TRN1
partial_time_spent	103	in_room	LEFT	in_phase	TRN1
click_on	C1	in_room	LEFT	in_phase	TRN1	at_time	269	with_outcome	empty
click_on	C1	in_room	LEFT	in_phase	TRN1	at_time	305	with_outcome	empty
phase_clicks	2	on_loc	C1	in_room	LEFT	in_phase	TRN1
click_on	C2	in_room	LEFT	in_phase	TRN1	at_time	281	with_outcome	empty
click_on	C2	in_room	LEFT	in_phase	TRN1	at_time	309	with_outcome	empty
phase_clicks	2	on_loc	C2	in_room	LEFT	in_phase	TRN1
click_on	C3	in_room	LEFT	in_phase	TRN1	at_time	284	with_outcome	empty
phase_clicks	1	on_loc	C3	in_room	LEFT	in_phase	TRN1
click_on	C4	in_room	LEFT	in_phase	TRN1	at_time	295	with_outcome	empty
click_on	C4	in_room	LEFT	in_phase	TRN1	at_time	325	with_outcome	empty
phase_clicks	2	on_loc	C4	in_room	LEFT	in_phase	TRN1
click_on	C5	in_room	LEFT	in_phase	TRN1	at_time	272	with_outcome	empty
click_on	C5	in_room	LEFT	in_phase	TRN1	at_time	300	with_outcome	empty
phase_clicks	2	on_loc	C5	in_room	LEFT	in_phase	TRN1
click_on	C6	in_room	LEFT	in_phase	TRN1	at_time	278	with_outcome	empty
click_on	C6	in_room	LEFT	in_phase	TRN1	at_time	312	with_outcome	empty
phase_clicks	2	on_loc	C6	in_room	LEFT	in_phase	TRN1
click_on	C7	in_room	LEFT	in_phase	TRN1	at_time	288	with_outcome	empty
click_on	C7	in_room	LEFT	in_phase	TRN1	at_time	315	with_outcome	empty
phase_clicks	2	on_loc	C7	in_room	LEFT	in_phase	TRN1
click_on	C8	in_room	LEFT	in_phase	TRN1	at_time	292	with_outcome	empty
click_on	C8	in_room	LEFT	in_phase	TRN1	at_time	321	with_outcome	empty
phase_clicks	2	on_loc	C8	in_room	LEFT	in_phase	TRN1
phase_clicks	0	on_loc	CENTER	in_room	LEFT	in_phase	TRN1
phase_clicks	0	on_loc	C1	in_room	RIGHT	in_phase	TRN1
phase_clicks	0	on_loc	C2	in_room	RIGHT	in_phase	TRN1
phase_clicks	0	on_loc	C3	in_room	RIGHT	in_phase	TRN1
phase_clicks	0	on_loc	C4	in_room	RIGHT	in_phase	TRN1
phase_clicks	0	on_loc	C5	in_room	RIGHT	in_phase	TRN1
phase_clicks	0	on_loc	C6	in_room	RIGHT	in_phase	TRN1
phase_clicks	0	on_loc	C7	in_room	RIGHT	in_phase	TRN1
phase_clicks	0	on_loc	C8	in_room	RIGHT	in_phase	TRN1
phase_clicks	0	on_loc	CENTER	in_room	RIGHT	in_phase	TRN1
click_on	LEFT	in_room	CENTER	in_phase	TRN1	at_time	263	with_outcome	open
phase_clicks	1	on_loc	LEFT	in_room	CENTER	in_phase	TRN1
phase_clicks	0	on_loc	RIGHT	in_room	CENTER	in_phase	TRN1
phase_clicks	0	on_loc	CENTER	in_room	CENTER	in_phase	TRN1
partial_time_spent	27	in_room	CENTER	in_phase	TRN2
partial_time_spent	92	in_room	RIGHT	in_phase	TRN2
phase_clicks	0	on_loc	C1	in_room	LEFT	in_phase	TRN2
phase_clicks	0	on_loc	C2	in_room	LEFT	in_phase	TRN2
phase_clicks	0	on_loc	C3	in_room	LEFT	in_phase	TRN2
phase_clicks	0	on_loc	C4	in_room	LEFT	in_phase	TRN2
phase_clicks	0	on_loc	C5	in_room	LEFT	in_phase	TRN2
phase_clicks	0	on_loc	C6	in_room	LEFT	in_phase	TRN2
phase_clicks	0	on_loc	C7	in_room	LEFT	in_phase	TRN2
phase_clicks	0	on_loc	C8	in_room	LEFT	in_phase	TRN2
phase_clicks	0	on_loc	CENTER	in_room	LEFT	in_phase	TRN2
click_on	C1	in_room	RIGHT	in_phase	TRN2	at_time	410	with_outcome	full
click_on	C1	in_room	RIGHT	in_phase	TRN2	at_time	444	with_outcome	full
click_on	C1	in_room	RIGHT	in_phase	TRN2	at_time	456	with_outcome	full
click_on	C1	in_room	RIGHT	in_phase	TRN2	at_time	485	with_outcome	full
phase_clicks	4	on_loc	C1	in_room	RIGHT	in_phase	TRN2
click_on	C2	in_room	RIGHT	in_phase	TRN2	at_time	415	with_outcome	full
click_on	C2	in_room	RIGHT	in_phase	TRN2	at_time	449	with_outcome	full
click_on	C2	in_room	RIGHT	in_phase	TRN2	at_time	460	with_outcome	empty
click_on	C2	in_room	RIGHT	in_phase	TRN2	at_time	493	with_outcome	full
phase_clicks	4	on_loc	C2	in_room	RIGHT	in_phase	TRN2
click_on	C3	in_room	RIGHT	in_phase	TRN2	at_time	419	with_outcome	full
click_on	C3	in_room	RIGHT	in_phase	TRN2	at_time	453	with_outcome	full
click_on	C3	in_room	RIGHT	in_phase	TRN2	at_time	463	with_outcome	empty
click_on	C3	in_room	RIGHT	in_phase	TRN2	at_time	500	with_outcome	full
phase_clicks	4	on_loc	C3	in_room	RIGHT	in_phase	TRN2
click_on	C4	in_room	RIGHT	in_phase	TRN2	at_time	425	with_outcome	empty
click_on	C4	in_room	RIGHT	in_phase	TRN2	at_time	481	with_outcome	full
phase_clicks	2	on_loc	C4	in_room	RIGHT	in_phase	TRN2
click_on	C5	in_room	RIGHT	in_phase	TRN2	at_time	429	with_outcome	full
click_on	C5	in_room	RIGHT	in_phase	TRN2	at_time	467	with_outcome	empty
click_on	C5	in_room	RIGHT	in_phase	TRN2	at_time	489	with_outcome	full
phase_clicks	3	on_loc	C5	in_room	RIGHT	in_phase	TRN2
click_on	C6	in_room	RIGHT	in_phase	TRN2	at_time	433	with_outcome	empty
click_on	C6	in_room	RIGHT	in_phase	TRN2	at_time	471	with_outcome	full
click_on	C6	in_room	RIGHT	in_phase	TRN2	at_time	497	with_outcome	empty
phase_clicks	3	on_loc	C6	in_room	RIGHT	in_phase	TRN2
click_on	C7	in_room	RIGHT	in_phase	TRN2	at_time	437	with_outcome	full
click_on	C7	in_room	RIGHT	in_phase	TRN2	at_time	474	with_outcome	full
phase_clicks	2	on_loc	C7	in_room	RIGHT	in_phase	TRN2
click_on	C8	in_room	RIGHT	in_phase	TRN2	at_time	440	with_outcome	empty
click_on	C8	in_room	RIGHT	in_phase	TRN2	at_time	477	with_outcome	full
phase_clicks	2	on_loc	C8	in_room	RIGHT	in_phase	TRN2
phase_clicks	0	on_loc	CENTER	in_room	RIGHT	in_phase	TRN2
phase_clicks	0	on_loc	LEFT	in_room	CENTER	in_phase	TRN2
click_on	RIGHT	in_room	CENTER	in_phase	TRN2	at_time	405	with_outcome	open
phase_clicks	1	on_loc	RIGHT	in_room	CENTER	in_phase	TRN2
phase_clicks	0	on_loc	CENTER	in_room	CENTER	in_phase	TRN2
partial_time_spent	9	in_room	CENTER	in_phase	TST
partial_time_spent	230	in_room	RIGHT	in_phase	TST
phase_clicks	0	on_loc	C1	in_room	LEFT	in_phase	TST
phase_clicks	0	on_loc	C2	in_room	LEFT	in_phase	TST
phase_clicks	0	on_loc	C3	in_room	LEFT	in_phase	TST
phase_clicks	0	on_loc	C4	in_room	LEFT	in_phase	TST
phase_clicks	0	on_loc	C5	in_room	LEFT	in_phase	TST
phase_clicks	0	on_loc	C6	in_room	LEFT	in_phase	TST
phase_clicks	0	on_loc	C7	in_room	LEFT	in_phase	TST
phase_clicks	0	on_loc	C8	in_room	LEFT	in_phase	TST
phase_clicks	0	on_loc	CENTER	in_room	LEFT	in_phase	TST
final_click_count	4	on_loc	C1	in_room	LEFT
final_click_count	4	on_loc	C2	in_room	LEFT
final_click_count	3	on_loc	C3	in_room	LEFT
final_click_count	3	on_loc	C4	in_room	LEFT
final_click_count	4	on_loc	C5	in_room	LEFT
final_click_count	4	on_loc	C6	in_room	LEFT
final_click_count	3	on_loc	C7	in_room	LEFT
final_click_count	4	on_loc	C8	in_room	LEFT
final_click_count	1	on_loc	CENTER	in_room	LEFT
click_on	C1	in_room	RIGHT	in_phase	TST	at_time	564	with_outcome	empty
click_on	C1	in_room	RIGHT	in_phase	TST	at_time	648	with_outcome	empty
click_on	C1	in_room	RIGHT	in_phase	TST	at_time	652	with_outcome	empty
click_on	C1	in_room	RIGHT	in_phase	TST	at_time	696	with_outcome	empty
click_on	C1	in_room	RIGHT	in_phase	TST	at_time	745	with_outcome	empty
phase_clicks	5	on_loc	C1	in_room	RIGHT	in_phase	TST
click_on	C2	in_room	RIGHT	in_phase	TST	at_time	645	with_outcome	empty
click_on	C2	in_room	RIGHT	in_phase	TST	at_time	693	with_outcome	empty
click_on	C2	in_room	RIGHT	in_phase	TST	at_time	738	with_outcome	empty
phase_clicks	3	on_loc	C2	in_room	RIGHT	in_phase	TST
click_on	C3	in_room	RIGHT	in_phase	TST	at_time	641	with_outcome	empty
click_on	C3	in_room	RIGHT	in_phase	TST	at_time	680	with_outcome	full
click_on	C3	in_room	RIGHT	in_phase	TST	at_time	684	with_outcome	empty
click_on	C3	in_room	RIGHT	in_phase	TST	at_time	689	with_outcome	empty
click_on	C3	in_room	RIGHT	in_phase	TST	at_time	703	with_outcome	full
click_on	C3	in_room	RIGHT	in_phase	TST	at_time	717	with_outcome	empty
click_on	C3	in_room	RIGHT	in_phase	TST	at_time	735	with_outcome	empty
phase_clicks	7	on_loc	C3	in_room	RIGHT	in_phase	TST
click_on	C4	in_room	RIGHT	in_phase	TST	at_time	604	with_outcome	full
click_on	C4	in_room	RIGHT	in_phase	TST	at_time	677	with_outcome	empty
click_on	C4	in_room	RIGHT	in_phase	TST	at_time	721	with_outcome	full
click_on	C4	in_room	RIGHT	in_phase	TST	at_time	731	with_outcome	empty
phase_clicks	4	on_loc	C4	in_room	RIGHT	in_phase	TST
click_on	C5	in_room	RIGHT	in_phase	TST	at_time	572	with_outcome	empty
click_on	C5	in_room	RIGHT	in_phase	TST	at_time	659	with_outcome	empty
click_on	C5	in_room	RIGHT	in_phase	TST	at_time	749	with_outcome	empty
phase_clicks	3	on_loc	C5	in_room	RIGHT	in_phase	TST
click_on	C6	in_room	RIGHT	in_phase	TST	at_time	581	with_outcome	empty
click_on	C6	in_room	RIGHT	in_phase	TST	at_time	663	with_outcome	empty
phase_clicks	2	on_loc	C6	in_room	RIGHT	in_phase	TST
click_on	C7	in_room	RIGHT	in_phase	TST	at_time	666	with_outcome	empty
phase_clicks	1	on_loc	C7	in_room	RIGHT	in_phase	TST
click_on	C8	in_room	RIGHT	in_phase	TST	at_time	608	with_outcome	empty
click_on	C8	in_room	RIGHT	in_phase	TST	at_time	670	with_outcome	empty
click_on	C8	in_room	RIGHT	in_phase	TST	at_time	725	with_outcome	full
click_on	C8	in_room	RIGHT	in_phase	TST	at_time	741	with_outcome	empty
phase_clicks	4	on_loc	C8	in_room	RIGHT	in_phase	TST
phase_clicks	0	on_loc	CENTER	in_room	RIGHT	in_phase	TST
final_click_count	13	on_loc	C1	in_room	RIGHT
final_click_count	8	on_loc	C2	in_room	RIGHT
final_click_count	12	on_loc	C3	in_room	RIGHT
final_click_count	7	on_loc	C4	in_room	RIGHT
final_click_count	8	on_loc	C5	in_room	RIGHT
final_click_count	6	on_loc	C6	in_room	RIGHT
final_click_count	4	on_loc	C7	in_room	RIGHT
final_click_count	7	on_loc	C8	in_room	RIGHT
final_click_count	1	on_loc	CENTER	in_room	RIGHT
phase_clicks	0	on_loc	LEFT	in_room	CENTER	in_phase	TST
click_on	RIGHT	in_room	CENTER	in_phase	TST	at_time	517	with_outcome	open
phase_clicks	1	on_loc	RIGHT	in_room	CENTER	in_phase	TST
phase_clicks	0	on_loc	CENTER	in_room	CENTER	in_phase	TST
final_click_count	2	on_loc	LEFT	in_room	CENTER
final_click_count	4	on_loc	RIGHT	in_room	CENTER
final_click_count	1	on_loc	CENTER	in_room	CENTER
final_score	22
tot_time_spent	0.0	in_room	INSIDE	in_phase	PRE
tot_time_spent	51.0	in_room	CENTER	in_phase	PRE
tot_time_spent	89.0	in_room	RIGHT	in_phase	PRE
tot_time_spent	97.0	in_room	LEFT	in_phase	PRE
tot_time_spent	0.0	in_room	INSIDE	in_phase	TST
tot_time_spent	9.0	in_room	CENTER	in_phase	TST
tot_time_spent	230.0	in_room	RIGHT	in_phase	TST
tot_time_spent	0.0	in_room	LEFT	in_phase	TST
