# Supplementary material for: Intolerance of uncertainty and conditioned place preference in opioid addiction
Source: PeerJ. 2018 May 21;6:e4775. doi: 10.7717/peerj.4775 (PMC5967368; doi:10.7717/peerj.4775)
Supplement: Supplemental Information 1 — Contains raw data files from the conditioned place preference task for each participant. [file peerj-06-4775-s001.zip › Radell et al. opioid cpp task data files/controls/fox3_RPACONTROL26.txt]

fox_version	3
subject	RPACONTROL26
experimenter	DP
condition	FOUR	room1 (right), room2 (left), low reward first
END_GAME_CNT	12
HI_REWARD_INC_AMNT	10
LOW_REWARD_MAX	5
LOW_REWARD_INC_AMNT	1
CNT_INC_FREQ	60
HI_REWARD_MIN	0
LOW_REWARD_INC_FREQ	4000
TRN2_START_CNT	6
HI_REWARD_INC_FREQ	4000
HI_REWARD_MAX	80
TST_START_CNT	8
TRN1_START_CNT	4
LOW_REWARD_MIN	0

partial_time_spent	6	in_room	CENTER	in_phase	PRE
partial_time_spent	44	in_room	RIGHT	in_phase	PRE
partial_time_spent	5	in_room	CENTER	in_phase	PRE
partial_time_spent	41	in_room	LEFT	in_phase	PRE
partial_time_spent	7	in_room	CENTER	in_phase	PRE
partial_time_spent	54	in_room	RIGHT	in_phase	PRE
partial_time_spent	5	in_room	CENTER	in_phase	PRE
partial_time_spent	73	in_room	LEFT	in_phase	PRE
high_reward_room	RIGHT
click_on	C1	in_room	LEFT	in_phase	PRE	at_time	59	with_outcome	empty
click_on	C1	in_room	LEFT	in_phase	PRE	at_time	170	with_outcome	empty
click_on	C1	in_room	LEFT	in_phase	PRE	at_time	204	with_outcome	empty
click_on	C1	in_room	LEFT	in_phase	PRE	at_time	237	with_outcome	empty
phase_clicks	4	on_loc	C1	in_room	LEFT	in_phase	PRE
click_on	C2	in_room	LEFT	in_phase	PRE	at_time	63	with_outcome	empty
click_on	C2	in_room	LEFT	in_phase	PRE	at_time	201	with_outcome	empty
click_on	C2	in_room	LEFT	in_phase	PRE	at_time	234	with_outcome	empty
phase_clicks	3	on_loc	C2	in_room	LEFT	in_phase	PRE
click_on	C3	in_room	LEFT	in_phase	PRE	at_time	66	with_outcome	empty
click_on	C3	in_room	LEFT	in_phase	PRE	at_time	196	with_outcome	empty
click_on	C3	in_room	LEFT	in_phase	PRE	at_time	230	with_outcome	empty
phase_clicks	3	on_loc	C3	in_room	LEFT	in_phase	PRE
click_on	C4	in_room	LEFT	in_phase	PRE	at_time	72	with_outcome	empty
click_on	C4	in_room	LEFT	in_phase	PRE	at_time	192	with_outcome	empty
click_on	C4	in_room	LEFT	in_phase	PRE	at_time	225	with_outcome	empty
phase_clicks	3	on_loc	C4	in_room	LEFT	in_phase	PRE
click_on	C5	in_room	LEFT	in_phase	PRE	at_time	90	with_outcome	empty
click_on	C5	in_room	LEFT	in_phase	PRE	at_time	176	with_outcome	empty
click_on	C5	in_room	LEFT	in_phase	PRE	at_time	208	with_outcome	empty
phase_clicks	3	on_loc	C5	in_room	LEFT	in_phase	PRE
click_on	C6	in_room	LEFT	in_phase	PRE	at_time	86	with_outcome	empty
click_on	C6	in_room	LEFT	in_phase	PRE	at_time	181	with_outcome	empty
click_on	C6	in_room	LEFT	in_phase	PRE	at_time	212	with_outcome	full
phase_clicks	3	on_loc	C6	in_room	LEFT	in_phase	PRE
click_on	C7	in_room	LEFT	in_phase	PRE	at_time	82	with_outcome	empty
click_on	C7	in_room	LEFT	in_phase	PRE	at_time	184	with_outcome	empty
click_on	C7	in_room	LEFT	in_phase	PRE	at_time	217	with_outcome	empty
phase_clicks	3	on_loc	C7	in_room	LEFT	in_phase	PRE
click_on	C8	in_room	LEFT	in_phase	PRE	at_time	78	with_outcome	empty
click_on	C8	in_room	LEFT	in_phase	PRE	at_time	188	with_outcome	empty
click_on	C8	in_room	LEFT	in_phase	PRE	at_time	222	with_outcome	empty
phase_clicks	3	on_loc	C8	in_room	LEFT	in_phase	PRE
click_on	CENTER	in_room	LEFT	in_phase	PRE	at_time	96	with_outcome	open
phase_clicks	1	on_loc	CENTER	in_room	LEFT	in_phase	PRE
click_on	C1	in_room	RIGHT	in_phase	PRE	at_time	12	with_outcome	empty
click_on	C1	in_room	RIGHT	in_phase	PRE	at_time	109	with_outcome	empty
click_on	C1	in_room	RIGHT	in_phase	PRE	at_time	147	with_outcome	empty
phase_clicks	3	on_loc	C1	in_room	RIGHT	in_phase	PRE
click_on	C2	in_room	RIGHT	in_phase	PRE	at_time	26	with_outcome	empty
click_on	C2	in_room	RIGHT	in_phase	PRE	at_time	145	with_outcome	empty
phase_clicks	2	on_loc	C2	in_room	RIGHT	in_phase	PRE
click_on	C3	in_room	RIGHT	in_phase	PRE	at_time	29	with_outcome	empty
click_on	C3	in_room	RIGHT	in_phase	PRE	at_time	139	with_outcome	empty
phase_clicks	2	on_loc	C3	in_room	RIGHT	in_phase	PRE
click_on	C4	in_room	RIGHT	in_phase	PRE	at_time	41	with_outcome	empty
click_on	C4	in_room	RIGHT	in_phase	PRE	at_time	134	with_outcome	empty
phase_clicks	2	on_loc	C4	in_room	RIGHT	in_phase	PRE
click_on	C5	in_room	RIGHT	in_phase	PRE	at_time	16	with_outcome	empty
click_on	C5	in_room	RIGHT	in_phase	PRE	at_time	114	with_outcome	full
click_on	C5	in_room	RIGHT	in_phase	PRE	at_time	151	with_outcome	empty
phase_clicks	3	on_loc	C5	in_room	RIGHT	in_phase	PRE
click_on	C6	in_room	RIGHT	in_phase	PRE	at_time	22	with_outcome	empty
click_on	C6	in_room	RIGHT	in_phase	PRE	at_time	119	with_outcome	empty
phase_clicks	2	on_loc	C6	in_room	RIGHT	in_phase	PRE
click_on	C7	in_room	RIGHT	in_phase	PRE	at_time	32	with_outcome	empty
click_on	C7	in_room	RIGHT	in_phase	PRE	at_time	123	with_outcome	empty
phase_clicks	2	on_loc	C7	in_room	RIGHT	in_phase	PRE
click_on	C8	in_room	RIGHT	in_phase	PRE	at_time	38	with_outcome	empty
click_on	C8	in_room	RIGHT	in_phase	PRE	at_time	130	with_outcome	empty
phase_clicks	2	on_loc	C8	in_room	RIGHT	in_phase	PRE
click_on	CENTER	in_room	RIGHT	in_phase	PRE	at_time	48	with_outcome	open
click_on	CENTER	in_room	RIGHT	in_phase	PRE	at_time	158	with_outcome	open
phase_clicks	2	on_loc	CENTER	in_room	RIGHT	in_phase	PRE
click_on	LEFT	in_room	CENTER	in_phase	PRE	at_time	54	with_outcome	open
click_on	LEFT	in_room	CENTER	in_phase	PRE	at_time	164	with_outcome	open
phase_clicks	2	on_loc	LEFT	in_room	CENTER	in_phase	PRE
click_on	RIGHT	in_room	CENTER	in_phase	PRE	at_time	3	with_outcome	open
click_on	RIGHT	in_room	CENTER	in_phase	PRE	at_time	103	with_outcome	open
phase_clicks	2	on_loc	RIGHT	in_room	CENTER	in_phase	PRE
phase_clicks	0	on_loc	CENTER	in_room	CENTER	in_phase	PRE
partial_time_spent	110	in_room	CENTER	in_phase	TRN1
partial_time_spent	8	in_room	LEFT	in_phase	TRN1
click_on	C1	in_room	LEFT	in_phase	TRN1	at_time	364	with_outcome	empty
phase_clicks	1	on_loc	C1	in_room	LEFT	in_phase	TRN1
click_on	C2	in_room	LEFT	in_phase	TRN1	at_time	367	with_outcome	empty
phase_clicks	1	on_loc	C2	in_room	LEFT	in_phase	TRN1
click_on	C3	in_room	LEFT	in_phase	TRN1	at_time	370	with_outcome	empty
phase_clicks	1	on_loc	C3	in_room	LEFT	in_phase	TRN1
phase_clicks	0	on_loc	C4	in_room	LEFT	in_phase	TRN1
phase_clicks	0	on_loc	C5	in_room	LEFT	in_phase	TRN1
phase_clicks	0	on_loc	C6	in_room	LEFT	in_phase	TRN1
phase_clicks	0	on_loc	C7	in_room	LEFT	in_phase	TRN1
phase_clicks	0	on_loc	C8	in_room	LEFT	in_phase	TRN1
phase_clicks	0	on_loc	CENTER	in_room	LEFT	in_phase	TRN1
phase_clicks	0	on_loc	C1	in_room	RIGHT	in_phase	TRN1
phase_clicks	0	on_loc	C2	in_room	RIGHT	in_phase	TRN1
phase_clicks	0	on_loc	C3	in_room	RIGHT	in_phase	TRN1
phase_clicks	0	on_loc	C4	in_room	RIGHT	in_phase	TRN1
phase_clicks	0	on_loc	C5	in_room	RIGHT	in_phase	TRN1
phase_clicks	0	on_loc	C6	in_room	RIGHT	in_phase	TRN1
phase_clicks	0	on_loc	C7	in_room	RIGHT	in_phase	TRN1
phase_clicks	0	on_loc	C8	in_room	RIGHT	in_phase	TRN1
phase_clicks	0	on_loc	CENTER	in_room	RIGHT	in_phase	TRN1
click_on	LEFT	in_room	CENTER	in_phase	TRN1	at_time	358	with_outcome	open
phase_clicks	1	on_loc	LEFT	in_room	CENTER	in_phase	TRN1
phase_clicks	0	on_loc	RIGHT	in_room	CENTER	in_phase	TRN1
phase_clicks	0	on_loc	CENTER	in_room	CENTER	in_phase	TRN1
partial_time_spent	5	in_room	CENTER	in_phase	TRN2
partial_time_spent	113	in_room	RIGHT	in_phase	TRN2
phase_clicks	0	on_loc	C1	in_room	LEFT	in_phase	TRN2
phase_clicks	0	on_loc	C2	in_room	LEFT	in_phase	TRN2
phase_clicks	0	on_loc	C3	in_room	LEFT	in_phase	TRN2
phase_clicks	0	on_loc	C4	in_room	LEFT	in_phase	TRN2
phase_clicks	0	on_loc	C5	in_room	LEFT	in_phase	TRN2
phase_clicks	0	on_loc	C6	in_room	LEFT	in_phase	TRN2
phase_clicks	0	on_loc	C7	in_room	LEFT	in_phase	TRN2
phase_clicks	0	on_loc	C8	in_room	LEFT	in_phase	TRN2
phase_clicks	0	on_loc	CENTER	in_room	LEFT	in_phase	TRN2
click_on	C1	in_room	RIGHT	in_phase	TRN2	at_time	389	with_outcome	full
click_on	C1	in_room	RIGHT	in_phase	TRN2	at_time	419	with_outcome	full
click_on	C1	in_room	RIGHT	in_phase	TRN2	at_time	429	with_outcome	empty
click_on	C1	in_room	RIGHT	in_phase	TRN2	at_time	456	with_outcome	full
click_on	C1	in_room	RIGHT	in_phase	TRN2	at_time	492	with_outcome	full
phase_clicks	5	on_loc	C1	in_room	RIGHT	in_phase	TRN2
click_on	C2	in_room	RIGHT	in_phase	TRN2	at_time	416	with_outcome	full
click_on	C2	in_room	RIGHT	in_phase	TRN2	at_time	453	with_outcome	full
click_on	C2	in_room	RIGHT	in_phase	TRN2	at_time	488	with_outcome	full
phase_clicks	3	on_loc	C2	in_room	RIGHT	in_phase	TRN2
click_on	C3	in_room	RIGHT	in_phase	TRN2	at_time	412	with_outcome	full
click_on	C3	in_room	RIGHT	in_phase	TRN2	at_time	448	with_outcome	full
click_on	C3	in_room	RIGHT	in_phase	TRN2	at_time	484	with_outcome	full
phase_clicks	3	on_loc	C3	in_room	RIGHT	in_phase	TRN2
click_on	C4	in_room	RIGHT	in_phase	TRN2	at_time	409	with_outcome	full
click_on	C4	in_room	RIGHT	in_phase	TRN2	at_time	443	with_outcome	empty
click_on	C4	in_room	RIGHT	in_phase	TRN2	at_time	478	with_outcome	full
phase_clicks	3	on_loc	C4	in_room	RIGHT	in_phase	TRN2
click_on	C5	in_room	RIGHT	in_phase	TRN2	at_time	393	with_outcome	full
click_on	C5	in_room	RIGHT	in_phase	TRN2	at_time	425	with_outcome	full
click_on	C5	in_room	RIGHT	in_phase	TRN2	at_time	460	with_outcome	full
click_on	C5	in_room	RIGHT	in_phase	TRN2	at_time	496	with_outcome	full
phase_clicks	4	on_loc	C5	in_room	RIGHT	in_phase	TRN2
click_on	C6	in_room	RIGHT	in_phase	TRN2	at_time	398	with_outcome	full
click_on	C6	in_room	RIGHT	in_phase	TRN2	at_time	432	with_outcome	empty
click_on	C6	in_room	RIGHT	in_phase	TRN2	at_time	466	with_outcome	full
phase_clicks	3	on_loc	C6	in_room	RIGHT	in_phase	TRN2
click_on	C7	in_room	RIGHT	in_phase	TRN2	at_time	401	with_outcome	empty
click_on	C7	in_room	RIGHT	in_phase	TRN2	at_time	435	with_outcome	full
click_on	C7	in_room	RIGHT	in_phase	TRN2	at_time	469	with_outcome	empty
phase_clicks	3	on_loc	C7	in_room	RIGHT	in_phase	TRN2
click_on	C8	in_room	RIGHT	in_phase	TRN2	at_time	405	with_outcome	empty
click_on	C8	in_room	RIGHT	in_phase	TRN2	at_time	439	with_outcome	full
click_on	C8	in_room	RIGHT	in_phase	TRN2	at_time	474	with_outcome	empty
phase_clicks	3	on_loc	C8	in_room	RIGHT	in_phase	TRN2
phase_clicks	0	on_loc	CENTER	in_room	RIGHT	in_phase	TRN2
phase_clicks	0	on_loc	LEFT	in_room	CENTER	in_phase	TRN2
click_on	RIGHT	in_room	CENTER	in_phase	TRN2	at_time	383	with_outcome	open
phase_clicks	1	on_loc	RIGHT	in_room	CENTER	in_phase	TRN2
phase_clicks	0	on_loc	CENTER	in_room	CENTER	in_phase	TRN2
partial_time_spent	5	in_room	CENTER	in_phase	TST
partial_time_spent	79	in_room	RIGHT	in_phase	TST
partial_time_spent	5	in_room	CENTER	in_phase	TST
partial_time_spent	41	in_room	LEFT	in_phase	TST
partial_time_spent	5	in_room	CENTER	in_phase	TST
partial_time_spent	102	in_room	RIGHT	in_phase	TST
click_on	C1	in_room	LEFT	in_phase	TST	at_time	603	with_outcome	empty
phase_clicks	1	on_loc	C1	in_room	LEFT	in_phase	TST
click_on	C2	in_room	LEFT	in_phase	TST	at_time	612	with_outcome	empty
phase_clicks	1	on_loc	C2	in_room	LEFT	in_phase	TST
click_on	C3	in_room	LEFT	in_phase	TST	at_time	634	with_outcome	empty
phase_clicks	1	on_loc	C3	in_room	LEFT	in_phase	TST
click_on	C4	in_room	LEFT	in_phase	TST	at_time	629	with_outcome	empty
phase_clicks	1	on_loc	C4	in_room	LEFT	in_phase	TST
click_on	C5	in_room	LEFT	in_phase	TST	at_time	609	with_outcome	empty
phase_clicks	1	on_loc	C5	in_room	LEFT	in_phase	TST
click_on	C6	in_room	LEFT	in_phase	TST	at_time	616	with_outcome	empty
phase_clicks	1	on_loc	C6	in_room	LEFT	in_phase	TST
click_on	C7	in_room	LEFT	in_phase	TST	at_time	619	with_outcome	empty
phase_clicks	1	on_loc	C7	in_room	LEFT	in_phase	TST
click_on	C8	in_room	LEFT	in_phase	TST	at_time	623	with_outcome	empty
phase_clicks	1	on_loc	C8	in_room	LEFT	in_phase	TST
click_on	CENTER	in_room	LEFT	in_phase	TST	at_time	639	with_outcome	open
phase_clicks	1	on_loc	CENTER	in_room	LEFT	in_phase	TST
final_click_count	6	on_loc	C1	in_room	LEFT
final_click_count	5	on_loc	C2	in_room	LEFT
final_click_count	5	on_loc	C3	in_room	LEFT
final_click_count	4	on_loc	C4	in_room	LEFT
final_click_count	4	on_loc	C5	in_room	LEFT
final_click_count	4	on_loc	C6	in_room	LEFT
final_click_count	4	on_loc	C7	in_room	LEFT
final_click_count	4	on_loc	C8	in_room	LEFT
final_click_count	2	on_loc	CENTER	in_room	LEFT
click_on	C1	in_room	RIGHT	in_phase	TST	at_time	522	with_outcome	full
click_on	C1	in_room	RIGHT	in_phase	TST	at_time	557	with_outcome	empty
click_on	C1	in_room	RIGHT	in_phase	TST	at_time	586	with_outcome	empty
click_on	C1	in_room	RIGHT	in_phase	TST	at_time	650	with_outcome	empty
click_on	C1	in_room	RIGHT	in_phase	TST	at_time	689	with_outcome	full
click_on	C1	in_room	RIGHT	in_phase	TST	at_time	724	with_outcome	empty
phase_clicks	6	on_loc	C1	in_room	RIGHT	in_phase	TST
click_on	C2	in_room	RIGHT	in_phase	TST	at_time	526	with_outcome	empty
click_on	C2	in_room	RIGHT	in_phase	TST	at_time	561	with_outcome	empty
click_on	C2	in_room	RIGHT	in_phase	TST	at_time	589	with_outcome	empty
click_on	C2	in_room	RIGHT	in_phase	TST	at_time	659	with_outcome	empty
click_on	C2	in_room	RIGHT	in_phase	TST	at_time	701	with_outcome	empty
click_on	C2	in_room	RIGHT	in_phase	TST	at_time	738	with_outcome	empty
phase_clicks	6	on_loc	C2	in_room	RIGHT	in_phase	TST
click_on	C3	in_room	RIGHT	in_phase	TST	at_time	529	with_outcome	empty
click_on	C3	in_room	RIGHT	in_phase	TST	at_time	563	with_outcome	empty
click_on	C3	in_room	RIGHT	in_phase	TST	at_time	669	with_outcome	empty
click_on	C3	in_room	RIGHT	in_phase	TST	at_time	703	with_outcome	empty
click_on	C3	in_room	RIGHT	in_phase	TST	at_time	732	with_outcome	empty
phase_clicks	5	on_loc	C3	in_room	RIGHT	in_phase	TST
click_on	C4	in_room	RIGHT	in_phase	TST	at_time	534	with_outcome	empty
click_on	C4	in_room	RIGHT	in_phase	TST	at_time	567	with_outcome	empty
click_on	C4	in_room	RIGHT	in_phase	TST	at_time	673	with_outcome	empty
click_on	C4	in_room	RIGHT	in_phase	TST	at_time	694	with_outcome	empty
click_on	C4	in_room	RIGHT	in_phase	TST	at_time	728	with_outcome	empty
phase_clicks	5	on_loc	C4	in_room	RIGHT	in_phase	TST
click_on	C5	in_room	RIGHT	in_phase	TST	at_time	518	with_outcome	empty
click_on	C5	in_room	RIGHT	in_phase	TST	at_time	553	with_outcome	empty
click_on	C5	in_room	RIGHT	in_phase	TST	at_time	582	with_outcome	empty
click_on	C5	in_room	RIGHT	in_phase	TST	at_time	656	with_outcome	empty
click_on	C5	in_room	RIGHT	in_phase	TST	at_time	697	with_outcome	empty
phase_clicks	5	on_loc	C5	in_room	RIGHT	in_phase	TST
click_on	C6	in_room	RIGHT	in_phase	TST	at_time	549	with_outcome	empty
click_on	C6	in_room	RIGHT	in_phase	TST	at_time	579	with_outcome	empty
click_on	C6	in_room	RIGHT	in_phase	TST	at_time	662	with_outcome	empty
click_on	C6	in_room	RIGHT	in_phase	TST	at_time	707	with_outcome	empty
click_on	C6	in_room	RIGHT	in_phase	TST	at_time	741	with_outcome	empty
phase_clicks	5	on_loc	C6	in_room	RIGHT	in_phase	TST
click_on	C7	in_room	RIGHT	in_phase	TST	at_time	546	with_outcome	empty
click_on	C7	in_room	RIGHT	in_phase	TST	at_time	576	with_outcome	empty
click_on	C7	in_room	RIGHT	in_phase	TST	at_time	665	with_outcome	empty
click_on	C7	in_room	RIGHT	in_phase	TST	at_time	710	with_outcome	empty
click_on	C7	in_room	RIGHT	in_phase	TST	at_time	744	with_outcome	empty
phase_clicks	5	on_loc	C7	in_room	RIGHT	in_phase	TST
click_on	C8	in_room	RIGHT	in_phase	TST	at_time	538	with_outcome	empty
click_on	C8	in_room	RIGHT	in_phase	TST	at_time	571	with_outcome	empty
click_on	C8	in_room	RIGHT	in_phase	TST	at_time	679	with_outcome	full
click_on	C8	in_room	RIGHT	in_phase	TST	at_time	685	with_outcome	empty
click_on	C8	in_room	RIGHT	in_phase	TST	at_time	715	with_outcome	full
click_on	C8	in_room	RIGHT	in_phase	TST	at_time	720	with_outcome	empty
click_on	C8	in_room	RIGHT	in_phase	TST	at_time	749	with_outcome	empty
phase_clicks	7	on_loc	C8	in_room	RIGHT	in_phase	TST
click_on	CENTER	in_room	RIGHT	in_phase	TST	at_time	592	with_outcome	open
phase_clicks	1	on_loc	CENTER	in_room	RIGHT	in_phase	TST
final_click_count	14	on_loc	C1	in_room	RIGHT
final_click_count	11	on_loc	C2	in_room	RIGHT
final_click_count	10	on_loc	C3	in_room	RIGHT
final_click_count	10	on_loc	C4	in_room	RIGHT
final_click_count	12	on_loc	C5	in_room	RIGHT
final_click_count	10	on_loc	C6	in_room	RIGHT
final_click_count	10	on_loc	C7	in_room	RIGHT
final_click_count	12	on_loc	C8	in_room	RIGHT
final_click_count	3	on_loc	CENTER	in_room	RIGHT
click_on	LEFT	in_room	CENTER	in_phase	TST	at_time	598	with_outcome	open
phase_clicks	1	on_loc	LEFT	in_room	CENTER	in_phase	TST
click_on	RIGHT	in_room	CENTER	in_phase	TST	at_time	513	with_outcome	open
click_on	RIGHT	in_room	CENTER	in_phase	TST	at_time	644	with_outcome	open
phase_clicks	2	on_loc	RIGHT	in_room	CENTER	in_phase	TST
phase_clicks	0	on_loc	CENTER	in_room	CENTER	in_phase	TST
final_click_count	4	on_loc	LEFT	in_room	CENTER
final_click_count	5	on_loc	RIGHT	in_room	CENTER
final_click_count	1	on_loc	CENTER	in_room	CENTER
final_score	26
tot_time_spent	98.0	in_room	RIGHT	in_phase	PRE
tot_time_spent	0.0	in_room	INSIDE	in_phase	PRE
tot_time_spent	23.0	in_room	CENTER	in_phase	PRE
tot_time_spent	114.0	in_room	LEFT	in_phase	PRE
tot_time_spent	181.0	in_room	RIGHT	in_phase	TST
tot_time_spent	0.0	in_room	INSIDE	in_phase	TST
tot_time_spent	15.0	in_room	CENTER	in_phase	TST
tot_time_spent	41.0	in_room	LEFT	in_phase	TST
