# Supplementary material for: Intolerance of uncertainty and conditioned place preference in opioid addiction
Source: PeerJ. 2018 May 21;6:e4775. doi: 10.7717/peerj.4775 (PMC5967368; doi:10.7717/peerj.4775)
Supplement: Supplemental Information 1 — Contains raw data files from the conditioned place preference task for each participant. [file peerj-06-4775-s001.zip › Radell et al. opioid cpp task data files/controls/fox3_RPACONTROL27.txt]

fox_version	3
subject	RPACONTROL27
experimenter	DP
condition	FOUR	room1 (right), room2 (left), low reward first
END_GAME_CNT	12
LOW_REWARD_INC_FREQ	4000
HI_REWARD_MAX	80
TST_START_CNT	8
TRN2_START_CNT	6
CNT_INC_FREQ	60
LOW_REWARD_MIN	0
HI_REWARD_INC_FREQ	4000
HI_REWARD_MIN	0
LOW_REWARD_INC_AMNT	1
HI_REWARD_INC_AMNT	10
LOW_REWARD_MAX	5
TRN1_START_CNT	4

partial_time_spent	6	in_room	CENTER	in_phase	PRE
partial_time_spent	38	in_room	RIGHT	in_phase	PRE
partial_time_spent	5	in_room	CENTER	in_phase	PRE
partial_time_spent	20	in_room	LEFT	in_phase	PRE
partial_time_spent	121	in_room	CENTER	in_phase	PRE
partial_time_spent	37	in_room	RIGHT	in_phase	PRE
partial_time_spent	9	in_room	CENTER	in_phase	PRE
high_reward_room	LEFT
click_on	C1	in_room	LEFT	in_phase	PRE	at_time	53	with_outcome	empty
phase_clicks	1	on_loc	C1	in_room	LEFT	in_phase	PRE
click_on	C2	in_room	LEFT	in_phase	PRE	at_time	57	with_outcome	empty
phase_clicks	1	on_loc	C2	in_room	LEFT	in_phase	PRE
click_on	C3	in_room	LEFT	in_phase	PRE	at_time	60	with_outcome	empty
phase_clicks	1	on_loc	C3	in_room	LEFT	in_phase	PRE
phase_clicks	0	on_loc	C4	in_room	LEFT	in_phase	PRE
phase_clicks	0	on_loc	C5	in_room	LEFT	in_phase	PRE
phase_clicks	0	on_loc	C6	in_room	LEFT	in_phase	PRE
phase_clicks	0	on_loc	C7	in_room	LEFT	in_phase	PRE
phase_clicks	0	on_loc	C8	in_room	LEFT	in_phase	PRE
click_on	CENTER	in_room	LEFT	in_phase	PRE	at_time	68	with_outcome	open
phase_clicks	1	on_loc	CENTER	in_room	LEFT	in_phase	PRE
click_on	C1	in_room	RIGHT	in_phase	PRE	at_time	9	with_outcome	empty
phase_clicks	1	on_loc	C1	in_room	RIGHT	in_phase	PRE
click_on	C2	in_room	RIGHT	in_phase	PRE	at_time	21	with_outcome	empty
phase_clicks	1	on_loc	C2	in_room	RIGHT	in_phase	PRE
click_on	C3	in_room	RIGHT	in_phase	PRE	at_time	24	with_outcome	empty
click_on	C3	in_room	RIGHT	in_phase	PRE	at_time	215	with_outcome	empty
phase_clicks	2	on_loc	C3	in_room	RIGHT	in_phase	PRE
click_on	C4	in_room	RIGHT	in_phase	PRE	at_time	28	with_outcome	empty
phase_clicks	1	on_loc	C4	in_room	RIGHT	in_phase	PRE
click_on	C5	in_room	RIGHT	in_phase	PRE	at_time	13	with_outcome	empty
click_on	C5	in_room	RIGHT	in_phase	PRE	at_time	195	with_outcome	empty
phase_clicks	2	on_loc	C5	in_room	RIGHT	in_phase	PRE
click_on	C6	in_room	RIGHT	in_phase	PRE	at_time	18	with_outcome	empty
click_on	C6	in_room	RIGHT	in_phase	PRE	at_time	199	with_outcome	empty
phase_clicks	2	on_loc	C6	in_room	RIGHT	in_phase	PRE
click_on	C7	in_room	RIGHT	in_phase	PRE	at_time	37	with_outcome	empty
click_on	C7	in_room	RIGHT	in_phase	PRE	at_time	202	with_outcome	empty
phase_clicks	2	on_loc	C7	in_room	RIGHT	in_phase	PRE
click_on	C8	in_room	RIGHT	in_phase	PRE	at_time	32	with_outcome	empty
click_on	C8	in_room	RIGHT	in_phase	PRE	at_time	209	with_outcome	empty
phase_clicks	2	on_loc	C8	in_room	RIGHT	in_phase	PRE
click_on	CENTER	in_room	RIGHT	in_phase	PRE	at_time	42	with_outcome	open
click_on	CENTER	in_room	RIGHT	in_phase	PRE	at_time	227	with_outcome	open
phase_clicks	2	on_loc	CENTER	in_room	RIGHT	in_phase	PRE
click_on	LEFT	in_room	CENTER	in_phase	PRE	at_time	47	with_outcome	open
phase_clicks	1	on_loc	LEFT	in_room	CENTER	in_phase	PRE
click_on	RIGHT	in_room	CENTER	in_phase	PRE	at_time	4	with_outcome	open
click_on	RIGHT	in_room	CENTER	in_phase	PRE	at_time	190	with_outcome	open
phase_clicks	2	on_loc	RIGHT	in_room	CENTER	in_phase	PRE
phase_clicks	0	on_loc	CENTER	in_room	CENTER	in_phase	PRE
partial_time_spent	10	in_room	CENTER	in_phase	TRN1
partial_time_spent	109	in_room	RIGHT	in_phase	TRN1
phase_clicks	0	on_loc	C1	in_room	LEFT	in_phase	TRN1
phase_clicks	0	on_loc	C2	in_room	LEFT	in_phase	TRN1
phase_clicks	0	on_loc	C3	in_room	LEFT	in_phase	TRN1
phase_clicks	0	on_loc	C4	in_room	LEFT	in_phase	TRN1
phase_clicks	0	on_loc	C5	in_room	LEFT	in_phase	TRN1
phase_clicks	0	on_loc	C6	in_room	LEFT	in_phase	TRN1
phase_clicks	0	on_loc	C7	in_room	LEFT	in_phase	TRN1
phase_clicks	0	on_loc	C8	in_room	LEFT	in_phase	TRN1
phase_clicks	0	on_loc	CENTER	in_room	LEFT	in_phase	TRN1
click_on	C1	in_room	RIGHT	in_phase	TRN1	at_time	267	with_outcome	empty
phase_clicks	1	on_loc	C1	in_room	RIGHT	in_phase	TRN1
click_on	C2	in_room	RIGHT	in_phase	TRN1	at_time	271	with_outcome	empty
click_on	C2	in_room	RIGHT	in_phase	TRN1	at_time	319	with_outcome	empty
click_on	C2	in_room	RIGHT	in_phase	TRN1	at_time	329	with_outcome	empty
phase_clicks	3	on_loc	C2	in_room	RIGHT	in_phase	TRN1
click_on	C3	in_room	RIGHT	in_phase	TRN1	at_time	279	with_outcome	empty
click_on	C3	in_room	RIGHT	in_phase	TRN1	at_time	334	with_outcome	empty
phase_clicks	2	on_loc	C3	in_room	RIGHT	in_phase	TRN1
click_on	C4	in_room	RIGHT	in_phase	TRN1	at_time	288	with_outcome	empty
phase_clicks	1	on_loc	C4	in_room	RIGHT	in_phase	TRN1
click_on	C5	in_room	RIGHT	in_phase	TRN1	at_time	263	with_outcome	empty
phase_clicks	1	on_loc	C5	in_room	RIGHT	in_phase	TRN1
click_on	C6	in_room	RIGHT	in_phase	TRN1	at_time	275	with_outcome	empty
click_on	C6	in_room	RIGHT	in_phase	TRN1	at_time	324	with_outcome	empty
phase_clicks	2	on_loc	C6	in_room	RIGHT	in_phase	TRN1
click_on	C7	in_room	RIGHT	in_phase	TRN1	at_time	282	with_outcome	empty
phase_clicks	1	on_loc	C7	in_room	RIGHT	in_phase	TRN1
click_on	C8	in_room	RIGHT	in_phase	TRN1	at_time	293	with_outcome	full
click_on	C8	in_room	RIGHT	in_phase	TRN1	at_time	339	with_outcome	empty
phase_clicks	2	on_loc	C8	in_room	RIGHT	in_phase	TRN1
phase_clicks	0	on_loc	CENTER	in_room	RIGHT	in_phase	TRN1
phase_clicks	0	on_loc	LEFT	in_room	CENTER	in_phase	TRN1
click_on	RIGHT	in_room	CENTER	in_phase	TRN1	at_time	257	with_outcome	open
phase_clicks	1	on_loc	RIGHT	in_room	CENTER	in_phase	TRN1
phase_clicks	0	on_loc	CENTER	in_room	CENTER	in_phase	TRN1
partial_time_spent	9	in_room	CENTER	in_phase	TRN2
partial_time_spent	110	in_room	LEFT	in_phase	TRN2
click_on	C1	in_room	LEFT	in_phase	TRN2	at_time	392	with_outcome	full
click_on	C1	in_room	LEFT	in_phase	TRN2	at_time	447	with_outcome	full
click_on	C1	in_room	LEFT	in_phase	TRN2	at_time	486	with_outcome	full
phase_clicks	3	on_loc	C1	in_room	LEFT	in_phase	TRN2
click_on	C2	in_room	LEFT	in_phase	TRN2	at_time	407	with_outcome	full
click_on	C2	in_room	LEFT	in_phase	TRN2	at_time	455	with_outcome	empty
click_on	C2	in_room	LEFT	in_phase	TRN2	at_time	490	with_outcome	full
phase_clicks	3	on_loc	C2	in_room	LEFT	in_phase	TRN2
click_on	C3	in_room	LEFT	in_phase	TRN2	at_time	412	with_outcome	full
click_on	C3	in_room	LEFT	in_phase	TRN2	at_time	465	with_outcome	full
phase_clicks	2	on_loc	C3	in_room	LEFT	in_phase	TRN2
click_on	C4	in_room	LEFT	in_phase	TRN2	at_time	422	with_outcome	full
click_on	C4	in_room	LEFT	in_phase	TRN2	at_time	471	with_outcome	full
phase_clicks	2	on_loc	C4	in_room	LEFT	in_phase	TRN2
click_on	C5	in_room	LEFT	in_phase	TRN2	at_time	397	with_outcome	empty
click_on	C5	in_room	LEFT	in_phase	TRN2	at_time	451	with_outcome	full
click_on	C5	in_room	LEFT	in_phase	TRN2	at_time	482	with_outcome	empty
phase_clicks	3	on_loc	C5	in_room	LEFT	in_phase	TRN2
click_on	C6	in_room	LEFT	in_phase	TRN2	at_time	401	with_outcome	full
click_on	C6	in_room	LEFT	in_phase	TRN2	at_time	459	with_outcome	full
click_on	C6	in_room	LEFT	in_phase	TRN2	at_time	494	with_outcome	full
phase_clicks	3	on_loc	C6	in_room	LEFT	in_phase	TRN2
click_on	C7	in_room	LEFT	in_phase	TRN2	at_time	416	with_outcome	empty
click_on	C7	in_room	LEFT	in_phase	TRN2	at_time	462	with_outcome	full
click_on	C7	in_room	LEFT	in_phase	TRN2	at_time	499	with_outcome	full
phase_clicks	3	on_loc	C7	in_room	LEFT	in_phase	TRN2
click_on	C8	in_room	LEFT	in_phase	TRN2	at_time	427	with_outcome	full
click_on	C8	in_room	LEFT	in_phase	TRN2	at_time	475	with_outcome	full
phase_clicks	2	on_loc	C8	in_room	LEFT	in_phase	TRN2
phase_clicks	0	on_loc	CENTER	in_room	LEFT	in_phase	TRN2
phase_clicks	0	on_loc	C1	in_room	RIGHT	in_phase	TRN2
phase_clicks	0	on_loc	C2	in_room	RIGHT	in_phase	TRN2
phase_clicks	0	on_loc	C3	in_room	RIGHT	in_phase	TRN2
phase_clicks	0	on_loc	C4	in_room	RIGHT	in_phase	TRN2
phase_clicks	0	on_loc	C5	in_room	RIGHT	in_phase	TRN2
phase_clicks	0	on_loc	C6	in_room	RIGHT	in_phase	TRN2
phase_clicks	0	on_loc	C7	in_room	RIGHT	in_phase	TRN2
phase_clicks	0	on_loc	C8	in_room	RIGHT	in_phase	TRN2
phase_clicks	0	on_loc	CENTER	in_room	RIGHT	in_phase	TRN2
click_on	LEFT	in_room	CENTER	in_phase	TRN2	at_time	387	with_outcome	open
phase_clicks	1	on_loc	LEFT	in_room	CENTER	in_phase	TRN2
phase_clicks	0	on_loc	RIGHT	in_room	CENTER	in_phase	TRN2
phase_clicks	0	on_loc	CENTER	in_room	CENTER	in_phase	TRN2
partial_time_spent	9	in_room	CENTER	in_phase	TST
partial_time_spent	45	in_room	RIGHT	in_phase	TST
partial_time_spent	5	in_room	CENTER	in_phase	TST
partial_time_spent	43	in_room	LEFT	in_phase	TST
partial_time_spent	6	in_room	CENTER	in_phase	TST
partial_time_spent	46	in_room	LEFT	in_phase	TST
partial_time_spent	5	in_room	CENTER	in_phase	TST
partial_time_spent	77	in_room	RIGHT	in_phase	TST
click_on	C1	in_room	LEFT	in_phase	TST	at_time	574	with_outcome	empty
click_on	C1	in_room	LEFT	in_phase	TST	at_time	624	with_outcome	empty
phase_clicks	2	on_loc	C1	in_room	LEFT	in_phase	TST
click_on	C2	in_room	LEFT	in_phase	TST	at_time	586	with_outcome	empty
click_on	C2	in_room	LEFT	in_phase	TST	at_time	637	with_outcome	empty
phase_clicks	2	on_loc	C2	in_room	LEFT	in_phase	TST
click_on	C3	in_room	LEFT	in_phase	TST	at_time	589	with_outcome	empty
click_on	C3	in_room	LEFT	in_phase	TST	at_time	641	with_outcome	empty
phase_clicks	2	on_loc	C3	in_room	LEFT	in_phase	TST
click_on	C4	in_room	LEFT	in_phase	TST	at_time	598	with_outcome	empty
click_on	C4	in_room	LEFT	in_phase	TST	at_time	653	with_outcome	empty
phase_clicks	2	on_loc	C4	in_room	LEFT	in_phase	TST
click_on	C5	in_room	LEFT	in_phase	TST	at_time	578	with_outcome	empty
click_on	C5	in_room	LEFT	in_phase	TST	at_time	628	with_outcome	empty
phase_clicks	2	on_loc	C5	in_room	LEFT	in_phase	TST
click_on	C6	in_room	LEFT	in_phase	TST	at_time	583	with_outcome	empty
click_on	C6	in_room	LEFT	in_phase	TST	at_time	634	with_outcome	empty
phase_clicks	2	on_loc	C6	in_room	LEFT	in_phase	TST
click_on	C7	in_room	LEFT	in_phase	TST	at_time	593	with_outcome	full
click_on	C7	in_room	LEFT	in_phase	TST	at_time	645	with_outcome	empty
phase_clicks	2	on_loc	C7	in_room	LEFT	in_phase	TST
click_on	C8	in_room	LEFT	in_phase	TST	at_time	602	with_outcome	empty
click_on	C8	in_room	LEFT	in_phase	TST	at_time	649	with_outcome	empty
phase_clicks	2	on_loc	C8	in_room	LEFT	in_phase	TST
click_on	CENTER	in_room	LEFT	in_phase	TST	at_time	612	with_outcome	open
click_on	CENTER	in_room	LEFT	in_phase	TST	at_time	664	with_outcome	open
phase_clicks	2	on_loc	CENTER	in_room	LEFT	in_phase	TST
final_click_count	6	on_loc	C1	in_room	LEFT
final_click_count	6	on_loc	C2	in_room	LEFT
final_click_count	5	on_loc	C3	in_room	LEFT
final_click_count	4	on_loc	C4	in_room	LEFT
final_click_count	5	on_loc	C5	in_room	LEFT
final_click_count	5	on_loc	C6	in_room	LEFT
final_click_count	5	on_loc	C7	in_room	LEFT
final_click_count	4	on_loc	C8	in_room	LEFT
final_click_count	3	on_loc	CENTER	in_room	LEFT
click_on	C1	in_room	RIGHT	in_phase	TST	at_time	522	with_outcome	empty
click_on	C1	in_room	RIGHT	in_phase	TST	at_time	680	with_outcome	empty
click_on	C1	in_room	RIGHT	in_phase	TST	at_time	725	with_outcome	full
phase_clicks	3	on_loc	C1	in_room	RIGHT	in_phase	TST
click_on	C2	in_room	RIGHT	in_phase	TST	at_time	535	with_outcome	empty
click_on	C2	in_room	RIGHT	in_phase	TST	at_time	685	with_outcome	empty
click_on	C2	in_room	RIGHT	in_phase	TST	at_time	687	with_outcome	empty
click_on	C2	in_room	RIGHT	in_phase	TST	at_time	729	with_outcome	empty
phase_clicks	4	on_loc	C2	in_room	RIGHT	in_phase	TST
click_on	C3	in_room	RIGHT	in_phase	TST	at_time	538	with_outcome	empty
click_on	C3	in_room	RIGHT	in_phase	TST	at_time	697	with_outcome	full
click_on	C3	in_room	RIGHT	in_phase	TST	at_time	739	with_outcome	empty
phase_clicks	3	on_loc	C3	in_room	RIGHT	in_phase	TST
click_on	C4	in_room	RIGHT	in_phase	TST	at_time	550	with_outcome	empty
click_on	C4	in_room	RIGHT	in_phase	TST	at_time	702	with_outcome	empty
phase_clicks	2	on_loc	C4	in_room	RIGHT	in_phase	TST
click_on	C5	in_room	RIGHT	in_phase	TST	at_time	526	with_outcome	empty
click_on	C5	in_room	RIGHT	in_phase	TST	at_time	676	with_outcome	empty
click_on	C5	in_room	RIGHT	in_phase	TST	at_time	721	with_outcome	empty
phase_clicks	3	on_loc	C5	in_room	RIGHT	in_phase	TST
click_on	C6	in_room	RIGHT	in_phase	TST	at_time	532	with_outcome	empty
click_on	C6	in_room	RIGHT	in_phase	TST	at_time	690	with_outcome	empty
click_on	C6	in_room	RIGHT	in_phase	TST	at_time	732	with_outcome	empty
phase_clicks	3	on_loc	C6	in_room	RIGHT	in_phase	TST
click_on	C7	in_room	RIGHT	in_phase	TST	at_time	542	with_outcome	empty
click_on	C7	in_room	RIGHT	in_phase	TST	at_time	693	with_outcome	empty
click_on	C7	in_room	RIGHT	in_phase	TST	at_time	735	with_outcome	empty
phase_clicks	3	on_loc	C7	in_room	RIGHT	in_phase	TST
click_on	C8	in_room	RIGHT	in_phase	TST	at_time	546	with_outcome	empty
click_on	C8	in_room	RIGHT	in_phase	TST	at_time	706	with_outcome	empty
phase_clicks	2	on_loc	C8	in_room	RIGHT	in_phase	TST
click_on	CENTER	in_room	RIGHT	in_phase	TST	at_time	562	with_outcome	open
phase_clicks	1	on_loc	CENTER	in_room	RIGHT	in_phase	TST
final_click_count	5	on_loc	C1	in_room	RIGHT
final_click_count	8	on_loc	C2	in_room	RIGHT
final_click_count	7	on_loc	C3	in_room	RIGHT
final_click_count	4	on_loc	C4	in_room	RIGHT
final_click_count	6	on_loc	C5	in_room	RIGHT
final_click_count	7	on_loc	C6	in_room	RIGHT
final_click_count	6	on_loc	C7	in_room	RIGHT
final_click_count	6	on_loc	C8	in_room	RIGHT
final_click_count	3	on_loc	CENTER	in_room	RIGHT
click_on	LEFT	in_room	CENTER	in_phase	TST	at_time	568	with_outcome	open
click_on	LEFT	in_room	CENTER	in_phase	TST	at_time	618	with_outcome	open
phase_clicks	2	on_loc	LEFT	in_room	CENTER	in_phase	TST
click_on	RIGHT	in_room	CENTER	in_phase	TST	at_time	517	with_outcome	open
click_on	RIGHT	in_room	CENTER	in_phase	TST	at_time	670	with_outcome	open
phase_clicks	2	on_loc	RIGHT	in_room	CENTER	in_phase	TST
phase_clicks	0	on_loc	CENTER	in_room	CENTER	in_phase	TST
final_click_count	4	on_loc	LEFT	in_room	CENTER
final_click_count	5	on_loc	RIGHT	in_room	CENTER
final_click_count	1	on_loc	CENTER	in_room	CENTER
final_score	21
tot_time_spent	20.0	in_room	LEFT	in_phase	PRE
tot_time_spent	75.0	in_room	RIGHT	in_phase	PRE
tot_time_spent	0.0	in_room	INSIDE	in_phase	PRE
tot_time_spent	141.0	in_room	CENTER	in_phase	PRE
tot_time_spent	89.0	in_room	LEFT	in_phase	TST
tot_time_spent	122.0	in_room	RIGHT	in_phase	TST
tot_time_spent	0.0	in_room	INSIDE	in_phase	TST
tot_time_spent	25.0	in_room	CENTER	in_phase	TST
