# Supplementary material for: Intolerance of uncertainty and conditioned place preference in opioid addiction
Source: PeerJ. 2018 May 21;6:e4775. doi: 10.7717/peerj.4775 (PMC5967368; doi:10.7717/peerj.4775)
Supplement: Supplemental Information 1 — Contains raw data files from the conditioned place preference task for each participant. [file peerj-06-4775-s001.zip › Radell et al. opioid cpp task data files/controls/fox3_RPACONTROL28.txt]

fox_version	3
subject	RPACONTROL28
experimenter	DP
condition	ONE	room1 (left), room2 (right), high reward first
CNT_INC_FREQ	60
END_GAME_CNT	12
HI_REWARD_MIN	0
TST_START_CNT	8
HI_REWARD_MAX	80
LOW_REWARD_INC_FREQ	4000
LOW_REWARD_MIN	0
LOW_REWARD_INC_AMNT	1
HI_REWARD_INC_FREQ	4000
HI_REWARD_INC_AMNT	10
TRN1_START_CNT	4
TRN2_START_CNT	6
LOW_REWARD_MAX	5

partial_time_spent	5	in_room	CENTER	in_phase	PRE
partial_time_spent	37	in_room	LEFT	in_phase	PRE
partial_time_spent	5	in_room	CENTER	in_phase	PRE
partial_time_spent	44	in_room	RIGHT	in_phase	PRE
partial_time_spent	12	in_room	CENTER	in_phase	PRE
partial_time_spent	21	in_room	LEFT	in_phase	PRE
partial_time_spent	113	in_room	CENTER	in_phase	PRE
high_reward_room	RIGHT
click_on	C1	in_room	LEFT	in_phase	PRE	at_time	8	with_outcome	empty
click_on	C1	in_room	LEFT	in_phase	PRE	at_time	119	with_outcome	empty
phase_clicks	2	on_loc	C1	in_room	LEFT	in_phase	PRE
click_on	C2	in_room	LEFT	in_phase	PRE	at_time	12	with_outcome	empty
click_on	C2	in_room	LEFT	in_phase	PRE	at_time	115	with_outcome	empty
phase_clicks	2	on_loc	C2	in_room	LEFT	in_phase	PRE
click_on	C3	in_room	LEFT	in_phase	PRE	at_time	16	with_outcome	empty
click_on	C3	in_room	LEFT	in_phase	PRE	at_time	111	with_outcome	empty
phase_clicks	2	on_loc	C3	in_room	LEFT	in_phase	PRE
click_on	C4	in_room	LEFT	in_phase	PRE	at_time	20	with_outcome	full
click_on	C4	in_room	LEFT	in_phase	PRE	at_time	107	with_outcome	empty
phase_clicks	2	on_loc	C4	in_room	LEFT	in_phase	PRE
click_on	C5	in_room	LEFT	in_phase	PRE	at_time	35	with_outcome	empty
phase_clicks	1	on_loc	C5	in_room	LEFT	in_phase	PRE
click_on	C6	in_room	LEFT	in_phase	PRE	at_time	32	with_outcome	empty
phase_clicks	1	on_loc	C6	in_room	LEFT	in_phase	PRE
click_on	C7	in_room	LEFT	in_phase	PRE	at_time	28	with_outcome	empty
phase_clicks	1	on_loc	C7	in_room	LEFT	in_phase	PRE
click_on	C8	in_room	LEFT	in_phase	PRE	at_time	24	with_outcome	empty
phase_clicks	1	on_loc	C8	in_room	LEFT	in_phase	PRE
click_on	CENTER	in_room	LEFT	in_phase	PRE	at_time	39	with_outcome	open
click_on	CENTER	in_room	LEFT	in_phase	PRE	at_time	123	with_outcome	open
phase_clicks	2	on_loc	CENTER	in_room	LEFT	in_phase	PRE
click_on	C1	in_room	RIGHT	in_phase	PRE	at_time	62	with_outcome	empty
phase_clicks	1	on_loc	C1	in_room	RIGHT	in_phase	PRE
click_on	C2	in_room	RIGHT	in_phase	PRE	at_time	58	with_outcome	full
phase_clicks	1	on_loc	C2	in_room	RIGHT	in_phase	PRE
click_on	C3	in_room	RIGHT	in_phase	PRE	at_time	54	with_outcome	empty
phase_clicks	1	on_loc	C3	in_room	RIGHT	in_phase	PRE
click_on	C4	in_room	RIGHT	in_phase	PRE	at_time	50	with_outcome	empty
phase_clicks	1	on_loc	C4	in_room	RIGHT	in_phase	PRE
click_on	C5	in_room	RIGHT	in_phase	PRE	at_time	67	with_outcome	empty
click_on	C5	in_room	RIGHT	in_phase	PRE	at_time	84	with_outcome	empty
phase_clicks	2	on_loc	C5	in_room	RIGHT	in_phase	PRE
click_on	C6	in_room	RIGHT	in_phase	PRE	at_time	79	with_outcome	empty
phase_clicks	1	on_loc	C6	in_room	RIGHT	in_phase	PRE
click_on	C7	in_room	RIGHT	in_phase	PRE	at_time	75	with_outcome	empty
phase_clicks	1	on_loc	C7	in_room	RIGHT	in_phase	PRE
click_on	C8	in_room	RIGHT	in_phase	PRE	at_time	71	with_outcome	empty
phase_clicks	1	on_loc	C8	in_room	RIGHT	in_phase	PRE
click_on	CENTER	in_room	RIGHT	in_phase	PRE	at_time	88	with_outcome	open
phase_clicks	1	on_loc	CENTER	in_room	RIGHT	in_phase	PRE
click_on	LEFT	in_room	CENTER	in_phase	PRE	at_time	2	with_outcome	open
click_on	LEFT	in_room	CENTER	in_phase	PRE	at_time	101	with_outcome	open
phase_clicks	2	on_loc	LEFT	in_room	CENTER	in_phase	PRE
click_on	RIGHT	in_room	CENTER	in_phase	PRE	at_time	44	with_outcome	open
phase_clicks	1	on_loc	RIGHT	in_room	CENTER	in_phase	PRE
phase_clicks	0	on_loc	CENTER	in_room	CENTER	in_phase	PRE
partial_time_spent	11	in_room	CENTER	in_phase	TRN1
partial_time_spent	108	in_room	RIGHT	in_phase	TRN1
phase_clicks	0	on_loc	C1	in_room	LEFT	in_phase	TRN1
phase_clicks	0	on_loc	C2	in_room	LEFT	in_phase	TRN1
phase_clicks	0	on_loc	C3	in_room	LEFT	in_phase	TRN1
phase_clicks	0	on_loc	C4	in_room	LEFT	in_phase	TRN1
phase_clicks	0	on_loc	C5	in_room	LEFT	in_phase	TRN1
phase_clicks	0	on_loc	C6	in_room	LEFT	in_phase	TRN1
phase_clicks	0	on_loc	C7	in_room	LEFT	in_phase	TRN1
phase_clicks	0	on_loc	C8	in_room	LEFT	in_phase	TRN1
phase_clicks	0	on_loc	CENTER	in_room	LEFT	in_phase	TRN1
click_on	C1	in_room	RIGHT	in_phase	TRN1	at_time	263	with_outcome	full
click_on	C1	in_room	RIGHT	in_phase	TRN1	at_time	301	with_outcome	full
click_on	C1	in_room	RIGHT	in_phase	TRN1	at_time	340	with_outcome	full
click_on	C1	in_room	RIGHT	in_phase	TRN1	at_time	369	with_outcome	empty
phase_clicks	4	on_loc	C1	in_room	RIGHT	in_phase	TRN1
click_on	C2	in_room	RIGHT	in_phase	TRN1	at_time	267	with_outcome	full
click_on	C2	in_room	RIGHT	in_phase	TRN1	at_time	304	with_outcome	full
click_on	C2	in_room	RIGHT	in_phase	TRN1	at_time	337	with_outcome	full
click_on	C2	in_room	RIGHT	in_phase	TRN1	at_time	366	with_outcome	full
phase_clicks	4	on_loc	C2	in_room	RIGHT	in_phase	TRN1
click_on	C3	in_room	RIGHT	in_phase	TRN1	at_time	270	with_outcome	full
click_on	C3	in_room	RIGHT	in_phase	TRN1	at_time	307	with_outcome	full
click_on	C3	in_room	RIGHT	in_phase	TRN1	at_time	334	with_outcome	full
click_on	C3	in_room	RIGHT	in_phase	TRN1	at_time	362	with_outcome	empty
phase_clicks	4	on_loc	C3	in_room	RIGHT	in_phase	TRN1
click_on	C4	in_room	RIGHT	in_phase	TRN1	at_time	273	with_outcome	full
click_on	C4	in_room	RIGHT	in_phase	TRN1	at_time	311	with_outcome	full
click_on	C4	in_room	RIGHT	in_phase	TRN1	at_time	330	with_outcome	full
click_on	C4	in_room	RIGHT	in_phase	TRN1	at_time	359	with_outcome	full
phase_clicks	4	on_loc	C4	in_room	RIGHT	in_phase	TRN1
click_on	C5	in_room	RIGHT	in_phase	TRN1	at_time	288	with_outcome	empty
click_on	C5	in_room	RIGHT	in_phase	TRN1	at_time	316	with_outcome	full
click_on	C5	in_room	RIGHT	in_phase	TRN1	at_time	343	with_outcome	full
phase_clicks	3	on_loc	C5	in_room	RIGHT	in_phase	TRN1
click_on	C6	in_room	RIGHT	in_phase	TRN1	at_time	285	with_outcome	full
click_on	C6	in_room	RIGHT	in_phase	TRN1	at_time	319	with_outcome	full
click_on	C6	in_room	RIGHT	in_phase	TRN1	at_time	347	with_outcome	full
phase_clicks	3	on_loc	C6	in_room	RIGHT	in_phase	TRN1
click_on	C7	in_room	RIGHT	in_phase	TRN1	at_time	281	with_outcome	full
click_on	C7	in_room	RIGHT	in_phase	TRN1	at_time	322	with_outcome	full
click_on	C7	in_room	RIGHT	in_phase	TRN1	at_time	351	with_outcome	full
phase_clicks	3	on_loc	C7	in_room	RIGHT	in_phase	TRN1
click_on	C8	in_room	RIGHT	in_phase	TRN1	at_time	277	with_outcome	full
click_on	C8	in_room	RIGHT	in_phase	TRN1	at_time	326	with_outcome	full
click_on	C8	in_room	RIGHT	in_phase	TRN1	at_time	355	with_outcome	full
phase_clicks	3	on_loc	C8	in_room	RIGHT	in_phase	TRN1
click_on	CENTER	in_room	RIGHT	in_phase	TRN1	at_time	292	with_outcome	locked
click_on	CENTER	in_room	RIGHT	in_phase	TRN1	at_time	298	with_outcome	locked
phase_clicks	2	on_loc	CENTER	in_room	RIGHT	in_phase	TRN1
click_on	LEFT	in_room	CENTER	in_phase	TRN1	at_time	254	with_outcome	locked
phase_clicks	1	on_loc	LEFT	in_room	CENTER	in_phase	TRN1
click_on	RIGHT	in_room	CENTER	in_phase	TRN1	at_time	258	with_outcome	open
phase_clicks	1	on_loc	RIGHT	in_room	CENTER	in_phase	TRN1
phase_clicks	0	on_loc	CENTER	in_room	CENTER	in_phase	TRN1
partial_time_spent	6	in_room	CENTER	in_phase	TRN2
partial_time_spent	113	in_room	LEFT	in_phase	TRN2
click_on	C1	in_room	LEFT	in_phase	TRN2	at_time	389	with_outcome	empty
click_on	C1	in_room	LEFT	in_phase	TRN2	at_time	418	with_outcome	empty
phase_clicks	2	on_loc	C1	in_room	LEFT	in_phase	TRN2
click_on	C2	in_room	LEFT	in_phase	TRN2	at_time	393	with_outcome	empty
click_on	C2	in_room	LEFT	in_phase	TRN2	at_time	421	with_outcome	empty
phase_clicks	2	on_loc	C2	in_room	LEFT	in_phase	TRN2
click_on	C3	in_room	LEFT	in_phase	TRN2	at_time	396	with_outcome	empty
click_on	C3	in_room	LEFT	in_phase	TRN2	at_time	424	with_outcome	empty
phase_clicks	2	on_loc	C3	in_room	LEFT	in_phase	TRN2
click_on	C4	in_room	LEFT	in_phase	TRN2	at_time	400	with_outcome	empty
phase_clicks	1	on_loc	C4	in_room	LEFT	in_phase	TRN2
click_on	C5	in_room	LEFT	in_phase	TRN2	at_time	414	with_outcome	empty
phase_clicks	1	on_loc	C5	in_room	LEFT	in_phase	TRN2
click_on	C6	in_room	LEFT	in_phase	TRN2	at_time	410	with_outcome	empty
phase_clicks	1	on_loc	C6	in_room	LEFT	in_phase	TRN2
click_on	C7	in_room	LEFT	in_phase	TRN2	at_time	407	with_outcome	empty
phase_clicks	1	on_loc	C7	in_room	LEFT	in_phase	TRN2
click_on	C8	in_room	LEFT	in_phase	TRN2	at_time	403	with_outcome	empty
phase_clicks	1	on_loc	C8	in_room	LEFT	in_phase	TRN2
phase_clicks	0	on_loc	CENTER	in_room	LEFT	in_phase	TRN2
phase_clicks	0	on_loc	C1	in_room	RIGHT	in_phase	TRN2
phase_clicks	0	on_loc	C2	in_room	RIGHT	in_phase	TRN2
phase_clicks	0	on_loc	C3	in_room	RIGHT	in_phase	TRN2
phase_clicks	0	on_loc	C4	in_room	RIGHT	in_phase	TRN2
phase_clicks	0	on_loc	C5	in_room	RIGHT	in_phase	TRN2
phase_clicks	0	on_loc	C6	in_room	RIGHT	in_phase	TRN2
phase_clicks	0	on_loc	C7	in_room	RIGHT	in_phase	TRN2
phase_clicks	0	on_loc	C8	in_room	RIGHT	in_phase	TRN2
phase_clicks	0	on_loc	CENTER	in_room	RIGHT	in_phase	TRN2
click_on	LEFT	in_room	CENTER	in_phase	TRN2	at_time	383	with_outcome	open
phase_clicks	1	on_loc	LEFT	in_room	CENTER	in_phase	TRN2
phase_clicks	0	on_loc	RIGHT	in_room	CENTER	in_phase	TRN2
phase_clicks	0	on_loc	CENTER	in_room	CENTER	in_phase	TRN2
partial_time_spent	5	in_room	CENTER	in_phase	TST
partial_time_spent	10	in_room	LEFT	in_phase	TST
partial_time_spent	4	in_room	CENTER	in_phase	TST
partial_time_spent	32	in_room	RIGHT	in_phase	TST
partial_time_spent	5	in_room	CENTER	in_phase	TST
partial_time_spent	131	in_room	LEFT	in_phase	TST
partial_time_spent	4	in_room	CENTER	in_phase	TST
partial_time_spent	43	in_room	RIGHT	in_phase	TST
click_on	C1	in_room	LEFT	in_phase	TST	at_time	519	with_outcome	empty
click_on	C1	in_room	LEFT	in_phase	TST	at_time	599	with_outcome	empty
click_on	C1	in_room	LEFT	in_phase	TST	at_time	631	with_outcome	empty
click_on	C1	in_room	LEFT	in_phase	TST	at_time	666	with_outcome	empty
phase_clicks	4	on_loc	C1	in_room	LEFT	in_phase	TST
click_on	C2	in_room	LEFT	in_phase	TST	at_time	572	with_outcome	empty
click_on	C2	in_room	LEFT	in_phase	TST	at_time	604	with_outcome	empty
click_on	C2	in_room	LEFT	in_phase	TST	at_time	635	with_outcome	full
click_on	C2	in_room	LEFT	in_phase	TST	at_time	638	with_outcome	empty
click_on	C2	in_room	LEFT	in_phase	TST	at_time	670	with_outcome	empty
phase_clicks	5	on_loc	C2	in_room	LEFT	in_phase	TST
click_on	C3	in_room	LEFT	in_phase	TST	at_time	574	with_outcome	empty
click_on	C3	in_room	LEFT	in_phase	TST	at_time	606	with_outcome	empty
click_on	C3	in_room	LEFT	in_phase	TST	at_time	641	with_outcome	full
click_on	C3	in_room	LEFT	in_phase	TST	at_time	673	with_outcome	empty
phase_clicks	4	on_loc	C3	in_room	LEFT	in_phase	TST
click_on	C4	in_room	LEFT	in_phase	TST	at_time	578	with_outcome	empty
click_on	C4	in_room	LEFT	in_phase	TST	at_time	610	with_outcome	empty
click_on	C4	in_room	LEFT	in_phase	TST	at_time	644	with_outcome	empty
click_on	C4	in_room	LEFT	in_phase	TST	at_time	676	with_outcome	empty
phase_clicks	4	on_loc	C4	in_room	LEFT	in_phase	TST
click_on	C5	in_room	LEFT	in_phase	TST	at_time	592	with_outcome	full
click_on	C5	in_room	LEFT	in_phase	TST	at_time	595	with_outcome	empty
click_on	C5	in_room	LEFT	in_phase	TST	at_time	628	with_outcome	empty
click_on	C5	in_room	LEFT	in_phase	TST	at_time	661	with_outcome	full
click_on	C5	in_room	LEFT	in_phase	TST	at_time	690	with_outcome	empty
phase_clicks	5	on_loc	C5	in_room	LEFT	in_phase	TST
click_on	C6	in_room	LEFT	in_phase	TST	at_time	589	with_outcome	empty
click_on	C6	in_room	LEFT	in_phase	TST	at_time	625	with_outcome	empty
click_on	C6	in_room	LEFT	in_phase	TST	at_time	659	with_outcome	empty
click_on	C6	in_room	LEFT	in_phase	TST	at_time	687	with_outcome	empty
phase_clicks	4	on_loc	C6	in_room	LEFT	in_phase	TST
click_on	C7	in_room	LEFT	in_phase	TST	at_time	585	with_outcome	empty
click_on	C7	in_room	LEFT	in_phase	TST	at_time	622	with_outcome	empty
click_on	C7	in_room	LEFT	in_phase	TST	at_time	652	with_outcome	empty
click_on	C7	in_room	LEFT	in_phase	TST	at_time	655	with_outcome	empty
click_on	C7	in_room	LEFT	in_phase	TST	at_time	684	with_outcome	empty
phase_clicks	5	on_loc	C7	in_room	LEFT	in_phase	TST
click_on	C8	in_room	LEFT	in_phase	TST	at_time	582	with_outcome	empty
click_on	C8	in_room	LEFT	in_phase	TST	at_time	614	with_outcome	full
click_on	C8	in_room	LEFT	in_phase	TST	at_time	618	with_outcome	empty
click_on	C8	in_room	LEFT	in_phase	TST	at_time	648	with_outcome	empty
click_on	C8	in_room	LEFT	in_phase	TST	at_time	680	with_outcome	empty
phase_clicks	5	on_loc	C8	in_room	LEFT	in_phase	TST
click_on	CENTER	in_room	LEFT	in_phase	TST	at_time	523	with_outcome	open
click_on	CENTER	in_room	LEFT	in_phase	TST	at_time	698	with_outcome	open
phase_clicks	2	on_loc	CENTER	in_room	LEFT	in_phase	TST
final_click_count	8	on_loc	C1	in_room	LEFT
final_click_count	9	on_loc	C2	in_room	LEFT
final_click_count	8	on_loc	C3	in_room	LEFT
final_click_count	7	on_loc	C4	in_room	LEFT
final_click_count	7	on_loc	C5	in_room	LEFT
final_click_count	6	on_loc	C6	in_room	LEFT
final_click_count	7	on_loc	C7	in_room	LEFT
final_click_count	7	on_loc	C8	in_room	LEFT
final_click_count	4	on_loc	CENTER	in_room	LEFT
click_on	C1	in_room	RIGHT	in_phase	TST	at_time	533	with_outcome	empty
click_on	C1	in_room	RIGHT	in_phase	TST	at_time	731	with_outcome	empty
phase_clicks	2	on_loc	C1	in_room	RIGHT	in_phase	TST
click_on	C2	in_room	RIGHT	in_phase	TST	at_time	537	with_outcome	empty
click_on	C2	in_room	RIGHT	in_phase	TST	at_time	729	with_outcome	empty
phase_clicks	2	on_loc	C2	in_room	RIGHT	in_phase	TST
click_on	C3	in_room	RIGHT	in_phase	TST	at_time	540	with_outcome	empty
click_on	C3	in_room	RIGHT	in_phase	TST	at_time	725	with_outcome	empty
phase_clicks	2	on_loc	C3	in_room	RIGHT	in_phase	TST
click_on	C4	in_room	RIGHT	in_phase	TST	at_time	543	with_outcome	empty
click_on	C4	in_room	RIGHT	in_phase	TST	at_time	722	with_outcome	full
click_on	C4	in_room	RIGHT	in_phase	TST	at_time	735	with_outcome	empty
phase_clicks	3	on_loc	C4	in_room	RIGHT	in_phase	TST
click_on	C5	in_room	RIGHT	in_phase	TST	at_time	557	with_outcome	empty
click_on	C5	in_room	RIGHT	in_phase	TST	at_time	708	with_outcome	empty
click_on	C5	in_room	RIGHT	in_phase	TST	at_time	749	with_outcome	empty
phase_clicks	3	on_loc	C5	in_room	RIGHT	in_phase	TST
click_on	C6	in_room	RIGHT	in_phase	TST	at_time	554	with_outcome	empty
click_on	C6	in_room	RIGHT	in_phase	TST	at_time	712	with_outcome	empty
click_on	C6	in_room	RIGHT	in_phase	TST	at_time	746	with_outcome	empty
phase_clicks	3	on_loc	C6	in_room	RIGHT	in_phase	TST
click_on	C7	in_room	RIGHT	in_phase	TST	at_time	550	with_outcome	empty
click_on	C7	in_room	RIGHT	in_phase	TST	at_time	714	with_outcome	empty
click_on	C7	in_room	RIGHT	in_phase	TST	at_time	742	with_outcome	empty
phase_clicks	3	on_loc	C7	in_room	RIGHT	in_phase	TST
click_on	C8	in_room	RIGHT	in_phase	TST	at_time	547	with_outcome	empty
click_on	C8	in_room	RIGHT	in_phase	TST	at_time	718	with_outcome	empty
click_on	C8	in_room	RIGHT	in_phase	TST	at_time	739	with_outcome	empty
phase_clicks	3	on_loc	C8	in_room	RIGHT	in_phase	TST
click_on	CENTER	in_room	RIGHT	in_phase	TST	at_time	561	with_outcome	open
phase_clicks	1	on_loc	CENTER	in_room	RIGHT	in_phase	TST
final_click_count	7	on_loc	C1	in_room	RIGHT
final_click_count	7	on_loc	C2	in_room	RIGHT
final_click_count	7	on_loc	C3	in_room	RIGHT
final_click_count	8	on_loc	C4	in_room	RIGHT
final_click_count	8	on_loc	C5	in_room	RIGHT
final_click_count	7	on_loc	C6	in_room	RIGHT
final_click_count	7	on_loc	C7	in_room	RIGHT
final_click_count	7	on_loc	C8	in_room	RIGHT
final_click_count	4	on_loc	CENTER	in_room	RIGHT
click_on	LEFT	in_room	CENTER	in_phase	TST	at_time	513	with_outcome	open
click_on	LEFT	in_room	CENTER	in_phase	TST	at_time	567	with_outcome	open
phase_clicks	2	on_loc	LEFT	in_room	CENTER	in_phase	TST
click_on	RIGHT	in_room	CENTER	in_phase	TST	at_time	528	with_outcome	open
click_on	RIGHT	in_room	CENTER	in_phase	TST	at_time	703	with_outcome	open
phase_clicks	2	on_loc	RIGHT	in_room	CENTER	in_phase	TST
phase_clicks	0	on_loc	CENTER	in_room	CENTER	in_phase	TST
final_click_count	6	on_loc	LEFT	in_room	CENTER
final_click_count	4	on_loc	RIGHT	in_room	CENTER
final_click_count	1	on_loc	CENTER	in_room	CENTER
final_score	33
tot_time_spent	135.0	in_room	CENTER	in_phase	PRE
tot_time_spent	44.0	in_room	RIGHT	in_phase	PRE
tot_time_spent	58.0	in_room	LEFT	in_phase	PRE
tot_time_spent	0.0	in_room	INSIDE	in_phase	PRE
tot_time_spent	18.0	in_room	CENTER	in_phase	TST
tot_time_spent	75.0	in_room	RIGHT	in_phase	TST
tot_time_spent	141.0	in_room	LEFT	in_phase	TST
tot_time_spent	0.0	in_room	INSIDE	in_phase	TST
