# Supplementary material for: Intolerance of uncertainty and conditioned place preference in opioid addiction
Source: PeerJ. 2018 May 21;6:e4775. doi: 10.7717/peerj.4775 (PMC5967368; doi:10.7717/peerj.4775)
Supplement: Supplemental Information 1 — Contains raw data files from the conditioned place preference task for each participant. [file peerj-06-4775-s001.zip › Radell et al. opioid cpp task data files/controls/fox3_RPACONTROL29.txt]

fox_version	3
subject	RPACONTROL29
experimenter	DP
condition	TWO	room1 (right), room2 (left), high reward first
CNT_INC_FREQ	60
END_GAME_CNT	12
HI_REWARD_MIN	0
TST_START_CNT	8
HI_REWARD_MAX	80
LOW_REWARD_INC_FREQ	4000
LOW_REWARD_MIN	0
LOW_REWARD_INC_AMNT	1
HI_REWARD_INC_FREQ	4000
HI_REWARD_INC_AMNT	10
TRN1_START_CNT	4
TRN2_START_CNT	6
LOW_REWARD_MAX	5

partial_time_spent	4	in_room	CENTER	in_phase	PRE
partial_time_spent	83	in_room	LEFT	in_phase	PRE
partial_time_spent	5	in_room	CENTER	in_phase	PRE
partial_time_spent	87	in_room	RIGHT	in_phase	PRE
partial_time_spent	4	in_room	CENTER	in_phase	PRE
partial_time_spent	55	in_room	LEFT	in_phase	PRE
high_reward_room	RIGHT
click_on	C1	in_room	LEFT	in_phase	PRE	at_time	6	with_outcome	empty
click_on	C1	in_room	LEFT	in_phase	PRE	at_time	61	with_outcome	empty
click_on	C1	in_room	LEFT	in_phase	PRE	at_time	187	with_outcome	empty
click_on	C1	in_room	LEFT	in_phase	PRE	at_time	225	with_outcome	empty
phase_clicks	4	on_loc	C1	in_room	LEFT	in_phase	PRE
click_on	C2	in_room	LEFT	in_phase	PRE	at_time	10	with_outcome	empty
click_on	C2	in_room	LEFT	in_phase	PRE	at_time	58	with_outcome	empty
click_on	C2	in_room	LEFT	in_phase	PRE	at_time	191	with_outcome	empty
click_on	C2	in_room	LEFT	in_phase	PRE	at_time	228	with_outcome	empty
phase_clicks	4	on_loc	C2	in_room	LEFT	in_phase	PRE
click_on	C3	in_room	LEFT	in_phase	PRE	at_time	13	with_outcome	empty
click_on	C3	in_room	LEFT	in_phase	PRE	at_time	54	with_outcome	empty
click_on	C3	in_room	LEFT	in_phase	PRE	at_time	194	with_outcome	empty
click_on	C3	in_room	LEFT	in_phase	PRE	at_time	231	with_outcome	empty
phase_clicks	4	on_loc	C3	in_room	LEFT	in_phase	PRE
click_on	C4	in_room	LEFT	in_phase	PRE	at_time	16	with_outcome	empty
click_on	C4	in_room	LEFT	in_phase	PRE	at_time	49	with_outcome	empty
click_on	C4	in_room	LEFT	in_phase	PRE	at_time	197	with_outcome	empty
click_on	C4	in_room	LEFT	in_phase	PRE	at_time	235	with_outcome	empty
phase_clicks	4	on_loc	C4	in_room	LEFT	in_phase	PRE
click_on	C5	in_room	LEFT	in_phase	PRE	at_time	20	with_outcome	full
click_on	C5	in_room	LEFT	in_phase	PRE	at_time	35	with_outcome	empty
click_on	C5	in_room	LEFT	in_phase	PRE	at_time	77	with_outcome	empty
click_on	C5	in_room	LEFT	in_phase	PRE	at_time	214	with_outcome	full
click_on	C5	in_room	LEFT	in_phase	PRE	at_time	217	with_outcome	empty
click_on	C5	in_room	LEFT	in_phase	PRE	at_time	221	with_outcome	empty
phase_clicks	6	on_loc	C5	in_room	LEFT	in_phase	PRE
click_on	C6	in_room	LEFT	in_phase	PRE	at_time	24	with_outcome	empty
click_on	C6	in_room	LEFT	in_phase	PRE	at_time	39	with_outcome	empty
click_on	C6	in_room	LEFT	in_phase	PRE	at_time	81	with_outcome	empty
click_on	C6	in_room	LEFT	in_phase	PRE	at_time	211	with_outcome	empty
phase_clicks	4	on_loc	C6	in_room	LEFT	in_phase	PRE
click_on	C7	in_room	LEFT	in_phase	PRE	at_time	26	with_outcome	empty
click_on	C7	in_room	LEFT	in_phase	PRE	at_time	42	with_outcome	empty
click_on	C7	in_room	LEFT	in_phase	PRE	at_time	207	with_outcome	empty
phase_clicks	3	on_loc	C7	in_room	LEFT	in_phase	PRE
click_on	C8	in_room	LEFT	in_phase	PRE	at_time	30	with_outcome	empty
click_on	C8	in_room	LEFT	in_phase	PRE	at_time	45	with_outcome	full
click_on	C8	in_room	LEFT	in_phase	PRE	at_time	67	with_outcome	empty
click_on	C8	in_room	LEFT	in_phase	PRE	at_time	71	with_outcome	empty
click_on	C8	in_room	LEFT	in_phase	PRE	at_time	201	with_outcome	empty
click_on	C8	in_room	LEFT	in_phase	PRE	at_time	239	with_outcome	empty
phase_clicks	6	on_loc	C8	in_room	LEFT	in_phase	PRE
click_on	CENTER	in_room	LEFT	in_phase	PRE	at_time	84	with_outcome	open
phase_clicks	1	on_loc	CENTER	in_room	LEFT	in_phase	PRE
click_on	C1	in_room	RIGHT	in_phase	PRE	at_time	95	with_outcome	empty
click_on	C1	in_room	RIGHT	in_phase	PRE	at_time	139	with_outcome	empty
click_on	C1	in_room	RIGHT	in_phase	PRE	at_time	173	with_outcome	empty
phase_clicks	3	on_loc	C1	in_room	RIGHT	in_phase	PRE
click_on	C2	in_room	RIGHT	in_phase	PRE	at_time	101	with_outcome	empty
click_on	C2	in_room	RIGHT	in_phase	PRE	at_time	136	with_outcome	empty
click_on	C2	in_room	RIGHT	in_phase	PRE	at_time	170	with_outcome	empty
phase_clicks	3	on_loc	C2	in_room	RIGHT	in_phase	PRE
click_on	C3	in_room	RIGHT	in_phase	PRE	at_time	103	with_outcome	full
click_on	C3	in_room	RIGHT	in_phase	PRE	at_time	107	with_outcome	empty
click_on	C3	in_room	RIGHT	in_phase	PRE	at_time	132	with_outcome	empty
click_on	C3	in_room	RIGHT	in_phase	PRE	at_time	166	with_outcome	empty
phase_clicks	4	on_loc	C3	in_room	RIGHT	in_phase	PRE
click_on	C4	in_room	RIGHT	in_phase	PRE	at_time	128	with_outcome	empty
click_on	C4	in_room	RIGHT	in_phase	PRE	at_time	160	with_outcome	empty
phase_clicks	2	on_loc	C4	in_room	RIGHT	in_phase	PRE
click_on	C5	in_room	RIGHT	in_phase	PRE	at_time	113	with_outcome	empty
click_on	C5	in_room	RIGHT	in_phase	PRE	at_time	142	with_outcome	empty
phase_clicks	2	on_loc	C5	in_room	RIGHT	in_phase	PRE
click_on	C6	in_room	RIGHT	in_phase	PRE	at_time	111	with_outcome	empty
click_on	C6	in_room	RIGHT	in_phase	PRE	at_time	147	with_outcome	empty
phase_clicks	2	on_loc	C6	in_room	RIGHT	in_phase	PRE
click_on	C7	in_room	RIGHT	in_phase	PRE	at_time	119	with_outcome	empty
click_on	C7	in_room	RIGHT	in_phase	PRE	at_time	150	with_outcome	empty
phase_clicks	2	on_loc	C7	in_room	RIGHT	in_phase	PRE
click_on	C8	in_room	RIGHT	in_phase	PRE	at_time	125	with_outcome	empty
click_on	C8	in_room	RIGHT	in_phase	PRE	at_time	155	with_outcome	empty
phase_clicks	2	on_loc	C8	in_room	RIGHT	in_phase	PRE
click_on	CENTER	in_room	RIGHT	in_phase	PRE	at_time	177	with_outcome	open
phase_clicks	1	on_loc	CENTER	in_room	RIGHT	in_phase	PRE
click_on	LEFT	in_room	CENTER	in_phase	PRE	at_time	1	with_outcome	open
click_on	LEFT	in_room	CENTER	in_phase	PRE	at_time	182	with_outcome	open
phase_clicks	2	on_loc	LEFT	in_room	CENTER	in_phase	PRE
click_on	RIGHT	in_room	CENTER	in_phase	PRE	at_time	89	with_outcome	open
phase_clicks	1	on_loc	RIGHT	in_room	CENTER	in_phase	PRE
phase_clicks	0	on_loc	CENTER	in_room	CENTER	in_phase	PRE
partial_time_spent	8	in_room	CENTER	in_phase	TRN1
partial_time_spent	111	in_room	RIGHT	in_phase	TRN1
phase_clicks	0	on_loc	C1	in_room	LEFT	in_phase	TRN1
phase_clicks	0	on_loc	C2	in_room	LEFT	in_phase	TRN1
phase_clicks	0	on_loc	C3	in_room	LEFT	in_phase	TRN1
phase_clicks	0	on_loc	C4	in_room	LEFT	in_phase	TRN1
phase_clicks	0	on_loc	C5	in_room	LEFT	in_phase	TRN1
phase_clicks	0	on_loc	C6	in_room	LEFT	in_phase	TRN1
phase_clicks	0	on_loc	C7	in_room	LEFT	in_phase	TRN1
phase_clicks	0	on_loc	C8	in_room	LEFT	in_phase	TRN1
phase_clicks	0	on_loc	CENTER	in_room	LEFT	in_phase	TRN1
click_on	C1	in_room	RIGHT	in_phase	TRN1	at_time	261	with_outcome	full
click_on	C1	in_room	RIGHT	in_phase	TRN1	at_time	266	with_outcome	empty
click_on	C1	in_room	RIGHT	in_phase	TRN1	at_time	332	with_outcome	full
click_on	C1	in_room	RIGHT	in_phase	TRN1	at_time	336	with_outcome	empty
phase_clicks	4	on_loc	C1	in_room	RIGHT	in_phase	TRN1
click_on	C2	in_room	RIGHT	in_phase	TRN1	at_time	270	with_outcome	full
click_on	C2	in_room	RIGHT	in_phase	TRN1	at_time	329	with_outcome	empty
phase_clicks	2	on_loc	C2	in_room	RIGHT	in_phase	TRN1
click_on	C3	in_room	RIGHT	in_phase	TRN1	at_time	273	with_outcome	full
click_on	C3	in_room	RIGHT	in_phase	TRN1	at_time	325	with_outcome	full
click_on	C3	in_room	RIGHT	in_phase	TRN1	at_time	342	with_outcome	empty
phase_clicks	3	on_loc	C3	in_room	RIGHT	in_phase	TRN1
click_on	C4	in_room	RIGHT	in_phase	TRN1	at_time	278	with_outcome	full
click_on	C4	in_room	RIGHT	in_phase	TRN1	at_time	317	with_outcome	full
click_on	C4	in_room	RIGHT	in_phase	TRN1	at_time	321	with_outcome	full
click_on	C4	in_room	RIGHT	in_phase	TRN1	at_time	345	with_outcome	full
click_on	C4	in_room	RIGHT	in_phase	TRN1	at_time	362	with_outcome	full
click_on	C4	in_room	RIGHT	in_phase	TRN1	at_time	366	with_outcome	empty
phase_clicks	6	on_loc	C4	in_room	RIGHT	in_phase	TRN1
click_on	C5	in_room	RIGHT	in_phase	TRN1	at_time	282	with_outcome	full
click_on	C5	in_room	RIGHT	in_phase	TRN1	at_time	296	with_outcome	empty
phase_clicks	2	on_loc	C5	in_room	RIGHT	in_phase	TRN1
click_on	C6	in_room	RIGHT	in_phase	TRN1	at_time	286	with_outcome	full
click_on	C6	in_room	RIGHT	in_phase	TRN1	at_time	300	with_outcome	empty
phase_clicks	2	on_loc	C6	in_room	RIGHT	in_phase	TRN1
click_on	C7	in_room	RIGHT	in_phase	TRN1	at_time	289	with_outcome	full
click_on	C7	in_room	RIGHT	in_phase	TRN1	at_time	302	with_outcome	full
click_on	C7	in_room	RIGHT	in_phase	TRN1	at_time	306	with_outcome	empty
click_on	C7	in_room	RIGHT	in_phase	TRN1	at_time	370	with_outcome	full
phase_clicks	4	on_loc	C7	in_room	RIGHT	in_phase	TRN1
click_on	C8	in_room	RIGHT	in_phase	TRN1	at_time	293	with_outcome	full
click_on	C8	in_room	RIGHT	in_phase	TRN1	at_time	313	with_outcome	empty
click_on	C8	in_room	RIGHT	in_phase	TRN1	at_time	350	with_outcome	full
click_on	C8	in_room	RIGHT	in_phase	TRN1	at_time	354	with_outcome	full
click_on	C8	in_room	RIGHT	in_phase	TRN1	at_time	358	with_outcome	empty
phase_clicks	5	on_loc	C8	in_room	RIGHT	in_phase	TRN1
phase_clicks	0	on_loc	CENTER	in_room	RIGHT	in_phase	TRN1
phase_clicks	0	on_loc	LEFT	in_room	CENTER	in_phase	TRN1
click_on	RIGHT	in_room	CENTER	in_phase	TRN1	at_time	256	with_outcome	open
phase_clicks	1	on_loc	RIGHT	in_room	CENTER	in_phase	TRN1
phase_clicks	0	on_loc	CENTER	in_room	CENTER	in_phase	TRN1
partial_time_spent	6	in_room	CENTER	in_phase	TRN2
partial_time_spent	112	in_room	LEFT	in_phase	TRN2
click_on	C1	in_room	LEFT	in_phase	TRN2	at_time	390	with_outcome	empty
click_on	C1	in_room	LEFT	in_phase	TRN2	at_time	426	with_outcome	empty
click_on	C1	in_room	LEFT	in_phase	TRN2	at_time	455	with_outcome	empty
click_on	C1	in_room	LEFT	in_phase	TRN2	at_time	482	with_outcome	empty
phase_clicks	4	on_loc	C1	in_room	LEFT	in_phase	TRN2
click_on	C2	in_room	LEFT	in_phase	TRN2	at_time	394	with_outcome	empty
click_on	C2	in_room	LEFT	in_phase	TRN2	at_time	423	with_outcome	empty
click_on	C2	in_room	LEFT	in_phase	TRN2	at_time	452	with_outcome	empty
click_on	C2	in_room	LEFT	in_phase	TRN2	at_time	479	with_outcome	empty
phase_clicks	4	on_loc	C2	in_room	LEFT	in_phase	TRN2
click_on	C3	in_room	LEFT	in_phase	TRN2	at_time	419	with_outcome	empty
click_on	C3	in_room	LEFT	in_phase	TRN2	at_time	448	with_outcome	empty
click_on	C3	in_room	LEFT	in_phase	TRN2	at_time	476	with_outcome	empty
phase_clicks	3	on_loc	C3	in_room	LEFT	in_phase	TRN2
click_on	C4	in_room	LEFT	in_phase	TRN2	at_time	412	with_outcome	empty
click_on	C4	in_room	LEFT	in_phase	TRN2	at_time	416	with_outcome	empty
click_on	C4	in_room	LEFT	in_phase	TRN2	at_time	444	with_outcome	empty
click_on	C4	in_room	LEFT	in_phase	TRN2	at_time	472	with_outcome	empty
phase_clicks	4	on_loc	C4	in_room	LEFT	in_phase	TRN2
click_on	C5	in_room	LEFT	in_phase	TRN2	at_time	397	with_outcome	empty
click_on	C5	in_room	LEFT	in_phase	TRN2	at_time	430	with_outcome	empty
click_on	C5	in_room	LEFT	in_phase	TRN2	at_time	458	with_outcome	empty
click_on	C5	in_room	LEFT	in_phase	TRN2	at_time	487	with_outcome	empty
phase_clicks	4	on_loc	C5	in_room	LEFT	in_phase	TRN2
click_on	C6	in_room	LEFT	in_phase	TRN2	at_time	401	with_outcome	empty
click_on	C6	in_room	LEFT	in_phase	TRN2	at_time	434	with_outcome	empty
click_on	C6	in_room	LEFT	in_phase	TRN2	at_time	462	with_outcome	empty
click_on	C6	in_room	LEFT	in_phase	TRN2	at_time	492	with_outcome	empty
click_on	C6	in_room	LEFT	in_phase	TRN2	at_time	495	with_outcome	empty
phase_clicks	5	on_loc	C6	in_room	LEFT	in_phase	TRN2
click_on	C7	in_room	LEFT	in_phase	TRN2	at_time	404	with_outcome	empty
click_on	C7	in_room	LEFT	in_phase	TRN2	at_time	437	with_outcome	empty
click_on	C7	in_room	LEFT	in_phase	TRN2	at_time	465	with_outcome	empty
click_on	C7	in_room	LEFT	in_phase	TRN2	at_time	498	with_outcome	empty
phase_clicks	4	on_loc	C7	in_room	LEFT	in_phase	TRN2
click_on	C8	in_room	LEFT	in_phase	TRN2	at_time	408	with_outcome	empty
click_on	C8	in_room	LEFT	in_phase	TRN2	at_time	441	with_outcome	empty
click_on	C8	in_room	LEFT	in_phase	TRN2	at_time	468	with_outcome	empty
phase_clicks	3	on_loc	C8	in_room	LEFT	in_phase	TRN2
phase_clicks	0	on_loc	CENTER	in_room	LEFT	in_phase	TRN2
phase_clicks	0	on_loc	C1	in_room	RIGHT	in_phase	TRN2
phase_clicks	0	on_loc	C2	in_room	RIGHT	in_phase	TRN2
phase_clicks	0	on_loc	C3	in_room	RIGHT	in_phase	TRN2
phase_clicks	0	on_loc	C4	in_room	RIGHT	in_phase	TRN2
phase_clicks	0	on_loc	C5	in_room	RIGHT	in_phase	TRN2
phase_clicks	0	on_loc	C6	in_room	RIGHT	in_phase	TRN2
phase_clicks	0	on_loc	C7	in_room	RIGHT	in_phase	TRN2
phase_clicks	0	on_loc	C8	in_room	RIGHT	in_phase	TRN2
phase_clicks	0	on_loc	CENTER	in_room	RIGHT	in_phase	TRN2
click_on	LEFT	in_room	CENTER	in_phase	TRN2	at_time	384	with_outcome	open
phase_clicks	1	on_loc	LEFT	in_room	CENTER	in_phase	TRN2
phase_clicks	0	on_loc	RIGHT	in_room	CENTER	in_phase	TRN2
phase_clicks	0	on_loc	CENTER	in_room	CENTER	in_phase	TRN2
partial_time_spent	6	in_room	CENTER	in_phase	TST
partial_time_spent	147	in_room	RIGHT	in_phase	TST
partial_time_spent	5	in_room	CENTER	in_phase	TST
partial_time_spent	79	in_room	LEFT	in_phase	TST
click_on	C1	in_room	LEFT	in_phase	TST	at_time	673	with_outcome	full
click_on	C1	in_room	LEFT	in_phase	TST	at_time	702	with_outcome	empty
click_on	C1	in_room	LEFT	in_phase	TST	at_time	738	with_outcome	empty
phase_clicks	3	on_loc	C1	in_room	LEFT	in_phase	TST
click_on	C2	in_room	LEFT	in_phase	TST	at_time	699	with_outcome	empty
click_on	C2	in_room	LEFT	in_phase	TST	at_time	732	with_outcome	empty
click_on	C2	in_room	LEFT	in_phase	TST	at_time	735	with_outcome	empty
phase_clicks	3	on_loc	C2	in_room	LEFT	in_phase	TST
click_on	C3	in_room	LEFT	in_phase	TST	at_time	695	with_outcome	empty
click_on	C3	in_room	LEFT	in_phase	TST	at_time	726	with_outcome	empty
phase_clicks	2	on_loc	C3	in_room	LEFT	in_phase	TST
click_on	C4	in_room	LEFT	in_phase	TST	at_time	692	with_outcome	empty
click_on	C4	in_room	LEFT	in_phase	TST	at_time	721	with_outcome	empty
phase_clicks	2	on_loc	C4	in_room	LEFT	in_phase	TST
click_on	C5	in_room	LEFT	in_phase	TST	at_time	677	with_outcome	empty
click_on	C5	in_room	LEFT	in_phase	TST	at_time	705	with_outcome	empty
click_on	C5	in_room	LEFT	in_phase	TST	at_time	743	with_outcome	empty
phase_clicks	3	on_loc	C5	in_room	LEFT	in_phase	TST
click_on	C6	in_room	LEFT	in_phase	TST	at_time	681	with_outcome	empty
click_on	C6	in_room	LEFT	in_phase	TST	at_time	709	with_outcome	empty
click_on	C6	in_room	LEFT	in_phase	TST	at_time	746	with_outcome	empty
phase_clicks	3	on_loc	C6	in_room	LEFT	in_phase	TST
click_on	C7	in_room	LEFT	in_phase	TST	at_time	684	with_outcome	empty
click_on	C7	in_room	LEFT	in_phase	TST	at_time	713	with_outcome	full
click_on	C7	in_room	LEFT	in_phase	TST	at_time	749	with_outcome	full
phase_clicks	3	on_loc	C7	in_room	LEFT	in_phase	TST
click_on	C8	in_room	LEFT	in_phase	TST	at_time	688	with_outcome	empty
click_on	C8	in_room	LEFT	in_phase	TST	at_time	717	with_outcome	empty
phase_clicks	2	on_loc	C8	in_room	LEFT	in_phase	TST
phase_clicks	0	on_loc	CENTER	in_room	LEFT	in_phase	TST
final_click_count	11	on_loc	C1	in_room	LEFT
final_click_count	11	on_loc	C2	in_room	LEFT
final_click_count	9	on_loc	C3	in_room	LEFT
final_click_count	10	on_loc	C4	in_room	LEFT
final_click_count	13	on_loc	C5	in_room	LEFT
final_click_count	12	on_loc	C6	in_room	LEFT
final_click_count	10	on_loc	C7	in_room	LEFT
final_click_count	11	on_loc	C8	in_room	LEFT
final_click_count	1	on_loc	CENTER	in_room	LEFT
click_on	C1	in_room	RIGHT	in_phase	TST	at_time	520	with_outcome	empty
click_on	C1	in_room	RIGHT	in_phase	TST	at_time	552	with_outcome	full
click_on	C1	in_room	RIGHT	in_phase	TST	at_time	556	with_outcome	empty
click_on	C1	in_room	RIGHT	in_phase	TST	at_time	588	with_outcome	empty
click_on	C1	in_room	RIGHT	in_phase	TST	at_time	618	with_outcome	full
click_on	C1	in_room	RIGHT	in_phase	TST	at_time	622	with_outcome	empty
click_on	C1	in_room	RIGHT	in_phase	TST	at_time	657	with_outcome	empty
phase_clicks	7	on_loc	C1	in_room	RIGHT	in_phase	TST
click_on	C2	in_room	RIGHT	in_phase	TST	at_time	549	with_outcome	empty
click_on	C2	in_room	RIGHT	in_phase	TST	at_time	585	with_outcome	empty
click_on	C2	in_room	RIGHT	in_phase	TST	at_time	616	with_outcome	empty
click_on	C2	in_room	RIGHT	in_phase	TST	at_time	651	with_outcome	empty
click_on	C2	in_room	RIGHT	in_phase	TST	at_time	654	with_outcome	empty
phase_clicks	5	on_loc	C2	in_room	RIGHT	in_phase	TST
click_on	C3	in_room	RIGHT	in_phase	TST	at_time	545	with_outcome	empty
click_on	C3	in_room	RIGHT	in_phase	TST	at_time	581	with_outcome	empty
click_on	C3	in_room	RIGHT	in_phase	TST	at_time	612	with_outcome	empty
click_on	C3	in_room	RIGHT	in_phase	TST	at_time	647	with_outcome	full
phase_clicks	4	on_loc	C3	in_room	RIGHT	in_phase	TST
click_on	C4	in_room	RIGHT	in_phase	TST	at_time	542	with_outcome	empty
click_on	C4	in_room	RIGHT	in_phase	TST	at_time	574	with_outcome	full
click_on	C4	in_room	RIGHT	in_phase	TST	at_time	578	with_outcome	empty
click_on	C4	in_room	RIGHT	in_phase	TST	at_time	608	with_outcome	empty
click_on	C4	in_room	RIGHT	in_phase	TST	at_time	643	with_outcome	empty
phase_clicks	5	on_loc	C4	in_room	RIGHT	in_phase	TST
click_on	C5	in_room	RIGHT	in_phase	TST	at_time	524	with_outcome	full
click_on	C5	in_room	RIGHT	in_phase	TST	at_time	528	with_outcome	empty
click_on	C5	in_room	RIGHT	in_phase	TST	at_time	559	with_outcome	empty
click_on	C5	in_room	RIGHT	in_phase	TST	at_time	592	with_outcome	empty
click_on	C5	in_room	RIGHT	in_phase	TST	at_time	626	with_outcome	empty
phase_clicks	5	on_loc	C5	in_room	RIGHT	in_phase	TST
click_on	C6	in_room	RIGHT	in_phase	TST	at_time	532	with_outcome	empty
click_on	C6	in_room	RIGHT	in_phase	TST	at_time	564	with_outcome	empty
click_on	C6	in_room	RIGHT	in_phase	TST	at_time	596	with_outcome	empty
click_on	C6	in_room	RIGHT	in_phase	TST	at_time	631	with_outcome	empty
phase_clicks	4	on_loc	C6	in_room	RIGHT	in_phase	TST
click_on	C7	in_room	RIGHT	in_phase	TST	at_time	535	with_outcome	empty
click_on	C7	in_room	RIGHT	in_phase	TST	at_time	566	with_outcome	empty
click_on	C7	in_room	RIGHT	in_phase	TST	at_time	599	with_outcome	empty
click_on	C7	in_room	RIGHT	in_phase	TST	at_time	634	with_outcome	empty
phase_clicks	4	on_loc	C7	in_room	RIGHT	in_phase	TST
click_on	C8	in_room	RIGHT	in_phase	TST	at_time	538	with_outcome	empty
click_on	C8	in_room	RIGHT	in_phase	TST	at_time	570	with_outcome	empty
click_on	C8	in_room	RIGHT	in_phase	TST	at_time	602	with_outcome	empty
click_on	C8	in_room	RIGHT	in_phase	TST	at_time	638	with_outcome	empty
phase_clicks	4	on_loc	C8	in_room	RIGHT	in_phase	TST
click_on	CENTER	in_room	RIGHT	in_phase	TST	at_time	662	with_outcome	open
phase_clicks	1	on_loc	CENTER	in_room	RIGHT	in_phase	TST
final_click_count	14	on_loc	C1	in_room	RIGHT
final_click_count	10	on_loc	C2	in_room	RIGHT
final_click_count	11	on_loc	C3	in_room	RIGHT
final_click_count	13	on_loc	C4	in_room	RIGHT
final_click_count	9	on_loc	C5	in_room	RIGHT
final_click_count	8	on_loc	C6	in_room	RIGHT
final_click_count	10	on_loc	C7	in_room	RIGHT
final_click_count	11	on_loc	C8	in_room	RIGHT
final_click_count	2	on_loc	CENTER	in_room	RIGHT
click_on	LEFT	in_room	CENTER	in_phase	TST	at_time	667	with_outcome	open
phase_clicks	1	on_loc	LEFT	in_room	CENTER	in_phase	TST
click_on	RIGHT	in_room	CENTER	in_phase	TST	at_time	514	with_outcome	open
phase_clicks	1	on_loc	RIGHT	in_room	CENTER	in_phase	TST
phase_clicks	0	on_loc	CENTER	in_room	CENTER	in_phase	TST
final_click_count	4	on_loc	LEFT	in_room	CENTER
final_click_count	3	on_loc	RIGHT	in_room	CENTER
final_click_count	1	on_loc	CENTER	in_room	CENTER
final_score	31
tot_time_spent	0.0	in_room	INSIDE	in_phase	PRE
tot_time_spent	138.0	in_room	LEFT	in_phase	PRE
tot_time_spent	13.0	in_room	CENTER	in_phase	PRE
tot_time_spent	87.0	in_room	RIGHT	in_phase	PRE
tot_time_spent	0.0	in_room	INSIDE	in_phase	TST
tot_time_spent	79.0	in_room	LEFT	in_phase	TST
tot_time_spent	11.0	in_room	CENTER	in_phase	TST
tot_time_spent	147.0	in_room	RIGHT	in_phase	TST
