# Supplementary material for: Intolerance of uncertainty and conditioned place preference in opioid addiction
Source: PeerJ. 2018 May 21;6:e4775. doi: 10.7717/peerj.4775 (PMC5967368; doi:10.7717/peerj.4775)
Supplement: Supplemental Information 1 — Contains raw data files from the conditioned place preference task for each participant. [file peerj-06-4775-s001.zip › Radell et al. opioid cpp task data files/controls/fox3_RPACONTROLDP20.txt]

fox_version	3
subject	RPACONTROLDP20
experimenter	DP
condition	ONE	room1 (left), room2 (right), high reward first
CNT_INC_FREQ	60
END_GAME_CNT	12
HI_REWARD_MIN	0
TST_START_CNT	8
HI_REWARD_MAX	80
LOW_REWARD_INC_FREQ	4000
LOW_REWARD_MIN	0
LOW_REWARD_INC_AMNT	1
HI_REWARD_INC_FREQ	4000
HI_REWARD_INC_AMNT	10
TRN1_START_CNT	4
TRN2_START_CNT	6
LOW_REWARD_MAX	5

partial_time_spent	7	in_room	CENTER	in_phase	PRE
partial_time_spent	35	in_room	RIGHT	in_phase	PRE
partial_time_spent	4	in_room	CENTER	in_phase	PRE
partial_time_spent	39	in_room	LEFT	in_phase	PRE
partial_time_spent	14	in_room	CENTER	in_phase	PRE
partial_time_spent	34	in_room	RIGHT	in_phase	PRE
partial_time_spent	7	in_room	CENTER	in_phase	PRE
partial_time_spent	35	in_room	LEFT	in_phase	PRE
partial_time_spent	5	in_room	CENTER	in_phase	PRE
partial_time_spent	36	in_room	RIGHT	in_phase	PRE
partial_time_spent	6	in_room	CENTER	in_phase	PRE
partial_time_spent	12	in_room	LEFT	in_phase	PRE
high_reward_room	LEFT
click_on	C1	in_room	LEFT	in_phase	PRE	at_time	54	with_outcome	empty
click_on	C1	in_room	LEFT	in_phase	PRE	at_time	146	with_outcome	empty
click_on	C1	in_room	LEFT	in_phase	PRE	at_time	233	with_outcome	full
phase_clicks	3	on_loc	C1	in_room	LEFT	in_phase	PRE
click_on	C2	in_room	LEFT	in_phase	PRE	at_time	58	with_outcome	empty
click_on	C2	in_room	LEFT	in_phase	PRE	at_time	154	with_outcome	empty
click_on	C2	in_room	LEFT	in_phase	PRE	at_time	237	with_outcome	empty
phase_clicks	3	on_loc	C2	in_room	LEFT	in_phase	PRE
click_on	C3	in_room	LEFT	in_phase	PRE	at_time	61	with_outcome	empty
click_on	C3	in_room	LEFT	in_phase	PRE	at_time	164	with_outcome	empty
phase_clicks	2	on_loc	C3	in_room	LEFT	in_phase	PRE
click_on	C4	in_room	LEFT	in_phase	PRE	at_time	65	with_outcome	empty
click_on	C4	in_room	LEFT	in_phase	PRE	at_time	168	with_outcome	empty
phase_clicks	2	on_loc	C4	in_room	LEFT	in_phase	PRE
click_on	C5	in_room	LEFT	in_phase	PRE	at_time	50	with_outcome	empty
click_on	C5	in_room	LEFT	in_phase	PRE	at_time	80	with_outcome	empty
click_on	C5	in_room	LEFT	in_phase	PRE	at_time	150	with_outcome	empty
click_on	C5	in_room	LEFT	in_phase	PRE	at_time	229	with_outcome	empty
phase_clicks	4	on_loc	C5	in_room	LEFT	in_phase	PRE
click_on	C6	in_room	LEFT	in_phase	PRE	at_time	77	with_outcome	full
click_on	C6	in_room	LEFT	in_phase	PRE	at_time	157	with_outcome	empty
phase_clicks	2	on_loc	C6	in_room	LEFT	in_phase	PRE
click_on	C7	in_room	LEFT	in_phase	PRE	at_time	73	with_outcome	empty
click_on	C7	in_room	LEFT	in_phase	PRE	at_time	160	with_outcome	empty
phase_clicks	2	on_loc	C7	in_room	LEFT	in_phase	PRE
click_on	C8	in_room	LEFT	in_phase	PRE	at_time	69	with_outcome	empty
click_on	C8	in_room	LEFT	in_phase	PRE	at_time	172	with_outcome	empty
phase_clicks	2	on_loc	C8	in_room	LEFT	in_phase	PRE
click_on	CENTER	in_room	LEFT	in_phase	PRE	at_time	84	with_outcome	open
click_on	CENTER	in_room	LEFT	in_phase	PRE	at_time	176	with_outcome	open
phase_clicks	2	on_loc	CENTER	in_room	LEFT	in_phase	PRE
click_on	C1	in_room	RIGHT	in_phase	PRE	at_time	36	with_outcome	empty
click_on	C1	in_room	RIGHT	in_phase	PRE	at_time	107	with_outcome	empty
click_on	C1	in_room	RIGHT	in_phase	PRE	at_time	188	with_outcome	empty
phase_clicks	3	on_loc	C1	in_room	RIGHT	in_phase	PRE
click_on	C2	in_room	RIGHT	in_phase	PRE	at_time	22	with_outcome	empty
click_on	C2	in_room	RIGHT	in_phase	PRE	at_time	111	with_outcome	empty
click_on	C2	in_room	RIGHT	in_phase	PRE	at_time	196	with_outcome	empty
phase_clicks	3	on_loc	C2	in_room	RIGHT	in_phase	PRE
click_on	C3	in_room	RIGHT	in_phase	PRE	at_time	18	with_outcome	full
click_on	C3	in_room	RIGHT	in_phase	PRE	at_time	121	with_outcome	empty
click_on	C3	in_room	RIGHT	in_phase	PRE	at_time	205	with_outcome	empty
phase_clicks	3	on_loc	C3	in_room	RIGHT	in_phase	PRE
click_on	C4	in_room	RIGHT	in_phase	PRE	at_time	14	with_outcome	empty
click_on	C4	in_room	RIGHT	in_phase	PRE	at_time	125	with_outcome	empty
click_on	C4	in_room	RIGHT	in_phase	PRE	at_time	209	with_outcome	empty
phase_clicks	3	on_loc	C4	in_room	RIGHT	in_phase	PRE
click_on	C5	in_room	RIGHT	in_phase	PRE	at_time	10	with_outcome	empty
click_on	C5	in_room	RIGHT	in_phase	PRE	at_time	104	with_outcome	empty
click_on	C5	in_room	RIGHT	in_phase	PRE	at_time	192	with_outcome	empty
phase_clicks	3	on_loc	C5	in_room	RIGHT	in_phase	PRE
click_on	C6	in_room	RIGHT	in_phase	PRE	at_time	24	with_outcome	empty
click_on	C6	in_room	RIGHT	in_phase	PRE	at_time	114	with_outcome	empty
click_on	C6	in_room	RIGHT	in_phase	PRE	at_time	199	with_outcome	empty
phase_clicks	3	on_loc	C6	in_room	RIGHT	in_phase	PRE
click_on	C7	in_room	RIGHT	in_phase	PRE	at_time	28	with_outcome	empty
click_on	C7	in_room	RIGHT	in_phase	PRE	at_time	117	with_outcome	full
click_on	C7	in_room	RIGHT	in_phase	PRE	at_time	201	with_outcome	empty
phase_clicks	3	on_loc	C7	in_room	RIGHT	in_phase	PRE
click_on	C8	in_room	RIGHT	in_phase	PRE	at_time	32	with_outcome	empty
click_on	C8	in_room	RIGHT	in_phase	PRE	at_time	129	with_outcome	empty
click_on	C8	in_room	RIGHT	in_phase	PRE	at_time	213	with_outcome	empty
phase_clicks	3	on_loc	C8	in_room	RIGHT	in_phase	PRE
click_on	CENTER	in_room	RIGHT	in_phase	PRE	at_time	40	with_outcome	open
click_on	CENTER	in_room	RIGHT	in_phase	PRE	at_time	133	with_outcome	open
click_on	CENTER	in_room	RIGHT	in_phase	PRE	at_time	217	with_outcome	open
phase_clicks	3	on_loc	CENTER	in_room	RIGHT	in_phase	PRE
click_on	LEFT	in_room	CENTER	in_phase	PRE	at_time	45	with_outcome	open
click_on	LEFT	in_room	CENTER	in_phase	PRE	at_time	141	with_outcome	open
click_on	LEFT	in_room	CENTER	in_phase	PRE	at_time	224	with_outcome	open
phase_clicks	3	on_loc	LEFT	in_room	CENTER	in_phase	PRE
click_on	RIGHT	in_room	CENTER	in_phase	PRE	at_time	4	with_outcome	open
click_on	RIGHT	in_room	CENTER	in_phase	PRE	at_time	99	with_outcome	open
click_on	RIGHT	in_room	CENTER	in_phase	PRE	at_time	181	with_outcome	open
phase_clicks	3	on_loc	RIGHT	in_room	CENTER	in_phase	PRE
phase_clicks	0	on_loc	CENTER	in_room	CENTER	in_phase	PRE
partial_time_spent	11	in_room	CENTER	in_phase	TRN1
partial_time_spent	107	in_room	LEFT	in_phase	TRN1
click_on	C1	in_room	LEFT	in_phase	TRN1	at_time	268	with_outcome	full
click_on	C1	in_room	LEFT	in_phase	TRN1	at_time	314	with_outcome	full
click_on	C1	in_room	LEFT	in_phase	TRN1	at_time	345	with_outcome	full
phase_clicks	3	on_loc	C1	in_room	LEFT	in_phase	TRN1
click_on	C2	in_room	LEFT	in_phase	TRN1	at_time	272	with_outcome	full
click_on	C2	in_room	LEFT	in_phase	TRN1	at_time	293	with_outcome	full
click_on	C2	in_room	LEFT	in_phase	TRN1	at_time	319	with_outcome	full
click_on	C2	in_room	LEFT	in_phase	TRN1	at_time	349	with_outcome	full
phase_clicks	4	on_loc	C2	in_room	LEFT	in_phase	TRN1
click_on	C3	in_room	LEFT	in_phase	TRN1	at_time	289	with_outcome	full
click_on	C3	in_room	LEFT	in_phase	TRN1	at_time	322	with_outcome	full
click_on	C3	in_room	LEFT	in_phase	TRN1	at_time	352	with_outcome	full
phase_clicks	3	on_loc	C3	in_room	LEFT	in_phase	TRN1
click_on	C4	in_room	LEFT	in_phase	TRN1	at_time	285	with_outcome	full
click_on	C4	in_room	LEFT	in_phase	TRN1	at_time	306	with_outcome	empty
click_on	C4	in_room	LEFT	in_phase	TRN1	at_time	326	with_outcome	empty
click_on	C4	in_room	LEFT	in_phase	TRN1	at_time	356	with_outcome	full
phase_clicks	4	on_loc	C4	in_room	LEFT	in_phase	TRN1
click_on	C5	in_room	LEFT	in_phase	TRN1	at_time	264	with_outcome	empty
click_on	C5	in_room	LEFT	in_phase	TRN1	at_time	310	with_outcome	empty
click_on	C5	in_room	LEFT	in_phase	TRN1	at_time	341	with_outcome	full
phase_clicks	3	on_loc	C5	in_room	LEFT	in_phase	TRN1
click_on	C6	in_room	LEFT	in_phase	TRN1	at_time	275	with_outcome	full
click_on	C6	in_room	LEFT	in_phase	TRN1	at_time	296	with_outcome	empty
click_on	C6	in_room	LEFT	in_phase	TRN1	at_time	337	with_outcome	full
click_on	C6	in_room	LEFT	in_phase	TRN1	at_time	368	with_outcome	full
phase_clicks	4	on_loc	C6	in_room	LEFT	in_phase	TRN1
click_on	C7	in_room	LEFT	in_phase	TRN1	at_time	278	with_outcome	full
click_on	C7	in_room	LEFT	in_phase	TRN1	at_time	299	with_outcome	empty
click_on	C7	in_room	LEFT	in_phase	TRN1	at_time	333	with_outcome	full
click_on	C7	in_room	LEFT	in_phase	TRN1	at_time	364	with_outcome	full
phase_clicks	4	on_loc	C7	in_room	LEFT	in_phase	TRN1
click_on	C8	in_room	LEFT	in_phase	TRN1	at_time	282	with_outcome	full
click_on	C8	in_room	LEFT	in_phase	TRN1	at_time	302	with_outcome	empty
click_on	C8	in_room	LEFT	in_phase	TRN1	at_time	329	with_outcome	empty
click_on	C8	in_room	LEFT	in_phase	TRN1	at_time	360	with_outcome	full
phase_clicks	4	on_loc	C8	in_room	LEFT	in_phase	TRN1
phase_clicks	0	on_loc	CENTER	in_room	LEFT	in_phase	TRN1
phase_clicks	0	on_loc	C1	in_room	RIGHT	in_phase	TRN1
phase_clicks	0	on_loc	C2	in_room	RIGHT	in_phase	TRN1
phase_clicks	0	on_loc	C3	in_room	RIGHT	in_phase	TRN1
phase_clicks	0	on_loc	C4	in_room	RIGHT	in_phase	TRN1
phase_clicks	0	on_loc	C5	in_room	RIGHT	in_phase	TRN1
phase_clicks	0	on_loc	C6	in_room	RIGHT	in_phase	TRN1
phase_clicks	0	on_loc	C7	in_room	RIGHT	in_phase	TRN1
phase_clicks	0	on_loc	C8	in_room	RIGHT	in_phase	TRN1
phase_clicks	0	on_loc	CENTER	in_room	RIGHT	in_phase	TRN1
click_on	LEFT	in_room	CENTER	in_phase	TRN1	at_time	258	with_outcome	open
phase_clicks	1	on_loc	LEFT	in_room	CENTER	in_phase	TRN1
click_on	RIGHT	in_room	CENTER	in_phase	TRN1	at_time	255	with_outcome	locked
phase_clicks	1	on_loc	RIGHT	in_room	CENTER	in_phase	TRN1
phase_clicks	0	on_loc	CENTER	in_room	CENTER	in_phase	TRN1
partial_time_spent	8	in_room	CENTER	in_phase	TRN2
partial_time_spent	110	in_room	RIGHT	in_phase	TRN2
phase_clicks	0	on_loc	C1	in_room	LEFT	in_phase	TRN2
phase_clicks	0	on_loc	C2	in_room	LEFT	in_phase	TRN2
phase_clicks	0	on_loc	C3	in_room	LEFT	in_phase	TRN2
phase_clicks	0	on_loc	C4	in_room	LEFT	in_phase	TRN2
phase_clicks	0	on_loc	C5	in_room	LEFT	in_phase	TRN2
phase_clicks	0	on_loc	C6	in_room	LEFT	in_phase	TRN2
phase_clicks	0	on_loc	C7	in_room	LEFT	in_phase	TRN2
phase_clicks	0	on_loc	C8	in_room	LEFT	in_phase	TRN2
phase_clicks	0	on_loc	CENTER	in_room	LEFT	in_phase	TRN2
click_on	C1	in_room	RIGHT	in_phase	TRN2	at_time	395	with_outcome	empty
click_on	C1	in_room	RIGHT	in_phase	TRN2	at_time	441	with_outcome	full
click_on	C1	in_room	RIGHT	in_phase	TRN2	at_time	471	with_outcome	empty
click_on	C1	in_room	RIGHT	in_phase	TRN2	at_time	499	with_outcome	empty
phase_clicks	4	on_loc	C1	in_room	RIGHT	in_phase	TRN2
click_on	C2	in_room	RIGHT	in_phase	TRN2	at_time	399	with_outcome	empty
click_on	C2	in_room	RIGHT	in_phase	TRN2	at_time	428	with_outcome	empty
click_on	C2	in_room	RIGHT	in_phase	TRN2	at_time	438	with_outcome	empty
click_on	C2	in_room	RIGHT	in_phase	TRN2	at_time	467	with_outcome	empty
click_on	C2	in_room	RIGHT	in_phase	TRN2	at_time	496	with_outcome	full
phase_clicks	5	on_loc	C2	in_room	RIGHT	in_phase	TRN2
click_on	C3	in_room	RIGHT	in_phase	TRN2	at_time	408	with_outcome	empty
click_on	C3	in_room	RIGHT	in_phase	TRN2	at_time	430	with_outcome	empty
click_on	C3	in_room	RIGHT	in_phase	TRN2	at_time	464	with_outcome	empty
click_on	C3	in_room	RIGHT	in_phase	TRN2	at_time	492	with_outcome	empty
phase_clicks	4	on_loc	C3	in_room	RIGHT	in_phase	TRN2
click_on	C4	in_room	RIGHT	in_phase	TRN2	at_time	412	with_outcome	empty
click_on	C4	in_room	RIGHT	in_phase	TRN2	at_time	434	with_outcome	empty
click_on	C4	in_room	RIGHT	in_phase	TRN2	at_time	460	with_outcome	empty
click_on	C4	in_room	RIGHT	in_phase	TRN2	at_time	489	with_outcome	empty
phase_clicks	4	on_loc	C4	in_room	RIGHT	in_phase	TRN2
click_on	C5	in_room	RIGHT	in_phase	TRN2	at_time	391	with_outcome	empty
click_on	C5	in_room	RIGHT	in_phase	TRN2	at_time	445	with_outcome	empty
click_on	C5	in_room	RIGHT	in_phase	TRN2	at_time	475	with_outcome	empty
phase_clicks	3	on_loc	C5	in_room	RIGHT	in_phase	TRN2
click_on	C6	in_room	RIGHT	in_phase	TRN2	at_time	402	with_outcome	empty
click_on	C6	in_room	RIGHT	in_phase	TRN2	at_time	425	with_outcome	empty
click_on	C6	in_room	RIGHT	in_phase	TRN2	at_time	449	with_outcome	empty
click_on	C6	in_room	RIGHT	in_phase	TRN2	at_time	479	with_outcome	full
phase_clicks	4	on_loc	C6	in_room	RIGHT	in_phase	TRN2
click_on	C7	in_room	RIGHT	in_phase	TRN2	at_time	405	with_outcome	empty
click_on	C7	in_room	RIGHT	in_phase	TRN2	at_time	420	with_outcome	empty
click_on	C7	in_room	RIGHT	in_phase	TRN2	at_time	452	with_outcome	empty
click_on	C7	in_room	RIGHT	in_phase	TRN2	at_time	481	with_outcome	empty
phase_clicks	4	on_loc	C7	in_room	RIGHT	in_phase	TRN2
click_on	C8	in_room	RIGHT	in_phase	TRN2	at_time	416	with_outcome	empty
click_on	C8	in_room	RIGHT	in_phase	TRN2	at_time	456	with_outcome	empty
click_on	C8	in_room	RIGHT	in_phase	TRN2	at_time	485	with_outcome	empty
phase_clicks	3	on_loc	C8	in_room	RIGHT	in_phase	TRN2
phase_clicks	0	on_loc	CENTER	in_room	RIGHT	in_phase	TRN2
phase_clicks	0	on_loc	LEFT	in_room	CENTER	in_phase	TRN2
click_on	RIGHT	in_room	CENTER	in_phase	TRN2	at_time	386	with_outcome	open
phase_clicks	1	on_loc	RIGHT	in_room	CENTER	in_phase	TRN2
phase_clicks	0	on_loc	CENTER	in_room	CENTER	in_phase	TRN2
partial_time_spent	12	in_room	CENTER	in_phase	TST
partial_time_spent	82	in_room	RIGHT	in_phase	TST
partial_time_spent	5	in_room	CENTER	in_phase	TST
partial_time_spent	85	in_room	LEFT	in_phase	TST
partial_time_spent	4	in_room	CENTER	in_phase	TST
partial_time_spent	49	in_room	RIGHT	in_phase	TST
click_on	C1	in_room	LEFT	in_phase	TST	at_time	612	with_outcome	empty
click_on	C1	in_room	LEFT	in_phase	TST	at_time	686	with_outcome	empty
phase_clicks	2	on_loc	C1	in_room	LEFT	in_phase	TST
click_on	C2	in_room	LEFT	in_phase	TST	at_time	620	with_outcome	empty
click_on	C2	in_room	LEFT	in_phase	TST	at_time	689	with_outcome	empty
phase_clicks	2	on_loc	C2	in_room	LEFT	in_phase	TST
click_on	C3	in_room	LEFT	in_phase	TST	at_time	637	with_outcome	empty
click_on	C3	in_room	LEFT	in_phase	TST	at_time	663	with_outcome	empty
phase_clicks	2	on_loc	C3	in_room	LEFT	in_phase	TST
click_on	C4	in_room	LEFT	in_phase	TST	at_time	633	with_outcome	empty
click_on	C4	in_room	LEFT	in_phase	TST	at_time	667	with_outcome	empty
phase_clicks	2	on_loc	C4	in_room	LEFT	in_phase	TST
click_on	C5	in_room	LEFT	in_phase	TST	at_time	616	with_outcome	empty
click_on	C5	in_room	LEFT	in_phase	TST	at_time	682	with_outcome	empty
phase_clicks	2	on_loc	C5	in_room	LEFT	in_phase	TST
click_on	C6	in_room	LEFT	in_phase	TST	at_time	623	with_outcome	empty
click_on	C6	in_room	LEFT	in_phase	TST	at_time	679	with_outcome	empty
phase_clicks	2	on_loc	C6	in_room	LEFT	in_phase	TST
click_on	C7	in_room	LEFT	in_phase	TST	at_time	626	with_outcome	empty
click_on	C7	in_room	LEFT	in_phase	TST	at_time	675	with_outcome	empty
phase_clicks	2	on_loc	C7	in_room	LEFT	in_phase	TST
click_on	C8	in_room	LEFT	in_phase	TST	at_time	630	with_outcome	empty
click_on	C8	in_room	LEFT	in_phase	TST	at_time	671	with_outcome	empty
phase_clicks	2	on_loc	C8	in_room	LEFT	in_phase	TST
click_on	CENTER	in_room	LEFT	in_phase	TST	at_time	692	with_outcome	open
phase_clicks	1	on_loc	CENTER	in_room	LEFT	in_phase	TST
final_click_count	8	on_loc	C1	in_room	LEFT
final_click_count	9	on_loc	C2	in_room	LEFT
final_click_count	7	on_loc	C3	in_room	LEFT
final_click_count	8	on_loc	C4	in_room	LEFT
final_click_count	9	on_loc	C5	in_room	LEFT
final_click_count	8	on_loc	C6	in_room	LEFT
final_click_count	8	on_loc	C7	in_room	LEFT
final_click_count	8	on_loc	C8	in_room	LEFT
final_click_count	3	on_loc	CENTER	in_room	LEFT
click_on	C1	in_room	RIGHT	in_phase	TST	at_time	528	with_outcome	empty
click_on	C1	in_room	RIGHT	in_phase	TST	at_time	558	with_outcome	empty
click_on	C1	in_room	RIGHT	in_phase	TST	at_time	588	with_outcome	empty
click_on	C1	in_room	RIGHT	in_phase	TST	at_time	706	with_outcome	empty
click_on	C1	in_room	RIGHT	in_phase	TST	at_time	733	with_outcome	empty
phase_clicks	5	on_loc	C1	in_room	RIGHT	in_phase	TST
click_on	C2	in_room	RIGHT	in_phase	TST	at_time	532	with_outcome	empty
click_on	C2	in_room	RIGHT	in_phase	TST	at_time	562	with_outcome	empty
click_on	C2	in_room	RIGHT	in_phase	TST	at_time	592	with_outcome	empty
click_on	C2	in_room	RIGHT	in_phase	TST	at_time	709	with_outcome	empty
click_on	C2	in_room	RIGHT	in_phase	TST	at_time	731	with_outcome	empty
phase_clicks	5	on_loc	C2	in_room	RIGHT	in_phase	TST
click_on	C3	in_room	RIGHT	in_phase	TST	at_time	542	with_outcome	empty
click_on	C3	in_room	RIGHT	in_phase	TST	at_time	567	with_outcome	empty
click_on	C3	in_room	RIGHT	in_phase	TST	at_time	598	with_outcome	full
click_on	C3	in_room	RIGHT	in_phase	TST	at_time	727	with_outcome	empty
phase_clicks	4	on_loc	C3	in_room	RIGHT	in_phase	TST
click_on	C4	in_room	RIGHT	in_phase	TST	at_time	546	with_outcome	empty
click_on	C4	in_room	RIGHT	in_phase	TST	at_time	579	with_outcome	empty
click_on	C4	in_room	RIGHT	in_phase	TST	at_time	723	with_outcome	empty
click_on	C4	in_room	RIGHT	in_phase	TST	at_time	745	with_outcome	empty
phase_clicks	4	on_loc	C4	in_room	RIGHT	in_phase	TST
click_on	C5	in_room	RIGHT	in_phase	TST	at_time	524	with_outcome	empty
click_on	C5	in_room	RIGHT	in_phase	TST	at_time	554	with_outcome	empty
click_on	C5	in_room	RIGHT	in_phase	TST	at_time	583	with_outcome	empty
click_on	C5	in_room	RIGHT	in_phase	TST	at_time	702	with_outcome	empty
click_on	C5	in_room	RIGHT	in_phase	TST	at_time	737	with_outcome	full
phase_clicks	5	on_loc	C5	in_room	RIGHT	in_phase	TST
click_on	C6	in_room	RIGHT	in_phase	TST	at_time	535	with_outcome	empty
click_on	C6	in_room	RIGHT	in_phase	TST	at_time	564	with_outcome	empty
click_on	C6	in_room	RIGHT	in_phase	TST	at_time	595	with_outcome	empty
click_on	C6	in_room	RIGHT	in_phase	TST	at_time	712	with_outcome	empty
phase_clicks	4	on_loc	C6	in_room	RIGHT	in_phase	TST
click_on	C7	in_room	RIGHT	in_phase	TST	at_time	538	with_outcome	empty
click_on	C7	in_room	RIGHT	in_phase	TST	at_time	572	with_outcome	empty
click_on	C7	in_room	RIGHT	in_phase	TST	at_time	715	with_outcome	empty
phase_clicks	3	on_loc	C7	in_room	RIGHT	in_phase	TST
click_on	C8	in_room	RIGHT	in_phase	TST	at_time	550	with_outcome	empty
click_on	C8	in_room	RIGHT	in_phase	TST	at_time	575	with_outcome	empty
click_on	C8	in_room	RIGHT	in_phase	TST	at_time	719	with_outcome	empty
click_on	C8	in_room	RIGHT	in_phase	TST	at_time	741	with_outcome	full
click_on	C8	in_room	RIGHT	in_phase	TST	at_time	748	with_outcome	empty
phase_clicks	5	on_loc	C8	in_room	RIGHT	in_phase	TST
click_on	CENTER	in_room	RIGHT	in_phase	TST	at_time	602	with_outcome	open
phase_clicks	1	on_loc	CENTER	in_room	RIGHT	in_phase	TST
final_click_count	12	on_loc	C1	in_room	RIGHT
final_click_count	13	on_loc	C2	in_room	RIGHT
final_click_count	11	on_loc	C3	in_room	RIGHT
final_click_count	11	on_loc	C4	in_room	RIGHT
final_click_count	11	on_loc	C5	in_room	RIGHT
final_click_count	11	on_loc	C6	in_room	RIGHT
final_click_count	10	on_loc	C7	in_room	RIGHT
final_click_count	11	on_loc	C8	in_room	RIGHT
final_click_count	4	on_loc	CENTER	in_room	RIGHT
click_on	LEFT	in_room	CENTER	in_phase	TST	at_time	607	with_outcome	open
phase_clicks	1	on_loc	LEFT	in_room	CENTER	in_phase	TST
click_on	RIGHT	in_room	CENTER	in_phase	TST	at_time	519	with_outcome	open
click_on	RIGHT	in_room	CENTER	in_phase	TST	at_time	697	with_outcome	open
phase_clicks	2	on_loc	RIGHT	in_room	CENTER	in_phase	TST
phase_clicks	0	on_loc	CENTER	in_room	CENTER	in_phase	TST
final_click_count	5	on_loc	LEFT	in_room	CENTER
final_click_count	7	on_loc	RIGHT	in_room	CENTER
final_click_count	1	on_loc	CENTER	in_room	CENTER
final_score	31
tot_time_spent	86.0	in_room	LEFT	in_phase	PRE
tot_time_spent	43.0	in_room	CENTER	in_phase	PRE
tot_time_spent	105.0	in_room	RIGHT	in_phase	PRE
tot_time_spent	0.0	in_room	INSIDE	in_phase	PRE
tot_time_spent	85.0	in_room	LEFT	in_phase	TST
tot_time_spent	21.0	in_room	CENTER	in_phase	TST
tot_time_spent	131.0	in_room	RIGHT	in_phase	TST
tot_time_spent	0.0	in_room	INSIDE	in_phase	TST
