# Supplementary material for: Intolerance of uncertainty and conditioned place preference in opioid addiction
Source: PeerJ. 2018 May 21;6:e4775. doi: 10.7717/peerj.4775 (PMC5967368; doi:10.7717/peerj.4775)
Supplement: Supplemental Information 1 — Contains raw data files from the conditioned place preference task for each participant. [file peerj-06-4775-s001.zip › Radell et al. opioid cpp task data files/controls/fox3_RPACONTROLDP21.txt]

fox_version	3
subject	RPACONTROLDP21
experimenter	DP
condition	TWO	room1 (right), room2 (left), high reward first
END_GAME_CNT	12
LOW_REWARD_INC_FREQ	4000
HI_REWARD_MAX	80
TST_START_CNT	8
TRN2_START_CNT	6
CNT_INC_FREQ	60
LOW_REWARD_MIN	0
HI_REWARD_INC_FREQ	4000
HI_REWARD_MIN	0
LOW_REWARD_INC_AMNT	1
HI_REWARD_INC_AMNT	10
LOW_REWARD_MAX	5
TRN1_START_CNT	4

partial_time_spent	4	in_room	CENTER	in_phase	PRE
partial_time_spent	39	in_room	LEFT	in_phase	PRE
partial_time_spent	4	in_room	CENTER	in_phase	PRE
partial_time_spent	46	in_room	RIGHT	in_phase	PRE
partial_time_spent	6	in_room	CENTER	in_phase	PRE
partial_time_spent	65	in_room	LEFT	in_phase	PRE
partial_time_spent	5	in_room	CENTER	in_phase	PRE
partial_time_spent	34	in_room	RIGHT	in_phase	PRE
partial_time_spent	4	in_room	CENTER	in_phase	PRE
partial_time_spent	29	in_room	LEFT	in_phase	PRE
high_reward_room	RIGHT
click_on	C1	in_room	LEFT	in_phase	PRE	at_time	10	with_outcome	empty
click_on	C1	in_room	LEFT	in_phase	PRE	at_time	110	with_outcome	empty
click_on	C1	in_room	LEFT	in_phase	PRE	at_time	138	with_outcome	empty
click_on	C1	in_room	LEFT	in_phase	PRE	at_time	212	with_outcome	empty
phase_clicks	4	on_loc	C1	in_room	LEFT	in_phase	PRE
click_on	C2	in_room	LEFT	in_phase	PRE	at_time	13	with_outcome	empty
click_on	C2	in_room	LEFT	in_phase	PRE	at_time	36	with_outcome	empty
click_on	C2	in_room	LEFT	in_phase	PRE	at_time	113	with_outcome	empty
click_on	C2	in_room	LEFT	in_phase	PRE	at_time	134	with_outcome	empty
click_on	C2	in_room	LEFT	in_phase	PRE	at_time	224	with_outcome	empty
phase_clicks	5	on_loc	C2	in_room	LEFT	in_phase	PRE
click_on	C3	in_room	LEFT	in_phase	PRE	at_time	31	with_outcome	empty
click_on	C3	in_room	LEFT	in_phase	PRE	at_time	131	with_outcome	empty
click_on	C3	in_room	LEFT	in_phase	PRE	at_time	226	with_outcome	empty
phase_clicks	3	on_loc	C3	in_room	LEFT	in_phase	PRE
click_on	C4	in_room	LEFT	in_phase	PRE	at_time	26	with_outcome	empty
click_on	C4	in_room	LEFT	in_phase	PRE	at_time	127	with_outcome	empty
click_on	C4	in_room	LEFT	in_phase	PRE	at_time	159	with_outcome	empty
click_on	C4	in_room	LEFT	in_phase	PRE	at_time	238	with_outcome	empty
phase_clicks	4	on_loc	C4	in_room	LEFT	in_phase	PRE
click_on	C5	in_room	LEFT	in_phase	PRE	at_time	6	with_outcome	empty
click_on	C5	in_room	LEFT	in_phase	PRE	at_time	105	with_outcome	empty
click_on	C5	in_room	LEFT	in_phase	PRE	at_time	142	with_outcome	empty
click_on	C5	in_room	LEFT	in_phase	PRE	at_time	216	with_outcome	empty
phase_clicks	4	on_loc	C5	in_room	LEFT	in_phase	PRE
click_on	C6	in_room	LEFT	in_phase	PRE	at_time	16	with_outcome	full
click_on	C6	in_room	LEFT	in_phase	PRE	at_time	116	with_outcome	empty
click_on	C6	in_room	LEFT	in_phase	PRE	at_time	147	with_outcome	empty
click_on	C6	in_room	LEFT	in_phase	PRE	at_time	220	with_outcome	empty
phase_clicks	4	on_loc	C6	in_room	LEFT	in_phase	PRE
click_on	C7	in_room	LEFT	in_phase	PRE	at_time	19	with_outcome	empty
click_on	C7	in_room	LEFT	in_phase	PRE	at_time	120	with_outcome	empty
click_on	C7	in_room	LEFT	in_phase	PRE	at_time	151	with_outcome	empty
click_on	C7	in_room	LEFT	in_phase	PRE	at_time	230	with_outcome	empty
phase_clicks	4	on_loc	C7	in_room	LEFT	in_phase	PRE
click_on	C8	in_room	LEFT	in_phase	PRE	at_time	22	with_outcome	empty
click_on	C8	in_room	LEFT	in_phase	PRE	at_time	124	with_outcome	empty
click_on	C8	in_room	LEFT	in_phase	PRE	at_time	155	with_outcome	empty
click_on	C8	in_room	LEFT	in_phase	PRE	at_time	234	with_outcome	empty
phase_clicks	4	on_loc	C8	in_room	LEFT	in_phase	PRE
click_on	CENTER	in_room	LEFT	in_phase	PRE	at_time	40	with_outcome	open
click_on	CENTER	in_room	LEFT	in_phase	PRE	at_time	162	with_outcome	open
phase_clicks	2	on_loc	CENTER	in_room	LEFT	in_phase	PRE
click_on	C1	in_room	RIGHT	in_phase	PRE	at_time	54	with_outcome	empty
click_on	C1	in_room	RIGHT	in_phase	PRE	at_time	82	with_outcome	empty
click_on	C1	in_room	RIGHT	in_phase	PRE	at_time	177	with_outcome	empty
phase_clicks	3	on_loc	C1	in_room	RIGHT	in_phase	PRE
click_on	C2	in_room	RIGHT	in_phase	PRE	at_time	57	with_outcome	empty
click_on	C2	in_room	RIGHT	in_phase	PRE	at_time	79	with_outcome	empty
click_on	C2	in_room	RIGHT	in_phase	PRE	at_time	181	with_outcome	empty
phase_clicks	3	on_loc	C2	in_room	RIGHT	in_phase	PRE
click_on	C3	in_room	RIGHT	in_phase	PRE	at_time	75	with_outcome	empty
click_on	C3	in_room	RIGHT	in_phase	PRE	at_time	199	with_outcome	empty
phase_clicks	2	on_loc	C3	in_room	RIGHT	in_phase	PRE
click_on	C4	in_room	RIGHT	in_phase	PRE	at_time	71	with_outcome	empty
click_on	C4	in_room	RIGHT	in_phase	PRE	at_time	195	with_outcome	full
phase_clicks	2	on_loc	C4	in_room	RIGHT	in_phase	PRE
click_on	C5	in_room	RIGHT	in_phase	PRE	at_time	50	with_outcome	empty
click_on	C5	in_room	RIGHT	in_phase	PRE	at_time	86	with_outcome	full
click_on	C5	in_room	RIGHT	in_phase	PRE	at_time	173	with_outcome	empty
phase_clicks	3	on_loc	C5	in_room	RIGHT	in_phase	PRE
click_on	C6	in_room	RIGHT	in_phase	PRE	at_time	60	with_outcome	empty
click_on	C6	in_room	RIGHT	in_phase	PRE	at_time	183	with_outcome	empty
phase_clicks	2	on_loc	C6	in_room	RIGHT	in_phase	PRE
click_on	C7	in_room	RIGHT	in_phase	PRE	at_time	63	with_outcome	empty
click_on	C7	in_room	RIGHT	in_phase	PRE	at_time	187	with_outcome	empty
phase_clicks	2	on_loc	C7	in_room	RIGHT	in_phase	PRE
click_on	C8	in_room	RIGHT	in_phase	PRE	at_time	67	with_outcome	empty
click_on	C8	in_room	RIGHT	in_phase	PRE	at_time	191	with_outcome	empty
phase_clicks	2	on_loc	C8	in_room	RIGHT	in_phase	PRE
click_on	CENTER	in_room	RIGHT	in_phase	PRE	at_time	90	with_outcome	open
click_on	CENTER	in_room	RIGHT	in_phase	PRE	at_time	202	with_outcome	open
phase_clicks	2	on_loc	CENTER	in_room	RIGHT	in_phase	PRE
click_on	LEFT	in_room	CENTER	in_phase	PRE	at_time	1	with_outcome	open
click_on	LEFT	in_room	CENTER	in_phase	PRE	at_time	97	with_outcome	open
click_on	LEFT	in_room	CENTER	in_phase	PRE	at_time	207	with_outcome	open
phase_clicks	3	on_loc	LEFT	in_room	CENTER	in_phase	PRE
click_on	RIGHT	in_room	CENTER	in_phase	PRE	at_time	44	with_outcome	open
click_on	RIGHT	in_room	CENTER	in_phase	PRE	at_time	168	with_outcome	open
phase_clicks	2	on_loc	RIGHT	in_room	CENTER	in_phase	PRE
phase_clicks	0	on_loc	CENTER	in_room	CENTER	in_phase	PRE
partial_time_spent	5	in_room	CENTER	in_phase	TRN1
partial_time_spent	113	in_room	RIGHT	in_phase	TRN1
phase_clicks	0	on_loc	C1	in_room	LEFT	in_phase	TRN1
phase_clicks	0	on_loc	C2	in_room	LEFT	in_phase	TRN1
phase_clicks	0	on_loc	C3	in_room	LEFT	in_phase	TRN1
phase_clicks	0	on_loc	C4	in_room	LEFT	in_phase	TRN1
phase_clicks	0	on_loc	C5	in_room	LEFT	in_phase	TRN1
phase_clicks	0	on_loc	C6	in_room	LEFT	in_phase	TRN1
phase_clicks	0	on_loc	C7	in_room	LEFT	in_phase	TRN1
phase_clicks	0	on_loc	C8	in_room	LEFT	in_phase	TRN1
phase_clicks	0	on_loc	CENTER	in_room	LEFT	in_phase	TRN1
click_on	C1	in_room	RIGHT	in_phase	TRN1	at_time	262	with_outcome	full
click_on	C1	in_room	RIGHT	in_phase	TRN1	at_time	293	with_outcome	full
click_on	C1	in_room	RIGHT	in_phase	TRN1	at_time	321	with_outcome	full
click_on	C1	in_room	RIGHT	in_phase	TRN1	at_time	350	with_outcome	full
phase_clicks	4	on_loc	C1	in_room	RIGHT	in_phase	TRN1
click_on	C2	in_room	RIGHT	in_phase	TRN1	at_time	266	with_outcome	full
click_on	C2	in_room	RIGHT	in_phase	TRN1	at_time	290	with_outcome	full
click_on	C2	in_room	RIGHT	in_phase	TRN1	at_time	318	with_outcome	full
click_on	C2	in_room	RIGHT	in_phase	TRN1	at_time	347	with_outcome	full
phase_clicks	4	on_loc	C2	in_room	RIGHT	in_phase	TRN1
click_on	C3	in_room	RIGHT	in_phase	TRN1	at_time	286	with_outcome	full
click_on	C3	in_room	RIGHT	in_phase	TRN1	at_time	315	with_outcome	full
click_on	C3	in_room	RIGHT	in_phase	TRN1	at_time	343	with_outcome	full
phase_clicks	3	on_loc	C3	in_room	RIGHT	in_phase	TRN1
click_on	C4	in_room	RIGHT	in_phase	TRN1	at_time	279	with_outcome	full
click_on	C4	in_room	RIGHT	in_phase	TRN1	at_time	311	with_outcome	full
click_on	C4	in_room	RIGHT	in_phase	TRN1	at_time	339	with_outcome	full
click_on	C4	in_room	RIGHT	in_phase	TRN1	at_time	369	with_outcome	empty
phase_clicks	4	on_loc	C4	in_room	RIGHT	in_phase	TRN1
click_on	C5	in_room	RIGHT	in_phase	TRN1	at_time	258	with_outcome	full
click_on	C5	in_room	RIGHT	in_phase	TRN1	at_time	296	with_outcome	full
click_on	C5	in_room	RIGHT	in_phase	TRN1	at_time	325	with_outcome	full
click_on	C5	in_room	RIGHT	in_phase	TRN1	at_time	354	with_outcome	full
phase_clicks	4	on_loc	C5	in_room	RIGHT	in_phase	TRN1
click_on	C6	in_room	RIGHT	in_phase	TRN1	at_time	269	with_outcome	empty
click_on	C6	in_room	RIGHT	in_phase	TRN1	at_time	300	with_outcome	full
click_on	C6	in_room	RIGHT	in_phase	TRN1	at_time	329	with_outcome	empty
click_on	C6	in_room	RIGHT	in_phase	TRN1	at_time	358	with_outcome	full
phase_clicks	4	on_loc	C6	in_room	RIGHT	in_phase	TRN1
click_on	C7	in_room	RIGHT	in_phase	TRN1	at_time	272	with_outcome	full
click_on	C7	in_room	RIGHT	in_phase	TRN1	at_time	304	with_outcome	full
click_on	C7	in_room	RIGHT	in_phase	TRN1	at_time	332	with_outcome	full
click_on	C7	in_room	RIGHT	in_phase	TRN1	at_time	361	with_outcome	full
phase_clicks	4	on_loc	C7	in_room	RIGHT	in_phase	TRN1
click_on	C8	in_room	RIGHT	in_phase	TRN1	at_time	276	with_outcome	full
click_on	C8	in_room	RIGHT	in_phase	TRN1	at_time	307	with_outcome	full
click_on	C8	in_room	RIGHT	in_phase	TRN1	at_time	335	with_outcome	empty
click_on	C8	in_room	RIGHT	in_phase	TRN1	at_time	365	with_outcome	full
phase_clicks	4	on_loc	C8	in_room	RIGHT	in_phase	TRN1
phase_clicks	0	on_loc	CENTER	in_room	RIGHT	in_phase	TRN1
phase_clicks	0	on_loc	LEFT	in_room	CENTER	in_phase	TRN1
click_on	RIGHT	in_room	CENTER	in_phase	TRN1	at_time	253	with_outcome	open
phase_clicks	1	on_loc	RIGHT	in_room	CENTER	in_phase	TRN1
phase_clicks	0	on_loc	CENTER	in_room	CENTER	in_phase	TRN1
partial_time_spent	5	in_room	CENTER	in_phase	TRN2
partial_time_spent	113	in_room	LEFT	in_phase	TRN2
click_on	C1	in_room	LEFT	in_phase	TRN2	at_time	388	with_outcome	empty
click_on	C1	in_room	LEFT	in_phase	TRN2	at_time	424	with_outcome	empty
click_on	C1	in_room	LEFT	in_phase	TRN2	at_time	453	with_outcome	empty
click_on	C1	in_room	LEFT	in_phase	TRN2	at_time	484	with_outcome	empty
phase_clicks	4	on_loc	C1	in_room	LEFT	in_phase	TRN2
click_on	C2	in_room	LEFT	in_phase	TRN2	at_time	398	with_outcome	empty
click_on	C2	in_room	LEFT	in_phase	TRN2	at_time	428	with_outcome	empty
click_on	C2	in_room	LEFT	in_phase	TRN2	at_time	457	with_outcome	empty
click_on	C2	in_room	LEFT	in_phase	TRN2	at_time	488	with_outcome	empty
phase_clicks	4	on_loc	C2	in_room	LEFT	in_phase	TRN2
click_on	C3	in_room	LEFT	in_phase	TRN2	at_time	401	with_outcome	full
click_on	C3	in_room	LEFT	in_phase	TRN2	at_time	431	with_outcome	empty
click_on	C3	in_room	LEFT	in_phase	TRN2	at_time	461	with_outcome	empty
phase_clicks	3	on_loc	C3	in_room	LEFT	in_phase	TRN2
click_on	C4	in_room	LEFT	in_phase	TRN2	at_time	405	with_outcome	full
click_on	C4	in_room	LEFT	in_phase	TRN2	at_time	435	with_outcome	empty
click_on	C4	in_room	LEFT	in_phase	TRN2	at_time	465	with_outcome	empty
phase_clicks	3	on_loc	C4	in_room	LEFT	in_phase	TRN2
click_on	C5	in_room	LEFT	in_phase	TRN2	at_time	392	with_outcome	empty
click_on	C5	in_room	LEFT	in_phase	TRN2	at_time	420	with_outcome	empty
click_on	C5	in_room	LEFT	in_phase	TRN2	at_time	449	with_outcome	empty
click_on	C5	in_room	LEFT	in_phase	TRN2	at_time	480	with_outcome	full
phase_clicks	4	on_loc	C5	in_room	LEFT	in_phase	TRN2
click_on	C6	in_room	LEFT	in_phase	TRN2	at_time	395	with_outcome	empty
click_on	C6	in_room	LEFT	in_phase	TRN2	at_time	417	with_outcome	empty
click_on	C6	in_room	LEFT	in_phase	TRN2	at_time	447	with_outcome	empty
click_on	C6	in_room	LEFT	in_phase	TRN2	at_time	477	with_outcome	empty
click_on	C6	in_room	LEFT	in_phase	TRN2	at_time	491	with_outcome	empty
phase_clicks	5	on_loc	C6	in_room	LEFT	in_phase	TRN2
click_on	C7	in_room	LEFT	in_phase	TRN2	at_time	413	with_outcome	empty
click_on	C7	in_room	LEFT	in_phase	TRN2	at_time	443	with_outcome	empty
click_on	C7	in_room	LEFT	in_phase	TRN2	at_time	473	with_outcome	empty
click_on	C7	in_room	LEFT	in_phase	TRN2	at_time	494	with_outcome	empty
phase_clicks	4	on_loc	C7	in_room	LEFT	in_phase	TRN2
click_on	C8	in_room	LEFT	in_phase	TRN2	at_time	409	with_outcome	empty
click_on	C8	in_room	LEFT	in_phase	TRN2	at_time	439	with_outcome	full
click_on	C8	in_room	LEFT	in_phase	TRN2	at_time	468	with_outcome	empty
click_on	C8	in_room	LEFT	in_phase	TRN2	at_time	497	with_outcome	empty
phase_clicks	4	on_loc	C8	in_room	LEFT	in_phase	TRN2
phase_clicks	0	on_loc	CENTER	in_room	LEFT	in_phase	TRN2
phase_clicks	0	on_loc	C1	in_room	RIGHT	in_phase	TRN2
phase_clicks	0	on_loc	C2	in_room	RIGHT	in_phase	TRN2
phase_clicks	0	on_loc	C3	in_room	RIGHT	in_phase	TRN2
phase_clicks	0	on_loc	C4	in_room	RIGHT	in_phase	TRN2
phase_clicks	0	on_loc	C5	in_room	RIGHT	in_phase	TRN2
phase_clicks	0	on_loc	C6	in_room	RIGHT	in_phase	TRN2
phase_clicks	0	on_loc	C7	in_room	RIGHT	in_phase	TRN2
phase_clicks	0	on_loc	C8	in_room	RIGHT	in_phase	TRN2
phase_clicks	0	on_loc	CENTER	in_room	RIGHT	in_phase	TRN2
click_on	LEFT	in_room	CENTER	in_phase	TRN2	at_time	383	with_outcome	open
phase_clicks	1	on_loc	LEFT	in_room	CENTER	in_phase	TRN2
phase_clicks	0	on_loc	RIGHT	in_room	CENTER	in_phase	TRN2
phase_clicks	0	on_loc	CENTER	in_room	CENTER	in_phase	TRN2
partial_time_spent	5	in_room	CENTER	in_phase	TST
partial_time_spent	129	in_room	RIGHT	in_phase	TST
partial_time_spent	5	in_room	CENTER	in_phase	TST
partial_time_spent	99	in_room	LEFT	in_phase	TST
partial_time_spent	10	in_room	CENTER	in_phase	TST
click_on	C1	in_room	LEFT	in_phase	TST	at_time	652	with_outcome	full
click_on	C1	in_room	LEFT	in_phase	TST	at_time	707	with_outcome	empty
click_on	C1	in_room	LEFT	in_phase	TST	at_time	736	with_outcome	empty
phase_clicks	3	on_loc	C1	in_room	LEFT	in_phase	TST
click_on	C2	in_room	LEFT	in_phase	TST	at_time	663	with_outcome	empty
click_on	C2	in_room	LEFT	in_phase	TST	at_time	697	with_outcome	empty
click_on	C2	in_room	LEFT	in_phase	TST	at_time	711	with_outcome	empty
click_on	C2	in_room	LEFT	in_phase	TST	at_time	733	with_outcome	empty
phase_clicks	4	on_loc	C2	in_room	LEFT	in_phase	TST
click_on	C3	in_room	LEFT	in_phase	TST	at_time	666	with_outcome	empty
click_on	C3	in_room	LEFT	in_phase	TST	at_time	693	with_outcome	full
click_on	C3	in_room	LEFT	in_phase	TST	at_time	729	with_outcome	empty
phase_clicks	3	on_loc	C3	in_room	LEFT	in_phase	TST
click_on	C4	in_room	LEFT	in_phase	TST	at_time	678	with_outcome	full
click_on	C4	in_room	LEFT	in_phase	TST	at_time	682	with_outcome	empty
click_on	C4	in_room	LEFT	in_phase	TST	at_time	725	with_outcome	empty
phase_clicks	3	on_loc	C4	in_room	LEFT	in_phase	TST
click_on	C5	in_room	LEFT	in_phase	TST	at_time	656	with_outcome	empty
click_on	C5	in_room	LEFT	in_phase	TST	at_time	703	with_outcome	empty
click_on	C5	in_room	LEFT	in_phase	TST	at_time	740	with_outcome	empty
phase_clicks	3	on_loc	C5	in_room	LEFT	in_phase	TST
click_on	C6	in_room	LEFT	in_phase	TST	at_time	660	with_outcome	empty
click_on	C6	in_room	LEFT	in_phase	TST	at_time	700	with_outcome	empty
click_on	C6	in_room	LEFT	in_phase	TST	at_time	714	with_outcome	empty
click_on	C6	in_room	LEFT	in_phase	TST	at_time	744	with_outcome	empty
phase_clicks	4	on_loc	C6	in_room	LEFT	in_phase	TST
click_on	C7	in_room	LEFT	in_phase	TST	at_time	670	with_outcome	empty
click_on	C7	in_room	LEFT	in_phase	TST	at_time	690	with_outcome	full
click_on	C7	in_room	LEFT	in_phase	TST	at_time	718	with_outcome	empty
phase_clicks	3	on_loc	C7	in_room	LEFT	in_phase	TST
click_on	C8	in_room	LEFT	in_phase	TST	at_time	674	with_outcome	empty
click_on	C8	in_room	LEFT	in_phase	TST	at_time	686	with_outcome	empty
click_on	C8	in_room	LEFT	in_phase	TST	at_time	721	with_outcome	empty
phase_clicks	3	on_loc	C8	in_room	LEFT	in_phase	TST
click_on	CENTER	in_room	LEFT	in_phase	TST	at_time	746	with_outcome	open
phase_clicks	1	on_loc	CENTER	in_room	LEFT	in_phase	TST
final_click_count	11	on_loc	C1	in_room	LEFT
final_click_count	13	on_loc	C2	in_room	LEFT
final_click_count	9	on_loc	C3	in_room	LEFT
final_click_count	10	on_loc	C4	in_room	LEFT
final_click_count	11	on_loc	C5	in_room	LEFT
final_click_count	13	on_loc	C6	in_room	LEFT
final_click_count	11	on_loc	C7	in_room	LEFT
final_click_count	11	on_loc	C8	in_room	LEFT
final_click_count	3	on_loc	CENTER	in_room	LEFT
click_on	C1	in_room	RIGHT	in_phase	TST	at_time	522	with_outcome	empty
click_on	C1	in_room	RIGHT	in_phase	TST	at_time	549	with_outcome	empty
click_on	C1	in_room	RIGHT	in_phase	TST	at_time	578	with_outcome	empty
click_on	C1	in_room	RIGHT	in_phase	TST	at_time	608	with_outcome	empty
click_on	C1	in_room	RIGHT	in_phase	TST	at_time	638	with_outcome	empty
phase_clicks	5	on_loc	C1	in_room	RIGHT	in_phase	TST
click_on	C2	in_room	RIGHT	in_phase	TST	at_time	525	with_outcome	full
click_on	C2	in_room	RIGHT	in_phase	TST	at_time	547	with_outcome	empty
click_on	C2	in_room	RIGHT	in_phase	TST	at_time	575	with_outcome	full
click_on	C2	in_room	RIGHT	in_phase	TST	at_time	604	with_outcome	empty
click_on	C2	in_room	RIGHT	in_phase	TST	at_time	635	with_outcome	empty
phase_clicks	5	on_loc	C2	in_room	RIGHT	in_phase	TST
click_on	C3	in_room	RIGHT	in_phase	TST	at_time	543	with_outcome	empty
click_on	C3	in_room	RIGHT	in_phase	TST	at_time	571	with_outcome	empty
click_on	C3	in_room	RIGHT	in_phase	TST	at_time	600	with_outcome	empty
click_on	C3	in_room	RIGHT	in_phase	TST	at_time	631	with_outcome	empty
phase_clicks	4	on_loc	C3	in_room	RIGHT	in_phase	TST
click_on	C4	in_room	RIGHT	in_phase	TST	at_time	539	with_outcome	empty
click_on	C4	in_room	RIGHT	in_phase	TST	at_time	567	with_outcome	empty
click_on	C4	in_room	RIGHT	in_phase	TST	at_time	597	with_outcome	empty
click_on	C4	in_room	RIGHT	in_phase	TST	at_time	628	with_outcome	empty
phase_clicks	4	on_loc	C4	in_room	RIGHT	in_phase	TST
click_on	C5	in_room	RIGHT	in_phase	TST	at_time	518	with_outcome	empty
click_on	C5	in_room	RIGHT	in_phase	TST	at_time	553	with_outcome	empty
click_on	C5	in_room	RIGHT	in_phase	TST	at_time	581	with_outcome	empty
click_on	C5	in_room	RIGHT	in_phase	TST	at_time	611	with_outcome	empty
phase_clicks	4	on_loc	C5	in_room	RIGHT	in_phase	TST
click_on	C6	in_room	RIGHT	in_phase	TST	at_time	528	with_outcome	empty
click_on	C6	in_room	RIGHT	in_phase	TST	at_time	557	with_outcome	empty
click_on	C6	in_room	RIGHT	in_phase	TST	at_time	586	with_outcome	empty
click_on	C6	in_room	RIGHT	in_phase	TST	at_time	615	with_outcome	empty
phase_clicks	4	on_loc	C6	in_room	RIGHT	in_phase	TST
click_on	C7	in_room	RIGHT	in_phase	TST	at_time	531	with_outcome	empty
click_on	C7	in_room	RIGHT	in_phase	TST	at_time	560	with_outcome	empty
click_on	C7	in_room	RIGHT	in_phase	TST	at_time	589	with_outcome	empty
click_on	C7	in_room	RIGHT	in_phase	TST	at_time	620	with_outcome	empty
phase_clicks	4	on_loc	C7	in_room	RIGHT	in_phase	TST
click_on	C8	in_room	RIGHT	in_phase	TST	at_time	535	with_outcome	empty
click_on	C8	in_room	RIGHT	in_phase	TST	at_time	563	with_outcome	empty
click_on	C8	in_room	RIGHT	in_phase	TST	at_time	593	with_outcome	empty
click_on	C8	in_room	RIGHT	in_phase	TST	at_time	624	with_outcome	empty
phase_clicks	4	on_loc	C8	in_room	RIGHT	in_phase	TST
click_on	CENTER	in_room	RIGHT	in_phase	TST	at_time	642	with_outcome	open
phase_clicks	1	on_loc	CENTER	in_room	RIGHT	in_phase	TST
final_click_count	12	on_loc	C1	in_room	RIGHT
final_click_count	12	on_loc	C2	in_room	RIGHT
final_click_count	9	on_loc	C3	in_room	RIGHT
final_click_count	10	on_loc	C4	in_room	RIGHT
final_click_count	11	on_loc	C5	in_room	RIGHT
final_click_count	10	on_loc	C6	in_room	RIGHT
final_click_count	10	on_loc	C7	in_room	RIGHT
final_click_count	10	on_loc	C8	in_room	RIGHT
final_click_count	3	on_loc	CENTER	in_room	RIGHT
click_on	LEFT	in_room	CENTER	in_phase	TST	at_time	647	with_outcome	open
phase_clicks	1	on_loc	LEFT	in_room	CENTER	in_phase	TST
click_on	RIGHT	in_room	CENTER	in_phase	TST	at_time	512	with_outcome	open
phase_clicks	1	on_loc	RIGHT	in_room	CENTER	in_phase	TST
phase_clicks	0	on_loc	CENTER	in_room	CENTER	in_phase	TST
final_click_count	5	on_loc	LEFT	in_room	CENTER
final_click_count	4	on_loc	RIGHT	in_room	CENTER
final_click_count	1	on_loc	CENTER	in_room	CENTER
final_score	40
tot_time_spent	23.0	in_room	CENTER	in_phase	PRE
tot_time_spent	80.0	in_room	RIGHT	in_phase	PRE
tot_time_spent	0.0	in_room	INSIDE	in_phase	PRE
tot_time_spent	133.0	in_room	LEFT	in_phase	PRE
tot_time_spent	20.0	in_room	CENTER	in_phase	TST
tot_time_spent	129.0	in_room	RIGHT	in_phase	TST
tot_time_spent	0.0	in_room	INSIDE	in_phase	TST
tot_time_spent	99.0	in_room	LEFT	in_phase	TST
