# Supplementary material for: Intolerance of uncertainty and conditioned place preference in opioid addiction
Source: PeerJ. 2018 May 21;6:e4775. doi: 10.7717/peerj.4775 (PMC5967368; doi:10.7717/peerj.4775)
Supplement: Supplemental Information 1 — Contains raw data files from the conditioned place preference task for each participant. [file peerj-06-4775-s001.zip › Radell et al. opioid cpp task data files/controls/fox3_RPACONTROLDP23.txt]

fox_version	3
subject	RPACONTROLDP23
experimenter	DP
condition	FOUR	room1 (right), room2 (left), low reward first
TST_START_CNT	8
HI_REWARD_INC_FREQ	4000
CNT_INC_FREQ	60
TRN2_START_CNT	6
LOW_REWARD_INC_FREQ	4000
END_GAME_CNT	12
HI_REWARD_MAX	80
LOW_REWARD_MIN	0
HI_REWARD_INC_AMNT	10
LOW_REWARD_MAX	5
TRN1_START_CNT	4
HI_REWARD_MIN	0
LOW_REWARD_INC_AMNT	1

partial_time_spent	4	in_room	CENTER	in_phase	PRE
partial_time_spent	40	in_room	RIGHT	in_phase	PRE
partial_time_spent	4	in_room	CENTER	in_phase	PRE
partial_time_spent	36	in_room	LEFT	in_phase	PRE
partial_time_spent	5	in_room	CENTER	in_phase	PRE
partial_time_spent	46	in_room	RIGHT	in_phase	PRE
partial_time_spent	5	in_room	CENTER	in_phase	PRE
partial_time_spent	43	in_room	LEFT	in_phase	PRE
partial_time_spent	12	in_room	CENTER	in_phase	PRE
partial_time_spent	41	in_room	LEFT	in_phase	PRE
high_reward_room	RIGHT
click_on	C1	in_room	LEFT	in_phase	PRE	at_time	51	with_outcome	empty
click_on	C1	in_room	LEFT	in_phase	PRE	at_time	163	with_outcome	empty
click_on	C1	in_room	LEFT	in_phase	PRE	at_time	216	with_outcome	empty
phase_clicks	3	on_loc	C1	in_room	LEFT	in_phase	PRE
click_on	C2	in_room	LEFT	in_phase	PRE	at_time	55	with_outcome	empty
click_on	C2	in_room	LEFT	in_phase	PRE	at_time	161	with_outcome	empty
click_on	C2	in_room	LEFT	in_phase	PRE	at_time	220	with_outcome	empty
phase_clicks	3	on_loc	C2	in_room	LEFT	in_phase	PRE
click_on	C3	in_room	LEFT	in_phase	PRE	at_time	58	with_outcome	empty
click_on	C3	in_room	LEFT	in_phase	PRE	at_time	156	with_outcome	empty
click_on	C3	in_room	LEFT	in_phase	PRE	at_time	223	with_outcome	empty
phase_clicks	3	on_loc	C3	in_room	LEFT	in_phase	PRE
click_on	C4	in_room	LEFT	in_phase	PRE	at_time	62	with_outcome	empty
click_on	C4	in_room	LEFT	in_phase	PRE	at_time	152	with_outcome	empty
click_on	C4	in_room	LEFT	in_phase	PRE	at_time	228	with_outcome	empty
phase_clicks	3	on_loc	C4	in_room	LEFT	in_phase	PRE
click_on	C5	in_room	LEFT	in_phase	PRE	at_time	70	with_outcome	empty
click_on	C5	in_room	LEFT	in_phase	PRE	at_time	168	with_outcome	empty
click_on	C5	in_room	LEFT	in_phase	PRE	at_time	212	with_outcome	empty
phase_clicks	3	on_loc	C5	in_room	LEFT	in_phase	PRE
click_on	C6	in_room	LEFT	in_phase	PRE	at_time	79	with_outcome	empty
click_on	C6	in_room	LEFT	in_phase	PRE	at_time	172	with_outcome	empty
click_on	C6	in_room	LEFT	in_phase	PRE	at_time	204	with_outcome	empty
phase_clicks	3	on_loc	C6	in_room	LEFT	in_phase	PRE
click_on	C7	in_room	LEFT	in_phase	PRE	at_time	74	with_outcome	empty
click_on	C7	in_room	LEFT	in_phase	PRE	at_time	144	with_outcome	empty
click_on	C7	in_room	LEFT	in_phase	PRE	at_time	175	with_outcome	empty
click_on	C7	in_room	LEFT	in_phase	PRE	at_time	208	with_outcome	empty
click_on	C7	in_room	LEFT	in_phase	PRE	at_time	236	with_outcome	empty
phase_clicks	5	on_loc	C7	in_room	LEFT	in_phase	PRE
click_on	C8	in_room	LEFT	in_phase	PRE	at_time	66	with_outcome	full
click_on	C8	in_room	LEFT	in_phase	PRE	at_time	148	with_outcome	empty
click_on	C8	in_room	LEFT	in_phase	PRE	at_time	178	with_outcome	empty
click_on	C8	in_room	LEFT	in_phase	PRE	at_time	201	with_outcome	empty
click_on	C8	in_room	LEFT	in_phase	PRE	at_time	232	with_outcome	empty
phase_clicks	5	on_loc	C8	in_room	LEFT	in_phase	PRE
click_on	CENTER	in_room	LEFT	in_phase	PRE	at_time	82	with_outcome	open
click_on	CENTER	in_room	LEFT	in_phase	PRE	at_time	182	with_outcome	open
phase_clicks	2	on_loc	CENTER	in_room	LEFT	in_phase	PRE
click_on	C1	in_room	RIGHT	in_phase	PRE	at_time	21	with_outcome	empty
click_on	C1	in_room	RIGHT	in_phase	PRE	at_time	103	with_outcome	empty
phase_clicks	2	on_loc	C1	in_room	RIGHT	in_phase	PRE
click_on	C2	in_room	RIGHT	in_phase	PRE	at_time	18	with_outcome	empty
click_on	C2	in_room	RIGHT	in_phase	PRE	at_time	108	with_outcome	empty
phase_clicks	2	on_loc	C2	in_room	RIGHT	in_phase	PRE
click_on	C3	in_room	RIGHT	in_phase	PRE	at_time	9	with_outcome	empty
click_on	C3	in_room	RIGHT	in_phase	PRE	at_time	110	with_outcome	empty
phase_clicks	2	on_loc	C3	in_room	RIGHT	in_phase	PRE
click_on	C4	in_room	RIGHT	in_phase	PRE	at_time	13	with_outcome	empty
click_on	C4	in_room	RIGHT	in_phase	PRE	at_time	114	with_outcome	empty
phase_clicks	2	on_loc	C4	in_room	RIGHT	in_phase	PRE
click_on	C5	in_room	RIGHT	in_phase	PRE	at_time	5	with_outcome	empty
click_on	C5	in_room	RIGHT	in_phase	PRE	at_time	25	with_outcome	empty
click_on	C5	in_room	RIGHT	in_phase	PRE	at_time	99	with_outcome	empty
click_on	C5	in_room	RIGHT	in_phase	PRE	at_time	118	with_outcome	empty
phase_clicks	4	on_loc	C5	in_room	RIGHT	in_phase	PRE
click_on	C6	in_room	RIGHT	in_phase	PRE	at_time	29	with_outcome	empty
click_on	C6	in_room	RIGHT	in_phase	PRE	at_time	96	with_outcome	empty
click_on	C6	in_room	RIGHT	in_phase	PRE	at_time	122	with_outcome	empty
phase_clicks	3	on_loc	C6	in_room	RIGHT	in_phase	PRE
click_on	C7	in_room	RIGHT	in_phase	PRE	at_time	32	with_outcome	empty
click_on	C7	in_room	RIGHT	in_phase	PRE	at_time	125	with_outcome	empty
phase_clicks	2	on_loc	C7	in_room	RIGHT	in_phase	PRE
click_on	C8	in_room	RIGHT	in_phase	PRE	at_time	36	with_outcome	empty
click_on	C8	in_room	RIGHT	in_phase	PRE	at_time	92	with_outcome	empty
click_on	C8	in_room	RIGHT	in_phase	PRE	at_time	128	with_outcome	empty
phase_clicks	3	on_loc	C8	in_room	RIGHT	in_phase	PRE
click_on	CENTER	in_room	RIGHT	in_phase	PRE	at_time	41	with_outcome	open
click_on	CENTER	in_room	RIGHT	in_phase	PRE	at_time	133	with_outcome	open
phase_clicks	2	on_loc	CENTER	in_room	RIGHT	in_phase	PRE
click_on	LEFT	in_room	CENTER	in_phase	PRE	at_time	46	with_outcome	open
click_on	LEFT	in_room	CENTER	in_phase	PRE	at_time	138	with_outcome	open
click_on	LEFT	in_room	CENTER	in_phase	PRE	at_time	194	with_outcome	open
phase_clicks	3	on_loc	LEFT	in_room	CENTER	in_phase	PRE
click_on	RIGHT	in_room	CENTER	in_phase	PRE	at_time	1	with_outcome	open
click_on	RIGHT	in_room	CENTER	in_phase	PRE	at_time	87	with_outcome	open
phase_clicks	2	on_loc	RIGHT	in_room	CENTER	in_phase	PRE
phase_clicks	0	on_loc	CENTER	in_room	CENTER	in_phase	PRE
partial_time_spent	6	in_room	CENTER	in_phase	TRN1
partial_time_spent	112	in_room	LEFT	in_phase	TRN1
click_on	C1	in_room	LEFT	in_phase	TRN1	at_time	263	with_outcome	empty
click_on	C1	in_room	LEFT	in_phase	TRN1	at_time	293	with_outcome	empty
phase_clicks	2	on_loc	C1	in_room	LEFT	in_phase	TRN1
click_on	C2	in_room	LEFT	in_phase	TRN1	at_time	267	with_outcome	empty
click_on	C2	in_room	LEFT	in_phase	TRN1	at_time	286	with_outcome	empty
click_on	C2	in_room	LEFT	in_phase	TRN1	at_time	351	with_outcome	empty
phase_clicks	3	on_loc	C2	in_room	LEFT	in_phase	TRN1
click_on	C3	in_room	LEFT	in_phase	TRN1	at_time	282	with_outcome	empty
click_on	C3	in_room	LEFT	in_phase	TRN1	at_time	339	with_outcome	empty
phase_clicks	2	on_loc	C3	in_room	LEFT	in_phase	TRN1
click_on	C4	in_room	LEFT	in_phase	TRN1	at_time	297	with_outcome	empty
click_on	C4	in_room	LEFT	in_phase	TRN1	at_time	343	with_outcome	full
click_on	C4	in_room	LEFT	in_phase	TRN1	at_time	348	with_outcome	empty
phase_clicks	3	on_loc	C4	in_room	LEFT	in_phase	TRN1
click_on	C5	in_room	LEFT	in_phase	TRN1	at_time	258	with_outcome	empty
click_on	C5	in_room	LEFT	in_phase	TRN1	at_time	307	with_outcome	empty
phase_clicks	2	on_loc	C5	in_room	LEFT	in_phase	TRN1
click_on	C6	in_room	LEFT	in_phase	TRN1	at_time	278	with_outcome	empty
click_on	C6	in_room	LEFT	in_phase	TRN1	at_time	317	with_outcome	empty
click_on	C6	in_room	LEFT	in_phase	TRN1	at_time	336	with_outcome	empty
click_on	C6	in_room	LEFT	in_phase	TRN1	at_time	369	with_outcome	empty
phase_clicks	4	on_loc	C6	in_room	LEFT	in_phase	TRN1
click_on	C7	in_room	LEFT	in_phase	TRN1	at_time	274	with_outcome	empty
click_on	C7	in_room	LEFT	in_phase	TRN1	at_time	311	with_outcome	empty
click_on	C7	in_room	LEFT	in_phase	TRN1	at_time	355	with_outcome	empty
click_on	C7	in_room	LEFT	in_phase	TRN1	at_time	364	with_outcome	empty
phase_clicks	4	on_loc	C7	in_room	LEFT	in_phase	TRN1
click_on	C8	in_room	LEFT	in_phase	TRN1	at_time	270	with_outcome	empty
click_on	C8	in_room	LEFT	in_phase	TRN1	at_time	301	with_outcome	empty
click_on	C8	in_room	LEFT	in_phase	TRN1	at_time	358	with_outcome	empty
phase_clicks	3	on_loc	C8	in_room	LEFT	in_phase	TRN1
click_on	CENTER	in_room	LEFT	in_phase	TRN1	at_time	305	with_outcome	locked
phase_clicks	1	on_loc	CENTER	in_room	LEFT	in_phase	TRN1
phase_clicks	0	on_loc	C1	in_room	RIGHT	in_phase	TRN1
phase_clicks	0	on_loc	C2	in_room	RIGHT	in_phase	TRN1
phase_clicks	0	on_loc	C3	in_room	RIGHT	in_phase	TRN1
phase_clicks	0	on_loc	C4	in_room	RIGHT	in_phase	TRN1
phase_clicks	0	on_loc	C5	in_room	RIGHT	in_phase	TRN1
phase_clicks	0	on_loc	C6	in_room	RIGHT	in_phase	TRN1
phase_clicks	0	on_loc	C7	in_room	RIGHT	in_phase	TRN1
phase_clicks	0	on_loc	C8	in_room	RIGHT	in_phase	TRN1
phase_clicks	0	on_loc	CENTER	in_room	RIGHT	in_phase	TRN1
click_on	LEFT	in_room	CENTER	in_phase	TRN1	at_time	253	with_outcome	open
phase_clicks	1	on_loc	LEFT	in_room	CENTER	in_phase	TRN1
phase_clicks	0	on_loc	RIGHT	in_room	CENTER	in_phase	TRN1
phase_clicks	0	on_loc	CENTER	in_room	CENTER	in_phase	TRN1
partial_time_spent	6	in_room	CENTER	in_phase	TRN2
partial_time_spent	113	in_room	RIGHT	in_phase	TRN2
phase_clicks	0	on_loc	C1	in_room	LEFT	in_phase	TRN2
phase_clicks	0	on_loc	C2	in_room	LEFT	in_phase	TRN2
phase_clicks	0	on_loc	C3	in_room	LEFT	in_phase	TRN2
phase_clicks	0	on_loc	C4	in_room	LEFT	in_phase	TRN2
phase_clicks	0	on_loc	C5	in_room	LEFT	in_phase	TRN2
phase_clicks	0	on_loc	C6	in_room	LEFT	in_phase	TRN2
phase_clicks	0	on_loc	C7	in_room	LEFT	in_phase	TRN2
phase_clicks	0	on_loc	C8	in_room	LEFT	in_phase	TRN2
phase_clicks	0	on_loc	CENTER	in_room	LEFT	in_phase	TRN2
click_on	C1	in_room	RIGHT	in_phase	TRN2	at_time	428	with_outcome	full
click_on	C1	in_room	RIGHT	in_phase	TRN2	at_time	455	with_outcome	empty
phase_clicks	2	on_loc	C1	in_room	RIGHT	in_phase	TRN2
click_on	C2	in_room	RIGHT	in_phase	TRN2	at_time	411	with_outcome	full
click_on	C2	in_room	RIGHT	in_phase	TRN2	at_time	459	with_outcome	full
phase_clicks	2	on_loc	C2	in_room	RIGHT	in_phase	TRN2
click_on	C3	in_room	RIGHT	in_phase	TRN2	at_time	397	with_outcome	empty
click_on	C3	in_room	RIGHT	in_phase	TRN2	at_time	423	with_outcome	full
click_on	C3	in_room	RIGHT	in_phase	TRN2	at_time	451	with_outcome	empty
click_on	C3	in_room	RIGHT	in_phase	TRN2	at_time	480	with_outcome	full
phase_clicks	4	on_loc	C3	in_room	RIGHT	in_phase	TRN2
click_on	C4	in_room	RIGHT	in_phase	TRN2	at_time	388	with_outcome	empty
click_on	C4	in_room	RIGHT	in_phase	TRN2	at_time	432	with_outcome	full
click_on	C4	in_room	RIGHT	in_phase	TRN2	at_time	474	with_outcome	empty
click_on	C4	in_room	RIGHT	in_phase	TRN2	at_time	497	with_outcome	full
phase_clicks	4	on_loc	C4	in_room	RIGHT	in_phase	TRN2
click_on	C5	in_room	RIGHT	in_phase	TRN2	at_time	407	with_outcome	empty
click_on	C5	in_room	RIGHT	in_phase	TRN2	at_time	447	with_outcome	full
click_on	C5	in_room	RIGHT	in_phase	TRN2	at_time	470	with_outcome	empty
phase_clicks	3	on_loc	C5	in_room	RIGHT	in_phase	TRN2
click_on	C6	in_room	RIGHT	in_phase	TRN2	at_time	401	with_outcome	full
click_on	C6	in_room	RIGHT	in_phase	TRN2	at_time	440	with_outcome	full
click_on	C6	in_room	RIGHT	in_phase	TRN2	at_time	483	with_outcome	full
phase_clicks	3	on_loc	C6	in_room	RIGHT	in_phase	TRN2
click_on	C7	in_room	RIGHT	in_phase	TRN2	at_time	392	with_outcome	full
click_on	C7	in_room	RIGHT	in_phase	TRN2	at_time	443	with_outcome	full
click_on	C7	in_room	RIGHT	in_phase	TRN2	at_time	463	with_outcome	empty
phase_clicks	3	on_loc	C7	in_room	RIGHT	in_phase	TRN2
click_on	C8	in_room	RIGHT	in_phase	TRN2	at_time	436	with_outcome	empty
click_on	C8	in_room	RIGHT	in_phase	TRN2	at_time	467	with_outcome	full
phase_clicks	2	on_loc	C8	in_room	RIGHT	in_phase	TRN2
phase_clicks	0	on_loc	CENTER	in_room	RIGHT	in_phase	TRN2
phase_clicks	0	on_loc	LEFT	in_room	CENTER	in_phase	TRN2
click_on	RIGHT	in_room	CENTER	in_phase	TRN2	at_time	383	with_outcome	open
phase_clicks	1	on_loc	RIGHT	in_room	CENTER	in_phase	TRN2
phase_clicks	0	on_loc	CENTER	in_room	CENTER	in_phase	TRN2
partial_time_spent	5	in_room	CENTER	in_phase	TST
partial_time_spent	19	in_room	RIGHT	in_phase	TST
partial_time_spent	4	in_room	CENTER	in_phase	TST
partial_time_spent	42	in_room	LEFT	in_phase	TST
partial_time_spent	4	in_room	CENTER	in_phase	TST
partial_time_spent	130	in_room	RIGHT	in_phase	TST
partial_time_spent	4	in_room	CENTER	in_phase	TST
partial_time_spent	26	in_room	LEFT	in_phase	TST
click_on	C1	in_room	LEFT	in_phase	TST	at_time	572	with_outcome	empty
click_on	C1	in_room	LEFT	in_phase	TST	at_time	725	with_outcome	empty
phase_clicks	2	on_loc	C1	in_room	LEFT	in_phase	TST
click_on	C2	in_room	LEFT	in_phase	TST	at_time	554	with_outcome	empty
phase_clicks	1	on_loc	C2	in_room	LEFT	in_phase	TST
click_on	C3	in_room	LEFT	in_phase	TST	at_time	542	with_outcome	empty
click_on	C3	in_room	LEFT	in_phase	TST	at_time	557	with_outcome	empty
click_on	C3	in_room	LEFT	in_phase	TST	at_time	748	with_outcome	empty
phase_clicks	3	on_loc	C3	in_room	LEFT	in_phase	TST
click_on	C4	in_room	LEFT	in_phase	TST	at_time	551	with_outcome	empty
click_on	C4	in_room	LEFT	in_phase	TST	at_time	732	with_outcome	empty
phase_clicks	2	on_loc	C4	in_room	LEFT	in_phase	TST
click_on	C5	in_room	LEFT	in_phase	TST	at_time	547	with_outcome	empty
click_on	C5	in_room	LEFT	in_phase	TST	at_time	565	with_outcome	empty
click_on	C5	in_room	LEFT	in_phase	TST	at_time	729	with_outcome	empty
phase_clicks	3	on_loc	C5	in_room	LEFT	in_phase	TST
click_on	C6	in_room	LEFT	in_phase	TST	at_time	569	with_outcome	empty
click_on	C6	in_room	LEFT	in_phase	TST	at_time	736	with_outcome	empty
phase_clicks	2	on_loc	C6	in_room	LEFT	in_phase	TST
click_on	C7	in_room	LEFT	in_phase	TST	at_time	561	with_outcome	empty
click_on	C7	in_room	LEFT	in_phase	TST	at_time	744	with_outcome	empty
phase_clicks	2	on_loc	C7	in_room	LEFT	in_phase	TST
click_on	C8	in_room	LEFT	in_phase	TST	at_time	575	with_outcome	empty
click_on	C8	in_room	LEFT	in_phase	TST	at_time	740	with_outcome	empty
phase_clicks	2	on_loc	C8	in_room	LEFT	in_phase	TST
click_on	CENTER	in_room	LEFT	in_phase	TST	at_time	579	with_outcome	open
phase_clicks	1	on_loc	CENTER	in_room	LEFT	in_phase	TST
final_click_count	7	on_loc	C1	in_room	LEFT
final_click_count	7	on_loc	C2	in_room	LEFT
final_click_count	8	on_loc	C3	in_room	LEFT
final_click_count	8	on_loc	C4	in_room	LEFT
final_click_count	8	on_loc	C5	in_room	LEFT
final_click_count	9	on_loc	C6	in_room	LEFT
final_click_count	11	on_loc	C7	in_room	LEFT
final_click_count	10	on_loc	C8	in_room	LEFT
final_click_count	4	on_loc	CENTER	in_room	LEFT
click_on	C1	in_room	RIGHT	in_phase	TST	at_time	606	with_outcome	empty
click_on	C1	in_room	RIGHT	in_phase	TST	at_time	654	with_outcome	empty
click_on	C1	in_room	RIGHT	in_phase	TST	at_time	682	with_outcome	empty
phase_clicks	3	on_loc	C1	in_room	RIGHT	in_phase	TST
click_on	C2	in_room	RIGHT	in_phase	TST	at_time	590	with_outcome	empty
click_on	C2	in_room	RIGHT	in_phase	TST	at_time	611	with_outcome	empty
click_on	C2	in_room	RIGHT	in_phase	TST	at_time	626	with_outcome	empty
click_on	C2	in_room	RIGHT	in_phase	TST	at_time	662	with_outcome	empty
click_on	C2	in_room	RIGHT	in_phase	TST	at_time	679	with_outcome	empty
click_on	C2	in_room	RIGHT	in_phase	TST	at_time	689	with_outcome	empty
phase_clicks	6	on_loc	C2	in_room	RIGHT	in_phase	TST
click_on	C3	in_room	RIGHT	in_phase	TST	at_time	518	with_outcome	empty
click_on	C3	in_room	RIGHT	in_phase	TST	at_time	623	with_outcome	empty
click_on	C3	in_room	RIGHT	in_phase	TST	at_time	658	with_outcome	empty
click_on	C3	in_room	RIGHT	in_phase	TST	at_time	692	with_outcome	empty
phase_clicks	4	on_loc	C3	in_room	RIGHT	in_phase	TST
click_on	C4	in_room	RIGHT	in_phase	TST	at_time	630	with_outcome	empty
click_on	C4	in_room	RIGHT	in_phase	TST	at_time	669	with_outcome	empty
click_on	C4	in_room	RIGHT	in_phase	TST	at_time	710	with_outcome	empty
phase_clicks	3	on_loc	C4	in_room	RIGHT	in_phase	TST
click_on	C5	in_room	RIGHT	in_phase	TST	at_time	601	with_outcome	full
click_on	C5	in_room	RIGHT	in_phase	TST	at_time	699	with_outcome	empty
phase_clicks	2	on_loc	C5	in_room	RIGHT	in_phase	TST
click_on	C6	in_room	RIGHT	in_phase	TST	at_time	521	with_outcome	empty
click_on	C6	in_room	RIGHT	in_phase	TST	at_time	614	with_outcome	full
click_on	C6	in_room	RIGHT	in_phase	TST	at_time	642	with_outcome	empty
click_on	C6	in_room	RIGHT	in_phase	TST	at_time	666	with_outcome	empty
click_on	C6	in_room	RIGHT	in_phase	TST	at_time	687	with_outcome	empty
phase_clicks	5	on_loc	C6	in_room	RIGHT	in_phase	TST
click_on	C7	in_room	RIGHT	in_phase	TST	at_time	524	with_outcome	empty
click_on	C7	in_room	RIGHT	in_phase	TST	at_time	593	with_outcome	empty
click_on	C7	in_room	RIGHT	in_phase	TST	at_time	618	with_outcome	empty
click_on	C7	in_room	RIGHT	in_phase	TST	at_time	638	with_outcome	full
click_on	C7	in_room	RIGHT	in_phase	TST	at_time	674	with_outcome	empty
click_on	C7	in_room	RIGHT	in_phase	TST	at_time	696	with_outcome	empty
phase_clicks	6	on_loc	C7	in_room	RIGHT	in_phase	TST
click_on	C8	in_room	RIGHT	in_phase	TST	at_time	528	with_outcome	empty
click_on	C8	in_room	RIGHT	in_phase	TST	at_time	597	with_outcome	empty
click_on	C8	in_room	RIGHT	in_phase	TST	at_time	634	with_outcome	empty
click_on	C8	in_room	RIGHT	in_phase	TST	at_time	704	with_outcome	empty
phase_clicks	4	on_loc	C8	in_room	RIGHT	in_phase	TST
click_on	CENTER	in_room	RIGHT	in_phase	TST	at_time	532	with_outcome	open
click_on	CENTER	in_room	RIGHT	in_phase	TST	at_time	715	with_outcome	open
phase_clicks	2	on_loc	CENTER	in_room	RIGHT	in_phase	TST
final_click_count	7	on_loc	C1	in_room	RIGHT
final_click_count	10	on_loc	C2	in_room	RIGHT
final_click_count	10	on_loc	C3	in_room	RIGHT
final_click_count	9	on_loc	C4	in_room	RIGHT
final_click_count	9	on_loc	C5	in_room	RIGHT
final_click_count	11	on_loc	C6	in_room	RIGHT
final_click_count	11	on_loc	C7	in_room	RIGHT
final_click_count	9	on_loc	C8	in_room	RIGHT
final_click_count	4	on_loc	CENTER	in_room	RIGHT
click_on	LEFT	in_room	CENTER	in_phase	TST	at_time	537	with_outcome	open
click_on	LEFT	in_room	CENTER	in_phase	TST	at_time	720	with_outcome	open
phase_clicks	2	on_loc	LEFT	in_room	CENTER	in_phase	TST
click_on	RIGHT	in_room	CENTER	in_phase	TST	at_time	513	with_outcome	open
click_on	RIGHT	in_room	CENTER	in_phase	TST	at_time	584	with_outcome	open
phase_clicks	2	on_loc	RIGHT	in_room	CENTER	in_phase	TST
phase_clicks	0	on_loc	CENTER	in_room	CENTER	in_phase	TST
final_click_count	6	on_loc	LEFT	in_room	CENTER
final_click_count	5	on_loc	RIGHT	in_room	CENTER
final_click_count	1	on_loc	CENTER	in_room	CENTER
final_score	19
tot_time_spent	86.0	in_room	RIGHT	in_phase	PRE
tot_time_spent	0.0	in_room	INSIDE	in_phase	PRE
tot_time_spent	120.0	in_room	LEFT	in_phase	PRE
tot_time_spent	30.0	in_room	CENTER	in_phase	PRE
tot_time_spent	149.0	in_room	RIGHT	in_phase	TST
tot_time_spent	0.0	in_room	INSIDE	in_phase	TST
tot_time_spent	68.0	in_room	LEFT	in_phase	TST
tot_time_spent	17.0	in_room	CENTER	in_phase	TST
