# Supplementary material for: Intolerance of uncertainty and conditioned place preference in opioid addiction
Source: PeerJ. 2018 May 21;6:e4775. doi: 10.7717/peerj.4775 (PMC5967368; doi:10.7717/peerj.4775)
Supplement: Supplemental Information 1 — Contains raw data files from the conditioned place preference task for each participant. [file peerj-06-4775-s001.zip › Radell et al. opioid cpp task data files/patients/fox3_RPA2016-10.txt]

fox_version	3
subject	RPA2016-10
experimenter	DP
condition	TWO	room1 (right), room2 (left), high reward first
LOW_REWARD_MIN	0
CNT_INC_FREQ	60
TRN2_START_CNT	6
LOW_REWARD_INC_FREQ	4000
HI_REWARD_MAX	80
HI_REWARD_INC_FREQ	4000
LOW_REWARD_INC_AMNT	1
HI_REWARD_INC_AMNT	10
HI_REWARD_MIN	0
TST_START_CNT	8
LOW_REWARD_MAX	5
TRN1_START_CNT	4
END_GAME_CNT	12

partial_time_spent	12	in_room	CENTER	in_phase	PRE
partial_time_spent	44	in_room	RIGHT	in_phase	PRE
partial_time_spent	6	in_room	CENTER	in_phase	PRE
partial_time_spent	40	in_room	LEFT	in_phase	PRE
partial_time_spent	9	in_room	CENTER	in_phase	PRE
partial_time_spent	49	in_room	RIGHT	in_phase	PRE
partial_time_spent	6	in_room	CENTER	in_phase	PRE
partial_time_spent	42	in_room	LEFT	in_phase	PRE
partial_time_spent	7	in_room	CENTER	in_phase	PRE
partial_time_spent	20	in_room	RIGHT	in_phase	PRE
high_reward_room	LEFT
click_on	C1	in_room	LEFT	in_phase	PRE	at_time	66	with_outcome	empty
click_on	C1	in_room	LEFT	in_phase	PRE	at_time	88	with_outcome	empty
click_on	C1	in_room	LEFT	in_phase	PRE	at_time	182	with_outcome	empty
phase_clicks	3	on_loc	C1	in_room	LEFT	in_phase	PRE
click_on	C2	in_room	LEFT	in_phase	PRE	at_time	91	with_outcome	empty
click_on	C2	in_room	LEFT	in_phase	PRE	at_time	178	with_outcome	empty
phase_clicks	2	on_loc	C2	in_room	LEFT	in_phase	PRE
click_on	C3	in_room	LEFT	in_phase	PRE	at_time	94	with_outcome	full
click_on	C3	in_room	LEFT	in_phase	PRE	at_time	197	with_outcome	empty
phase_clicks	2	on_loc	C3	in_room	LEFT	in_phase	PRE
click_on	C4	in_room	LEFT	in_phase	PRE	at_time	200	with_outcome	empty
phase_clicks	1	on_loc	C4	in_room	LEFT	in_phase	PRE
click_on	C5	in_room	LEFT	in_phase	PRE	at_time	74	with_outcome	full
click_on	C5	in_room	LEFT	in_phase	PRE	at_time	185	with_outcome	full
phase_clicks	2	on_loc	C5	in_room	LEFT	in_phase	PRE
click_on	C6	in_room	LEFT	in_phase	PRE	at_time	71	with_outcome	empty
click_on	C6	in_room	LEFT	in_phase	PRE	at_time	174	with_outcome	empty
phase_clicks	2	on_loc	C6	in_room	LEFT	in_phase	PRE
click_on	C7	in_room	LEFT	in_phase	PRE	at_time	83	with_outcome	empty
click_on	C7	in_room	LEFT	in_phase	PRE	at_time	191	with_outcome	full
phase_clicks	2	on_loc	C7	in_room	LEFT	in_phase	PRE
click_on	C8	in_room	LEFT	in_phase	PRE	at_time	79	with_outcome	empty
click_on	C8	in_room	LEFT	in_phase	PRE	at_time	204	with_outcome	full
phase_clicks	2	on_loc	C8	in_room	LEFT	in_phase	PRE
click_on	CENTER	in_room	LEFT	in_phase	PRE	at_time	101	with_outcome	open
click_on	CENTER	in_room	LEFT	in_phase	PRE	at_time	209	with_outcome	open
phase_clicks	2	on_loc	CENTER	in_room	LEFT	in_phase	PRE
click_on	C1	in_room	RIGHT	in_phase	PRE	at_time	30	with_outcome	empty
click_on	C1	in_room	RIGHT	in_phase	PRE	at_time	145	with_outcome	empty
phase_clicks	2	on_loc	C1	in_room	RIGHT	in_phase	PRE
click_on	C2	in_room	RIGHT	in_phase	PRE	at_time	39	with_outcome	empty
click_on	C2	in_room	RIGHT	in_phase	PRE	at_time	137	with_outcome	full
phase_clicks	2	on_loc	C2	in_room	RIGHT	in_phase	PRE
click_on	C3	in_room	RIGHT	in_phase	PRE	at_time	42	with_outcome	empty
click_on	C3	in_room	RIGHT	in_phase	PRE	at_time	127	with_outcome	empty
phase_clicks	2	on_loc	C3	in_room	RIGHT	in_phase	PRE
click_on	C4	in_room	RIGHT	in_phase	PRE	at_time	46	with_outcome	empty
click_on	C4	in_room	RIGHT	in_phase	PRE	at_time	122	with_outcome	empty
click_on	C4	in_room	RIGHT	in_phase	PRE	at_time	155	with_outcome	empty
click_on	C4	in_room	RIGHT	in_phase	PRE	at_time	240	with_outcome	empty
phase_clicks	4	on_loc	C4	in_room	RIGHT	in_phase	PRE
click_on	C5	in_room	RIGHT	in_phase	PRE	at_time	26	with_outcome	empty
click_on	C5	in_room	RIGHT	in_phase	PRE	at_time	150	with_outcome	empty
click_on	C5	in_room	RIGHT	in_phase	PRE	at_time	225	with_outcome	empty
phase_clicks	3	on_loc	C5	in_room	RIGHT	in_phase	PRE
click_on	C6	in_room	RIGHT	in_phase	PRE	at_time	22	with_outcome	empty
click_on	C6	in_room	RIGHT	in_phase	PRE	at_time	118	with_outcome	full
click_on	C6	in_room	RIGHT	in_phase	PRE	at_time	222	with_outcome	empty
phase_clicks	3	on_loc	C6	in_room	RIGHT	in_phase	PRE
click_on	C7	in_room	RIGHT	in_phase	PRE	at_time	17	with_outcome	empty
click_on	C7	in_room	RIGHT	in_phase	PRE	at_time	230	with_outcome	empty
phase_clicks	2	on_loc	C7	in_room	RIGHT	in_phase	PRE
click_on	C8	in_room	RIGHT	in_phase	PRE	at_time	35	with_outcome	empty
click_on	C8	in_room	RIGHT	in_phase	PRE	at_time	132	with_outcome	empty
click_on	C8	in_room	RIGHT	in_phase	PRE	at_time	235	with_outcome	empty
phase_clicks	3	on_loc	C8	in_room	RIGHT	in_phase	PRE
click_on	CENTER	in_room	RIGHT	in_phase	PRE	at_time	53	with_outcome	open
click_on	CENTER	in_room	RIGHT	in_phase	PRE	at_time	160	with_outcome	open
phase_clicks	2	on_loc	CENTER	in_room	RIGHT	in_phase	PRE
click_on	LEFT	in_room	CENTER	in_phase	PRE	at_time	60	with_outcome	open
click_on	LEFT	in_room	CENTER	in_phase	PRE	at_time	166	with_outcome	open
phase_clicks	2	on_loc	LEFT	in_room	CENTER	in_phase	PRE
click_on	RIGHT	in_room	CENTER	in_phase	PRE	at_time	9	with_outcome	open
click_on	RIGHT	in_room	CENTER	in_phase	PRE	at_time	110	with_outcome	open
click_on	RIGHT	in_room	CENTER	in_phase	PRE	at_time	216	with_outcome	open
phase_clicks	3	on_loc	RIGHT	in_room	CENTER	in_phase	PRE
phase_clicks	0	on_loc	CENTER	in_room	CENTER	in_phase	PRE
partial_time_spent	8	in_room	CENTER	in_phase	TRN1
partial_time_spent	111	in_room	LEFT	in_phase	TRN1
click_on	C1	in_room	LEFT	in_phase	TRN1	at_time	266	with_outcome	empty
click_on	C1	in_room	LEFT	in_phase	TRN1	at_time	302	with_outcome	empty
click_on	C1	in_room	LEFT	in_phase	TRN1	at_time	335	with_outcome	full
click_on	C1	in_room	LEFT	in_phase	TRN1	at_time	369	with_outcome	full
phase_clicks	4	on_loc	C1	in_room	LEFT	in_phase	TRN1
click_on	C2	in_room	LEFT	in_phase	TRN1	at_time	271	with_outcome	empty
click_on	C2	in_room	LEFT	in_phase	TRN1	at_time	306	with_outcome	full
click_on	C2	in_room	LEFT	in_phase	TRN1	at_time	340	with_outcome	full
phase_clicks	3	on_loc	C2	in_room	LEFT	in_phase	TRN1
click_on	C3	in_room	LEFT	in_phase	TRN1	at_time	274	with_outcome	full
click_on	C3	in_room	LEFT	in_phase	TRN1	at_time	309	with_outcome	full
click_on	C3	in_room	LEFT	in_phase	TRN1	at_time	343	with_outcome	full
phase_clicks	3	on_loc	C3	in_room	LEFT	in_phase	TRN1
click_on	C4	in_room	LEFT	in_phase	TRN1	at_time	278	with_outcome	full
click_on	C4	in_room	LEFT	in_phase	TRN1	at_time	313	with_outcome	full
click_on	C4	in_room	LEFT	in_phase	TRN1	at_time	347	with_outcome	full
phase_clicks	3	on_loc	C4	in_room	LEFT	in_phase	TRN1
click_on	C5	in_room	LEFT	in_phase	TRN1	at_time	294	with_outcome	full
click_on	C5	in_room	LEFT	in_phase	TRN1	at_time	330	with_outcome	full
click_on	C5	in_room	LEFT	in_phase	TRN1	at_time	364	with_outcome	full
phase_clicks	3	on_loc	C5	in_room	LEFT	in_phase	TRN1
click_on	C6	in_room	LEFT	in_phase	TRN1	at_time	291	with_outcome	full
click_on	C6	in_room	LEFT	in_phase	TRN1	at_time	326	with_outcome	full
click_on	C6	in_room	LEFT	in_phase	TRN1	at_time	360	with_outcome	full
phase_clicks	3	on_loc	C6	in_room	LEFT	in_phase	TRN1
click_on	C7	in_room	LEFT	in_phase	TRN1	at_time	286	with_outcome	full
click_on	C7	in_room	LEFT	in_phase	TRN1	at_time	321	with_outcome	full
click_on	C7	in_room	LEFT	in_phase	TRN1	at_time	356	with_outcome	full
phase_clicks	3	on_loc	C7	in_room	LEFT	in_phase	TRN1
click_on	C8	in_room	LEFT	in_phase	TRN1	at_time	282	with_outcome	full
click_on	C8	in_room	LEFT	in_phase	TRN1	at_time	317	with_outcome	full
click_on	C8	in_room	LEFT	in_phase	TRN1	at_time	352	with_outcome	full
phase_clicks	3	on_loc	C8	in_room	LEFT	in_phase	TRN1
click_on	CENTER	in_room	LEFT	in_phase	TRN1	at_time	299	with_outcome	locked
phase_clicks	1	on_loc	CENTER	in_room	LEFT	in_phase	TRN1
phase_clicks	0	on_loc	C1	in_room	RIGHT	in_phase	TRN1
phase_clicks	0	on_loc	C2	in_room	RIGHT	in_phase	TRN1
phase_clicks	0	on_loc	C3	in_room	RIGHT	in_phase	TRN1
phase_clicks	0	on_loc	C4	in_room	RIGHT	in_phase	TRN1
phase_clicks	0	on_loc	C5	in_room	RIGHT	in_phase	TRN1
phase_clicks	0	on_loc	C6	in_room	RIGHT	in_phase	TRN1
phase_clicks	0	on_loc	C7	in_room	RIGHT	in_phase	TRN1
phase_clicks	0	on_loc	C8	in_room	RIGHT	in_phase	TRN1
phase_clicks	0	on_loc	CENTER	in_room	RIGHT	in_phase	TRN1
click_on	LEFT	in_room	CENTER	in_phase	TRN1	at_time	255	with_outcome	open
phase_clicks	1	on_loc	LEFT	in_room	CENTER	in_phase	TRN1
phase_clicks	0	on_loc	RIGHT	in_room	CENTER	in_phase	TRN1
phase_clicks	0	on_loc	CENTER	in_room	CENTER	in_phase	TRN1
partial_time_spent	9	in_room	CENTER	in_phase	TRN2
partial_time_spent	109	in_room	RIGHT	in_phase	TRN2
phase_clicks	0	on_loc	C1	in_room	LEFT	in_phase	TRN2
phase_clicks	0	on_loc	C2	in_room	LEFT	in_phase	TRN2
phase_clicks	0	on_loc	C3	in_room	LEFT	in_phase	TRN2
phase_clicks	0	on_loc	C4	in_room	LEFT	in_phase	TRN2
phase_clicks	0	on_loc	C5	in_room	LEFT	in_phase	TRN2
phase_clicks	0	on_loc	C6	in_room	LEFT	in_phase	TRN2
phase_clicks	0	on_loc	C7	in_room	LEFT	in_phase	TRN2
phase_clicks	0	on_loc	C8	in_room	LEFT	in_phase	TRN2
phase_clicks	0	on_loc	CENTER	in_room	LEFT	in_phase	TRN2
click_on	C1	in_room	RIGHT	in_phase	TRN2	at_time	396	with_outcome	empty
click_on	C1	in_room	RIGHT	in_phase	TRN2	at_time	434	with_outcome	empty
click_on	C1	in_room	RIGHT	in_phase	TRN2	at_time	469	with_outcome	empty
phase_clicks	3	on_loc	C1	in_room	RIGHT	in_phase	TRN2
click_on	C2	in_room	RIGHT	in_phase	TRN2	at_time	401	with_outcome	empty
click_on	C2	in_room	RIGHT	in_phase	TRN2	at_time	437	with_outcome	empty
click_on	C2	in_room	RIGHT	in_phase	TRN2	at_time	475	with_outcome	empty
phase_clicks	3	on_loc	C2	in_room	RIGHT	in_phase	TRN2
click_on	C3	in_room	RIGHT	in_phase	TRN2	at_time	406	with_outcome	empty
click_on	C3	in_room	RIGHT	in_phase	TRN2	at_time	441	with_outcome	empty
click_on	C3	in_room	RIGHT	in_phase	TRN2	at_time	478	with_outcome	empty
phase_clicks	3	on_loc	C3	in_room	RIGHT	in_phase	TRN2
click_on	C4	in_room	RIGHT	in_phase	TRN2	at_time	410	with_outcome	empty
click_on	C4	in_room	RIGHT	in_phase	TRN2	at_time	446	with_outcome	empty
click_on	C4	in_room	RIGHT	in_phase	TRN2	at_time	483	with_outcome	empty
phase_clicks	3	on_loc	C4	in_room	RIGHT	in_phase	TRN2
click_on	C5	in_room	RIGHT	in_phase	TRN2	at_time	417	with_outcome	empty
click_on	C5	in_room	RIGHT	in_phase	TRN2	at_time	465	with_outcome	empty
phase_clicks	2	on_loc	C5	in_room	RIGHT	in_phase	TRN2
click_on	C6	in_room	RIGHT	in_phase	TRN2	at_time	420	with_outcome	empty
click_on	C6	in_room	RIGHT	in_phase	TRN2	at_time	458	with_outcome	empty
click_on	C6	in_room	RIGHT	in_phase	TRN2	at_time	497	with_outcome	empty
phase_clicks	3	on_loc	C6	in_room	RIGHT	in_phase	TRN2
click_on	C7	in_room	RIGHT	in_phase	TRN2	at_time	424	with_outcome	empty
click_on	C7	in_room	RIGHT	in_phase	TRN2	at_time	454	with_outcome	empty
click_on	C7	in_room	RIGHT	in_phase	TRN2	at_time	493	with_outcome	empty
phase_clicks	3	on_loc	C7	in_room	RIGHT	in_phase	TRN2
click_on	C8	in_room	RIGHT	in_phase	TRN2	at_time	428	with_outcome	empty
click_on	C8	in_room	RIGHT	in_phase	TRN2	at_time	450	with_outcome	empty
click_on	C8	in_room	RIGHT	in_phase	TRN2	at_time	488	with_outcome	empty
phase_clicks	3	on_loc	C8	in_room	RIGHT	in_phase	TRN2
phase_clicks	0	on_loc	CENTER	in_room	RIGHT	in_phase	TRN2
phase_clicks	0	on_loc	LEFT	in_room	CENTER	in_phase	TRN2
click_on	RIGHT	in_room	CENTER	in_phase	TRN2	at_time	387	with_outcome	open
phase_clicks	1	on_loc	RIGHT	in_room	CENTER	in_phase	TRN2
phase_clicks	0	on_loc	CENTER	in_room	CENTER	in_phase	TRN2
partial_time_spent	8	in_room	CENTER	in_phase	TST
partial_time_spent	231	in_room	LEFT	in_phase	TST
click_on	C1	in_room	LEFT	in_phase	TST	at_time	523	with_outcome	empty
click_on	C1	in_room	LEFT	in_phase	TST	at_time	573	with_outcome	empty
click_on	C1	in_room	LEFT	in_phase	TST	at_time	615	with_outcome	empty
click_on	C1	in_room	LEFT	in_phase	TST	at_time	656	with_outcome	empty
click_on	C1	in_room	LEFT	in_phase	TST	at_time	690	with_outcome	empty
click_on	C1	in_room	LEFT	in_phase	TST	at_time	731	with_outcome	empty
phase_clicks	6	on_loc	C1	in_room	LEFT	in_phase	TST
click_on	C2	in_room	LEFT	in_phase	TST	at_time	527	with_outcome	empty
click_on	C2	in_room	LEFT	in_phase	TST	at_time	580	with_outcome	empty
click_on	C2	in_room	LEFT	in_phase	TST	at_time	622	with_outcome	empty
click_on	C2	in_room	LEFT	in_phase	TST	at_time	660	with_outcome	empty
click_on	C2	in_room	LEFT	in_phase	TST	at_time	695	with_outcome	empty
click_on	C2	in_room	LEFT	in_phase	TST	at_time	734	with_outcome	empty
phase_clicks	6	on_loc	C2	in_room	LEFT	in_phase	TST
click_on	C3	in_room	LEFT	in_phase	TST	at_time	531	with_outcome	empty
click_on	C3	in_room	LEFT	in_phase	TST	at_time	586	with_outcome	empty
click_on	C3	in_room	LEFT	in_phase	TST	at_time	627	with_outcome	empty
click_on	C3	in_room	LEFT	in_phase	TST	at_time	663	with_outcome	empty
click_on	C3	in_room	LEFT	in_phase	TST	at_time	699	with_outcome	empty
click_on	C3	in_room	LEFT	in_phase	TST	at_time	739	with_outcome	empty
phase_clicks	6	on_loc	C3	in_room	LEFT	in_phase	TST
click_on	C4	in_room	LEFT	in_phase	TST	at_time	538	with_outcome	empty
click_on	C4	in_room	LEFT	in_phase	TST	at_time	591	with_outcome	empty
click_on	C4	in_room	LEFT	in_phase	TST	at_time	634	with_outcome	empty
click_on	C4	in_room	LEFT	in_phase	TST	at_time	667	with_outcome	empty
click_on	C4	in_room	LEFT	in_phase	TST	at_time	704	with_outcome	empty
click_on	C4	in_room	LEFT	in_phase	TST	at_time	744	with_outcome	empty
phase_clicks	6	on_loc	C4	in_room	LEFT	in_phase	TST
click_on	C5	in_room	LEFT	in_phase	TST	at_time	565	with_outcome	empty
click_on	C5	in_room	LEFT	in_phase	TST	at_time	610	with_outcome	empty
click_on	C5	in_room	LEFT	in_phase	TST	at_time	651	with_outcome	empty
click_on	C5	in_room	LEFT	in_phase	TST	at_time	685	with_outcome	empty
click_on	C5	in_room	LEFT	in_phase	TST	at_time	723	with_outcome	empty
phase_clicks	5	on_loc	C5	in_room	LEFT	in_phase	TST
click_on	C6	in_room	LEFT	in_phase	TST	at_time	561	with_outcome	empty
click_on	C6	in_room	LEFT	in_phase	TST	at_time	607	with_outcome	empty
click_on	C6	in_room	LEFT	in_phase	TST	at_time	648	with_outcome	full
click_on	C6	in_room	LEFT	in_phase	TST	at_time	682	with_outcome	empty
click_on	C6	in_room	LEFT	in_phase	TST	at_time	716	with_outcome	empty
phase_clicks	5	on_loc	C6	in_room	LEFT	in_phase	TST
click_on	C7	in_room	LEFT	in_phase	TST	at_time	556	with_outcome	empty
click_on	C7	in_room	LEFT	in_phase	TST	at_time	603	with_outcome	empty
click_on	C7	in_room	LEFT	in_phase	TST	at_time	643	with_outcome	empty
click_on	C7	in_room	LEFT	in_phase	TST	at_time	678	with_outcome	empty
click_on	C7	in_room	LEFT	in_phase	TST	at_time	712	with_outcome	full
phase_clicks	5	on_loc	C7	in_room	LEFT	in_phase	TST
click_on	C8	in_room	LEFT	in_phase	TST	at_time	542	with_outcome	empty
click_on	C8	in_room	LEFT	in_phase	TST	at_time	597	with_outcome	empty
click_on	C8	in_room	LEFT	in_phase	TST	at_time	639	with_outcome	empty
click_on	C8	in_room	LEFT	in_phase	TST	at_time	674	with_outcome	empty
click_on	C8	in_room	LEFT	in_phase	TST	at_time	709	with_outcome	full
click_on	C8	in_room	LEFT	in_phase	TST	at_time	748	with_outcome	empty
phase_clicks	6	on_loc	C8	in_room	LEFT	in_phase	TST
phase_clicks	0	on_loc	CENTER	in_room	LEFT	in_phase	TST
final_click_count	13	on_loc	C1	in_room	LEFT
final_click_count	11	on_loc	C2	in_room	LEFT
final_click_count	11	on_loc	C3	in_room	LEFT
final_click_count	10	on_loc	C4	in_room	LEFT
final_click_count	10	on_loc	C5	in_room	LEFT
final_click_count	10	on_loc	C6	in_room	LEFT
final_click_count	10	on_loc	C7	in_room	LEFT
final_click_count	11	on_loc	C8	in_room	LEFT
final_click_count	3	on_loc	CENTER	in_room	LEFT
phase_clicks	0	on_loc	C1	in_room	RIGHT	in_phase	TST
phase_clicks	0	on_loc	C2	in_room	RIGHT	in_phase	TST
phase_clicks	0	on_loc	C3	in_room	RIGHT	in_phase	TST
phase_clicks	0	on_loc	C4	in_room	RIGHT	in_phase	TST
phase_clicks	0	on_loc	C5	in_room	RIGHT	in_phase	TST
phase_clicks	0	on_loc	C6	in_room	RIGHT	in_phase	TST
phase_clicks	0	on_loc	C7	in_room	RIGHT	in_phase	TST
phase_clicks	0	on_loc	C8	in_room	RIGHT	in_phase	TST
phase_clicks	0	on_loc	CENTER	in_room	RIGHT	in_phase	TST
final_click_count	5	on_loc	C1	in_room	RIGHT
final_click_count	5	on_loc	C2	in_room	RIGHT
final_click_count	5	on_loc	C3	in_room	RIGHT
final_click_count	7	on_loc	C4	in_room	RIGHT
final_click_count	5	on_loc	C5	in_room	RIGHT
final_click_count	6	on_loc	C6	in_room	RIGHT
final_click_count	5	on_loc	C7	in_room	RIGHT
final_click_count	6	on_loc	C8	in_room	RIGHT
final_click_count	2	on_loc	CENTER	in_room	RIGHT
click_on	LEFT	in_room	CENTER	in_phase	TST	at_time	515	with_outcome	open
phase_clicks	1	on_loc	LEFT	in_room	CENTER	in_phase	TST
phase_clicks	0	on_loc	RIGHT	in_room	CENTER	in_phase	TST
phase_clicks	0	on_loc	CENTER	in_room	CENTER	in_phase	TST
final_click_count	4	on_loc	LEFT	in_room	CENTER
final_click_count	4	on_loc	RIGHT	in_room	CENTER
final_click_count	1	on_loc	CENTER	in_room	CENTER
final_score	32
tot_time_spent	113.0	in_room	RIGHT	in_phase	PRE
tot_time_spent	82.0	in_room	LEFT	in_phase	PRE
tot_time_spent	40.0	in_room	CENTER	in_phase	PRE
tot_time_spent	0.0	in_room	INSIDE	in_phase	PRE
tot_time_spent	0.0	in_room	RIGHT	in_phase	TST
tot_time_spent	231.0	in_room	LEFT	in_phase	TST
tot_time_spent	8.0	in_room	CENTER	in_phase	TST
tot_time_spent	0.0	in_room	INSIDE	in_phase	TST
