# Supplementary material for: Intolerance of uncertainty and conditioned place preference in opioid addiction
Source: PeerJ. 2018 May 21;6:e4775. doi: 10.7717/peerj.4775 (PMC5967368; doi:10.7717/peerj.4775)
Supplement: Supplemental Information 1 — Contains raw data files from the conditioned place preference task for each participant. [file peerj-06-4775-s001.zip › Radell et al. opioid cpp task data files/patients/fox3_RPA2016-11.txt]

fox_version	3
subject	RPA2016-11
experimenter	DP
condition	THREE	room1 (left), room2 (right), low reward first
LOW_REWARD_MIN	0
CNT_INC_FREQ	60
TRN2_START_CNT	6
LOW_REWARD_INC_FREQ	4000
HI_REWARD_MAX	80
HI_REWARD_INC_FREQ	4000
LOW_REWARD_INC_AMNT	1
HI_REWARD_INC_AMNT	10
HI_REWARD_MIN	0
TST_START_CNT	8
LOW_REWARD_MAX	5
TRN1_START_CNT	4
END_GAME_CNT	12

partial_time_spent	9	in_room	CENTER	in_phase	PRE
partial_time_spent	64	in_room	LEFT	in_phase	PRE
partial_time_spent	6	in_room	CENTER	in_phase	PRE
partial_time_spent	76	in_room	RIGHT	in_phase	PRE
partial_time_spent	28	in_room	CENTER	in_phase	PRE
partial_time_spent	49	in_room	LEFT	in_phase	PRE
partial_time_spent	3	in_room	CENTER	in_phase	PRE
high_reward_room	RIGHT
click_on	C1	in_room	LEFT	in_phase	PRE	at_time	24	with_outcome	empty
click_on	C1	in_room	LEFT	in_phase	PRE	at_time	226	with_outcome	empty
phase_clicks	2	on_loc	C1	in_room	LEFT	in_phase	PRE
click_on	C2	in_room	LEFT	in_phase	PRE	at_time	30	with_outcome	empty
click_on	C2	in_room	LEFT	in_phase	PRE	at_time	222	with_outcome	empty
phase_clicks	2	on_loc	C2	in_room	LEFT	in_phase	PRE
click_on	C3	in_room	LEFT	in_phase	PRE	at_time	37	with_outcome	empty
click_on	C3	in_room	LEFT	in_phase	PRE	at_time	215	with_outcome	full
phase_clicks	2	on_loc	C3	in_room	LEFT	in_phase	PRE
click_on	C4	in_room	LEFT	in_phase	PRE	at_time	61	with_outcome	empty
click_on	C4	in_room	LEFT	in_phase	PRE	at_time	210	with_outcome	empty
phase_clicks	2	on_loc	C4	in_room	LEFT	in_phase	PRE
click_on	C5	in_room	LEFT	in_phase	PRE	at_time	15	with_outcome	empty
click_on	C5	in_room	LEFT	in_phase	PRE	at_time	191	with_outcome	empty
phase_clicks	2	on_loc	C5	in_room	LEFT	in_phase	PRE
click_on	C6	in_room	LEFT	in_phase	PRE	at_time	43	with_outcome	empty
click_on	C6	in_room	LEFT	in_phase	PRE	at_time	195	with_outcome	empty
phase_clicks	2	on_loc	C6	in_room	LEFT	in_phase	PRE
click_on	C7	in_room	LEFT	in_phase	PRE	at_time	48	with_outcome	full
click_on	C7	in_room	LEFT	in_phase	PRE	at_time	200	with_outcome	empty
phase_clicks	2	on_loc	C7	in_room	LEFT	in_phase	PRE
click_on	C8	in_room	LEFT	in_phase	PRE	at_time	56	with_outcome	empty
click_on	C8	in_room	LEFT	in_phase	PRE	at_time	205	with_outcome	empty
phase_clicks	2	on_loc	C8	in_room	LEFT	in_phase	PRE
click_on	CENTER	in_room	LEFT	in_phase	PRE	at_time	70	with_outcome	open
click_on	CENTER	in_room	LEFT	in_phase	PRE	at_time	232	with_outcome	open
phase_clicks	2	on_loc	CENTER	in_room	LEFT	in_phase	PRE
click_on	C1	in_room	RIGHT	in_phase	PRE	at_time	90	with_outcome	empty
click_on	C1	in_room	RIGHT	in_phase	PRE	at_time	139	with_outcome	empty
phase_clicks	2	on_loc	C1	in_room	RIGHT	in_phase	PRE
click_on	C2	in_room	RIGHT	in_phase	PRE	at_time	97	with_outcome	empty
click_on	C2	in_room	RIGHT	in_phase	PRE	at_time	133	with_outcome	empty
phase_clicks	2	on_loc	C2	in_room	RIGHT	in_phase	PRE
click_on	C3	in_room	RIGHT	in_phase	PRE	at_time	128	with_outcome	empty
phase_clicks	1	on_loc	C3	in_room	RIGHT	in_phase	PRE
click_on	C4	in_room	RIGHT	in_phase	PRE	at_time	122	with_outcome	empty
phase_clicks	1	on_loc	C4	in_room	RIGHT	in_phase	PRE
click_on	C5	in_room	RIGHT	in_phase	PRE	at_time	85	with_outcome	empty
click_on	C5	in_room	RIGHT	in_phase	PRE	at_time	102	with_outcome	empty
click_on	C5	in_room	RIGHT	in_phase	PRE	at_time	144	with_outcome	empty
phase_clicks	3	on_loc	C5	in_room	RIGHT	in_phase	PRE
click_on	C6	in_room	RIGHT	in_phase	PRE	at_time	107	with_outcome	full
click_on	C6	in_room	RIGHT	in_phase	PRE	at_time	149	with_outcome	empty
phase_clicks	2	on_loc	C6	in_room	RIGHT	in_phase	PRE
click_on	C7	in_room	RIGHT	in_phase	PRE	at_time	112	with_outcome	empty
phase_clicks	1	on_loc	C7	in_room	RIGHT	in_phase	PRE
click_on	C8	in_room	RIGHT	in_phase	PRE	at_time	117	with_outcome	empty
phase_clicks	1	on_loc	C8	in_room	RIGHT	in_phase	PRE
click_on	CENTER	in_room	RIGHT	in_phase	PRE	at_time	154	with_outcome	open
phase_clicks	1	on_loc	CENTER	in_room	RIGHT	in_phase	PRE
click_on	LEFT	in_room	CENTER	in_phase	PRE	at_time	5	with_outcome	open
click_on	LEFT	in_room	CENTER	in_phase	PRE	at_time	182	with_outcome	open
phase_clicks	2	on_loc	LEFT	in_room	CENTER	in_phase	PRE
click_on	RIGHT	in_room	CENTER	in_phase	PRE	at_time	77	with_outcome	open
phase_clicks	1	on_loc	RIGHT	in_room	CENTER	in_phase	PRE
phase_clicks	0	on_loc	CENTER	in_room	CENTER	in_phase	PRE
partial_time_spent	15	in_room	CENTER	in_phase	TRN1
partial_time_spent	104	in_room	LEFT	in_phase	TRN1
click_on	C1	in_room	LEFT	in_phase	TRN1	at_time	270	with_outcome	empty
click_on	C1	in_room	LEFT	in_phase	TRN1	at_time	357	with_outcome	empty
phase_clicks	2	on_loc	C1	in_room	LEFT	in_phase	TRN1
click_on	C2	in_room	LEFT	in_phase	TRN1	at_time	281	with_outcome	empty
click_on	C2	in_room	LEFT	in_phase	TRN1	at_time	349	with_outcome	empty
phase_clicks	2	on_loc	C2	in_room	LEFT	in_phase	TRN1
click_on	C3	in_room	LEFT	in_phase	TRN1	at_time	295	with_outcome	empty
click_on	C3	in_room	LEFT	in_phase	TRN1	at_time	344	with_outcome	empty
phase_clicks	2	on_loc	C3	in_room	LEFT	in_phase	TRN1
click_on	C4	in_room	LEFT	in_phase	TRN1	at_time	300	with_outcome	empty
click_on	C4	in_room	LEFT	in_phase	TRN1	at_time	324	with_outcome	empty
phase_clicks	2	on_loc	C4	in_room	LEFT	in_phase	TRN1
click_on	C5	in_room	LEFT	in_phase	TRN1	at_time	276	with_outcome	empty
click_on	C5	in_room	LEFT	in_phase	TRN1	at_time	362	with_outcome	full
phase_clicks	2	on_loc	C5	in_room	LEFT	in_phase	TRN1
click_on	C6	in_room	LEFT	in_phase	TRN1	at_time	286	with_outcome	empty
click_on	C6	in_room	LEFT	in_phase	TRN1	at_time	353	with_outcome	empty
phase_clicks	2	on_loc	C6	in_room	LEFT	in_phase	TRN1
click_on	C7	in_room	LEFT	in_phase	TRN1	at_time	290	with_outcome	empty
click_on	C7	in_room	LEFT	in_phase	TRN1	at_time	338	with_outcome	empty
phase_clicks	2	on_loc	C7	in_room	LEFT	in_phase	TRN1
click_on	C8	in_room	LEFT	in_phase	TRN1	at_time	304	with_outcome	empty
click_on	C8	in_room	LEFT	in_phase	TRN1	at_time	332	with_outcome	empty
phase_clicks	2	on_loc	C8	in_room	LEFT	in_phase	TRN1
click_on	CENTER	in_room	LEFT	in_phase	TRN1	at_time	313	with_outcome	locked
click_on	CENTER	in_room	LEFT	in_phase	TRN1	at_time	317	with_outcome	locked
click_on	CENTER	in_room	LEFT	in_phase	TRN1	at_time	368	with_outcome	locked
phase_clicks	3	on_loc	CENTER	in_room	LEFT	in_phase	TRN1
phase_clicks	0	on_loc	C1	in_room	RIGHT	in_phase	TRN1
phase_clicks	0	on_loc	C2	in_room	RIGHT	in_phase	TRN1
phase_clicks	0	on_loc	C3	in_room	RIGHT	in_phase	TRN1
phase_clicks	0	on_loc	C4	in_room	RIGHT	in_phase	TRN1
phase_clicks	0	on_loc	C5	in_room	RIGHT	in_phase	TRN1
phase_clicks	0	on_loc	C6	in_room	RIGHT	in_phase	TRN1
phase_clicks	0	on_loc	C7	in_room	RIGHT	in_phase	TRN1
phase_clicks	0	on_loc	C8	in_room	RIGHT	in_phase	TRN1
phase_clicks	0	on_loc	CENTER	in_room	RIGHT	in_phase	TRN1
click_on	LEFT	in_room	CENTER	in_phase	TRN1	at_time	262	with_outcome	open
phase_clicks	1	on_loc	LEFT	in_room	CENTER	in_phase	TRN1
phase_clicks	0	on_loc	RIGHT	in_room	CENTER	in_phase	TRN1
phase_clicks	0	on_loc	CENTER	in_room	CENTER	in_phase	TRN1
partial_time_spent	12	in_room	CENTER	in_phase	TRN2
partial_time_spent	107	in_room	RIGHT	in_phase	TRN2
phase_clicks	0	on_loc	C1	in_room	LEFT	in_phase	TRN2
phase_clicks	0	on_loc	C2	in_room	LEFT	in_phase	TRN2
phase_clicks	0	on_loc	C3	in_room	LEFT	in_phase	TRN2
phase_clicks	0	on_loc	C4	in_room	LEFT	in_phase	TRN2
phase_clicks	0	on_loc	C5	in_room	LEFT	in_phase	TRN2
phase_clicks	0	on_loc	C6	in_room	LEFT	in_phase	TRN2
phase_clicks	0	on_loc	C7	in_room	LEFT	in_phase	TRN2
phase_clicks	0	on_loc	C8	in_room	LEFT	in_phase	TRN2
phase_clicks	0	on_loc	CENTER	in_room	LEFT	in_phase	TRN2
click_on	C1	in_room	RIGHT	in_phase	TRN2	at_time	397	with_outcome	full
click_on	C1	in_room	RIGHT	in_phase	TRN2	at_time	457	with_outcome	full
phase_clicks	2	on_loc	C1	in_room	RIGHT	in_phase	TRN2
click_on	C2	in_room	RIGHT	in_phase	TRN2	at_time	412	with_outcome	empty
click_on	C2	in_room	RIGHT	in_phase	TRN2	at_time	474	with_outcome	empty
phase_clicks	2	on_loc	C2	in_room	RIGHT	in_phase	TRN2
click_on	C3	in_room	RIGHT	in_phase	TRN2	at_time	417	with_outcome	full
click_on	C3	in_room	RIGHT	in_phase	TRN2	at_time	478	with_outcome	full
phase_clicks	2	on_loc	C3	in_room	RIGHT	in_phase	TRN2
click_on	C4	in_room	RIGHT	in_phase	TRN2	at_time	434	with_outcome	full
click_on	C4	in_room	RIGHT	in_phase	TRN2	at_time	496	with_outcome	empty
phase_clicks	2	on_loc	C4	in_room	RIGHT	in_phase	TRN2
click_on	C5	in_room	RIGHT	in_phase	TRN2	at_time	402	with_outcome	empty
click_on	C5	in_room	RIGHT	in_phase	TRN2	at_time	463	with_outcome	full
phase_clicks	2	on_loc	C5	in_room	RIGHT	in_phase	TRN2
click_on	C6	in_room	RIGHT	in_phase	TRN2	at_time	407	with_outcome	full
click_on	C6	in_room	RIGHT	in_phase	TRN2	at_time	468	with_outcome	full
phase_clicks	2	on_loc	C6	in_room	RIGHT	in_phase	TRN2
click_on	C7	in_room	RIGHT	in_phase	TRN2	at_time	422	with_outcome	full
click_on	C7	in_room	RIGHT	in_phase	TRN2	at_time	484	with_outcome	full
phase_clicks	2	on_loc	C7	in_room	RIGHT	in_phase	TRN2
click_on	C8	in_room	RIGHT	in_phase	TRN2	at_time	428	with_outcome	full
click_on	C8	in_room	RIGHT	in_phase	TRN2	at_time	490	with_outcome	full
phase_clicks	2	on_loc	C8	in_room	RIGHT	in_phase	TRN2
click_on	CENTER	in_room	RIGHT	in_phase	TRN2	at_time	443	with_outcome	locked
click_on	CENTER	in_room	RIGHT	in_phase	TRN2	at_time	451	with_outcome	locked
phase_clicks	2	on_loc	CENTER	in_room	RIGHT	in_phase	TRN2
phase_clicks	0	on_loc	LEFT	in_room	CENTER	in_phase	TRN2
click_on	RIGHT	in_room	CENTER	in_phase	TRN2	at_time	389	with_outcome	open
phase_clicks	1	on_loc	RIGHT	in_room	CENTER	in_phase	TRN2
phase_clicks	0	on_loc	CENTER	in_room	CENTER	in_phase	TRN2
partial_time_spent	12	in_room	CENTER	in_phase	TST
partial_time_spent	51	in_room	LEFT	in_phase	TST
partial_time_spent	6	in_room	CENTER	in_phase	TST
partial_time_spent	49	in_room	RIGHT	in_phase	TST
partial_time_spent	9	in_room	CENTER	in_phase	TST
partial_time_spent	77	in_room	LEFT	in_phase	TST
partial_time_spent	7	in_room	CENTER	in_phase	TST
partial_time_spent	25	in_room	RIGHT	in_phase	TST
click_on	C1	in_room	LEFT	in_phase	TST	at_time	528	with_outcome	empty
click_on	C1	in_room	LEFT	in_phase	TST	at_time	646	with_outcome	empty
phase_clicks	2	on_loc	C1	in_room	LEFT	in_phase	TST
click_on	C2	in_room	LEFT	in_phase	TST	at_time	539	with_outcome	empty
click_on	C2	in_room	LEFT	in_phase	TST	at_time	660	with_outcome	empty
phase_clicks	2	on_loc	C2	in_room	LEFT	in_phase	TST
click_on	C3	in_room	LEFT	in_phase	TST	at_time	548	with_outcome	empty
click_on	C3	in_room	LEFT	in_phase	TST	at_time	671	with_outcome	empty
phase_clicks	2	on_loc	C3	in_room	LEFT	in_phase	TST
click_on	C4	in_room	LEFT	in_phase	TST	at_time	560	with_outcome	empty
click_on	C4	in_room	LEFT	in_phase	TST	at_time	691	with_outcome	empty
phase_clicks	2	on_loc	C4	in_room	LEFT	in_phase	TST
click_on	C5	in_room	LEFT	in_phase	TST	at_time	535	with_outcome	empty
click_on	C5	in_room	LEFT	in_phase	TST	at_time	655	with_outcome	empty
phase_clicks	2	on_loc	C5	in_room	LEFT	in_phase	TST
click_on	C6	in_room	LEFT	in_phase	TST	at_time	544	with_outcome	empty
click_on	C6	in_room	LEFT	in_phase	TST	at_time	666	with_outcome	empty
phase_clicks	2	on_loc	C6	in_room	LEFT	in_phase	TST
click_on	C7	in_room	LEFT	in_phase	TST	at_time	554	with_outcome	empty
click_on	C7	in_room	LEFT	in_phase	TST	at_time	681	with_outcome	empty
phase_clicks	2	on_loc	C7	in_room	LEFT	in_phase	TST
click_on	C8	in_room	LEFT	in_phase	TST	at_time	565	with_outcome	empty
click_on	C8	in_room	LEFT	in_phase	TST	at_time	699	with_outcome	empty
phase_clicks	2	on_loc	C8	in_room	LEFT	in_phase	TST
click_on	CENTER	in_room	LEFT	in_phase	TST	at_time	571	with_outcome	open
click_on	CENTER	in_room	LEFT	in_phase	TST	at_time	714	with_outcome	open
phase_clicks	2	on_loc	CENTER	in_room	LEFT	in_phase	TST
final_click_count	6	on_loc	C1	in_room	LEFT
final_click_count	6	on_loc	C2	in_room	LEFT
final_click_count	6	on_loc	C3	in_room	LEFT
final_click_count	6	on_loc	C4	in_room	LEFT
final_click_count	6	on_loc	C5	in_room	LEFT
final_click_count	6	on_loc	C6	in_room	LEFT
final_click_count	6	on_loc	C7	in_room	LEFT
final_click_count	6	on_loc	C8	in_room	LEFT
final_click_count	7	on_loc	CENTER	in_room	LEFT
click_on	C1	in_room	RIGHT	in_phase	TST	at_time	585	with_outcome	empty
click_on	C1	in_room	RIGHT	in_phase	TST	at_time	729	with_outcome	empty
phase_clicks	2	on_loc	C1	in_room	RIGHT	in_phase	TST
click_on	C2	in_room	RIGHT	in_phase	TST	at_time	594	with_outcome	empty
click_on	C2	in_room	RIGHT	in_phase	TST	at_time	739	with_outcome	full
phase_clicks	2	on_loc	C2	in_room	RIGHT	in_phase	TST
click_on	C3	in_room	RIGHT	in_phase	TST	at_time	603	with_outcome	empty
click_on	C3	in_room	RIGHT	in_phase	TST	at_time	748	with_outcome	empty
phase_clicks	2	on_loc	C3	in_room	RIGHT	in_phase	TST
click_on	C4	in_room	RIGHT	in_phase	TST	at_time	613	with_outcome	empty
phase_clicks	1	on_loc	C4	in_room	RIGHT	in_phase	TST
click_on	C5	in_room	RIGHT	in_phase	TST	at_time	589	with_outcome	empty
click_on	C5	in_room	RIGHT	in_phase	TST	at_time	734	with_outcome	empty
phase_clicks	2	on_loc	C5	in_room	RIGHT	in_phase	TST
click_on	C6	in_room	RIGHT	in_phase	TST	at_time	598	with_outcome	empty
click_on	C6	in_room	RIGHT	in_phase	TST	at_time	743	with_outcome	empty
phase_clicks	2	on_loc	C6	in_room	RIGHT	in_phase	TST
click_on	C7	in_room	RIGHT	in_phase	TST	at_time	608	with_outcome	empty
phase_clicks	1	on_loc	C7	in_room	RIGHT	in_phase	TST
click_on	C8	in_room	RIGHT	in_phase	TST	at_time	621	with_outcome	empty
phase_clicks	1	on_loc	C8	in_room	RIGHT	in_phase	TST
click_on	CENTER	in_room	RIGHT	in_phase	TST	at_time	627	with_outcome	open
phase_clicks	1	on_loc	CENTER	in_room	RIGHT	in_phase	TST
final_click_count	6	on_loc	C1	in_room	RIGHT
final_click_count	6	on_loc	C2	in_room	RIGHT
final_click_count	5	on_loc	C3	in_room	RIGHT
final_click_count	4	on_loc	C4	in_room	RIGHT
final_click_count	7	on_loc	C5	in_room	RIGHT
final_click_count	6	on_loc	C6	in_room	RIGHT
final_click_count	4	on_loc	C7	in_room	RIGHT
final_click_count	4	on_loc	C8	in_room	RIGHT
final_click_count	4	on_loc	CENTER	in_room	RIGHT
click_on	LEFT	in_room	CENTER	in_phase	TST	at_time	519	with_outcome	open
click_on	LEFT	in_room	CENTER	in_phase	TST	at_time	637	with_outcome	open
phase_clicks	2	on_loc	LEFT	in_room	CENTER	in_phase	TST
click_on	RIGHT	in_room	CENTER	in_phase	TST	at_time	578	with_outcome	open
click_on	RIGHT	in_room	CENTER	in_phase	TST	at_time	721	with_outcome	open
phase_clicks	2	on_loc	RIGHT	in_room	CENTER	in_phase	TST
phase_clicks	0	on_loc	CENTER	in_room	CENTER	in_phase	TST
final_click_count	5	on_loc	LEFT	in_room	CENTER
final_click_count	4	on_loc	RIGHT	in_room	CENTER
final_click_count	1	on_loc	CENTER	in_room	CENTER
final_score	17
tot_time_spent	46.0	in_room	CENTER	in_phase	PRE
tot_time_spent	0.0	in_room	INSIDE	in_phase	PRE
tot_time_spent	76.0	in_room	RIGHT	in_phase	PRE
tot_time_spent	113.0	in_room	LEFT	in_phase	PRE
tot_time_spent	34.0	in_room	CENTER	in_phase	TST
tot_time_spent	0.0	in_room	INSIDE	in_phase	TST
tot_time_spent	74.0	in_room	RIGHT	in_phase	TST
tot_time_spent	128.0	in_room	LEFT	in_phase	TST
