# Supplementary material for: Intolerance of uncertainty and conditioned place preference in opioid addiction
Source: PeerJ. 2018 May 21;6:e4775. doi: 10.7717/peerj.4775 (PMC5967368; doi:10.7717/peerj.4775)
Supplement: Supplemental Information 1 — Contains raw data files from the conditioned place preference task for each participant. [file peerj-06-4775-s001.zip › Radell et al. opioid cpp task data files/patients/fox3_RPA2016-13.txt]

fox_version	3
subject	RPA2016-13
experimenter	DP
condition	FOUR	room1 (right), room2 (left), low reward first
HI_REWARD_INC_FREQ	4000
HI_REWARD_MIN	0
TST_START_CNT	8
END_GAME_CNT	12
TRN2_START_CNT	6
TRN1_START_CNT	4
HI_REWARD_MAX	80
LOW_REWARD_INC_FREQ	4000
CNT_INC_FREQ	60
LOW_REWARD_INC_AMNT	1
LOW_REWARD_MIN	0
LOW_REWARD_MAX	5
HI_REWARD_INC_AMNT	10

partial_time_spent	18	in_room	CENTER	in_phase	PRE
partial_time_spent	115	in_room	RIGHT	in_phase	PRE
partial_time_spent	11	in_room	CENTER	in_phase	PRE
partial_time_spent	94	in_room	LEFT	in_phase	PRE
high_reward_room	LEFT
click_on	C1	in_room	LEFT	in_phase	PRE	at_time	150	with_outcome	empty
phase_clicks	1	on_loc	C1	in_room	LEFT	in_phase	PRE
click_on	C2	in_room	LEFT	in_phase	PRE	at_time	182	with_outcome	empty
phase_clicks	1	on_loc	C2	in_room	LEFT	in_phase	PRE
click_on	C3	in_room	LEFT	in_phase	PRE	at_time	173	with_outcome	empty
phase_clicks	1	on_loc	C3	in_room	LEFT	in_phase	PRE
click_on	C4	in_room	LEFT	in_phase	PRE	at_time	191	with_outcome	empty
phase_clicks	1	on_loc	C4	in_room	LEFT	in_phase	PRE
click_on	C5	in_room	LEFT	in_phase	PRE	at_time	227	with_outcome	empty
phase_clicks	1	on_loc	C5	in_room	LEFT	in_phase	PRE
click_on	C6	in_room	LEFT	in_phase	PRE	at_time	162	with_outcome	empty
phase_clicks	1	on_loc	C6	in_room	LEFT	in_phase	PRE
click_on	C7	in_room	LEFT	in_phase	PRE	at_time	204	with_outcome	empty
phase_clicks	1	on_loc	C7	in_room	LEFT	in_phase	PRE
click_on	C8	in_room	LEFT	in_phase	PRE	at_time	217	with_outcome	empty
phase_clicks	1	on_loc	C8	in_room	LEFT	in_phase	PRE
phase_clicks	0	on_loc	CENTER	in_room	LEFT	in_phase	PRE
click_on	C1	in_room	RIGHT	in_phase	PRE	at_time	27	with_outcome	empty
click_on	C1	in_room	RIGHT	in_phase	PRE	at_time	94	with_outcome	empty
phase_clicks	2	on_loc	C1	in_room	RIGHT	in_phase	PRE
click_on	C2	in_room	RIGHT	in_phase	PRE	at_time	37	with_outcome	empty
click_on	C2	in_room	RIGHT	in_phase	PRE	at_time	99	with_outcome	empty
phase_clicks	2	on_loc	C2	in_room	RIGHT	in_phase	PRE
click_on	C3	in_room	RIGHT	in_phase	PRE	at_time	109	with_outcome	empty
phase_clicks	1	on_loc	C3	in_room	RIGHT	in_phase	PRE
click_on	C4	in_room	RIGHT	in_phase	PRE	at_time	58	with_outcome	empty
phase_clicks	1	on_loc	C4	in_room	RIGHT	in_phase	PRE
click_on	C5	in_room	RIGHT	in_phase	PRE	at_time	48	with_outcome	empty
phase_clicks	1	on_loc	C5	in_room	RIGHT	in_phase	PRE
click_on	C6	in_room	RIGHT	in_phase	PRE	at_time	86	with_outcome	empty
phase_clicks	1	on_loc	C6	in_room	RIGHT	in_phase	PRE
click_on	C7	in_room	RIGHT	in_phase	PRE	at_time	77	with_outcome	empty
phase_clicks	1	on_loc	C7	in_room	RIGHT	in_phase	PRE
click_on	C8	in_room	RIGHT	in_phase	PRE	at_time	70	with_outcome	empty
phase_clicks	1	on_loc	C8	in_room	RIGHT	in_phase	PRE
click_on	CENTER	in_room	RIGHT	in_phase	PRE	at_time	130	with_outcome	open
phase_clicks	1	on_loc	CENTER	in_room	RIGHT	in_phase	PRE
click_on	LEFT	in_room	CENTER	in_phase	PRE	at_time	141	with_outcome	open
phase_clicks	1	on_loc	LEFT	in_room	CENTER	in_phase	PRE
click_on	RIGHT	in_room	CENTER	in_phase	PRE	at_time	14	with_outcome	open
phase_clicks	1	on_loc	RIGHT	in_room	CENTER	in_phase	PRE
phase_clicks	0	on_loc	CENTER	in_room	CENTER	in_phase	PRE
partial_time_spent	11	in_room	CENTER	in_phase	TRN1
partial_time_spent	108	in_room	RIGHT	in_phase	TRN1
phase_clicks	0	on_loc	C1	in_room	LEFT	in_phase	TRN1
phase_clicks	0	on_loc	C2	in_room	LEFT	in_phase	TRN1
phase_clicks	0	on_loc	C3	in_room	LEFT	in_phase	TRN1
phase_clicks	0	on_loc	C4	in_room	LEFT	in_phase	TRN1
phase_clicks	0	on_loc	C5	in_room	LEFT	in_phase	TRN1
phase_clicks	0	on_loc	C6	in_room	LEFT	in_phase	TRN1
phase_clicks	0	on_loc	C7	in_room	LEFT	in_phase	TRN1
phase_clicks	0	on_loc	C8	in_room	LEFT	in_phase	TRN1
phase_clicks	0	on_loc	CENTER	in_room	LEFT	in_phase	TRN1
click_on	C1	in_room	RIGHT	in_phase	TRN1	at_time	369	with_outcome	empty
phase_clicks	1	on_loc	C1	in_room	RIGHT	in_phase	TRN1
click_on	C2	in_room	RIGHT	in_phase	TRN1	at_time	282	with_outcome	empty
phase_clicks	1	on_loc	C2	in_room	RIGHT	in_phase	TRN1
click_on	C3	in_room	RIGHT	in_phase	TRN1	at_time	317	with_outcome	empty
phase_clicks	1	on_loc	C3	in_room	RIGHT	in_phase	TRN1
click_on	C4	in_room	RIGHT	in_phase	TRN1	at_time	307	with_outcome	empty
phase_clicks	1	on_loc	C4	in_room	RIGHT	in_phase	TRN1
click_on	C5	in_room	RIGHT	in_phase	TRN1	at_time	328	with_outcome	empty
click_on	C5	in_room	RIGHT	in_phase	TRN1	at_time	358	with_outcome	empty
phase_clicks	2	on_loc	C5	in_room	RIGHT	in_phase	TRN1
click_on	C6	in_room	RIGHT	in_phase	TRN1	at_time	295	with_outcome	empty
phase_clicks	1	on_loc	C6	in_room	RIGHT	in_phase	TRN1
click_on	C7	in_room	RIGHT	in_phase	TRN1	at_time	338	with_outcome	empty
phase_clicks	1	on_loc	C7	in_room	RIGHT	in_phase	TRN1
click_on	C8	in_room	RIGHT	in_phase	TRN1	at_time	346	with_outcome	empty
phase_clicks	1	on_loc	C8	in_room	RIGHT	in_phase	TRN1
phase_clicks	0	on_loc	CENTER	in_room	RIGHT	in_phase	TRN1
phase_clicks	0	on_loc	LEFT	in_room	CENTER	in_phase	TRN1
click_on	RIGHT	in_room	CENTER	in_phase	TRN1	at_time	258	with_outcome	open
phase_clicks	1	on_loc	RIGHT	in_room	CENTER	in_phase	TRN1
phase_clicks	0	on_loc	CENTER	in_room	CENTER	in_phase	TRN1
partial_time_spent	8	in_room	CENTER	in_phase	TRN2
partial_time_spent	110	in_room	LEFT	in_phase	TRN2
click_on	C1	in_room	LEFT	in_phase	TRN2	at_time	394	with_outcome	full
click_on	C1	in_room	LEFT	in_phase	TRN2	at_time	498	with_outcome	full
phase_clicks	2	on_loc	C1	in_room	LEFT	in_phase	TRN2
click_on	C2	in_room	LEFT	in_phase	TRN2	at_time	455	with_outcome	empty
phase_clicks	1	on_loc	C2	in_room	LEFT	in_phase	TRN2
click_on	C3	in_room	LEFT	in_phase	TRN2	at_time	446	with_outcome	full
phase_clicks	1	on_loc	C3	in_room	LEFT	in_phase	TRN2
click_on	C4	in_room	LEFT	in_phase	TRN2	at_time	407	with_outcome	full
click_on	C4	in_room	LEFT	in_phase	TRN2	at_time	463	with_outcome	full
phase_clicks	2	on_loc	C4	in_room	LEFT	in_phase	TRN2
click_on	C5	in_room	LEFT	in_phase	TRN2	at_time	437	with_outcome	full
phase_clicks	1	on_loc	C5	in_room	LEFT	in_phase	TRN2
click_on	C6	in_room	LEFT	in_phase	TRN2	at_time	429	with_outcome	full
click_on	C6	in_room	LEFT	in_phase	TRN2	at_time	491	with_outcome	full
phase_clicks	2	on_loc	C6	in_room	LEFT	in_phase	TRN2
click_on	C7	in_room	LEFT	in_phase	TRN2	at_time	417	with_outcome	full
click_on	C7	in_room	LEFT	in_phase	TRN2	at_time	483	with_outcome	full
phase_clicks	2	on_loc	C7	in_room	LEFT	in_phase	TRN2
click_on	C8	in_room	LEFT	in_phase	TRN2	at_time	473	with_outcome	empty
phase_clicks	1	on_loc	C8	in_room	LEFT	in_phase	TRN2
phase_clicks	0	on_loc	CENTER	in_room	LEFT	in_phase	TRN2
phase_clicks	0	on_loc	C1	in_room	RIGHT	in_phase	TRN2
phase_clicks	0	on_loc	C2	in_room	RIGHT	in_phase	TRN2
phase_clicks	0	on_loc	C3	in_room	RIGHT	in_phase	TRN2
phase_clicks	0	on_loc	C4	in_room	RIGHT	in_phase	TRN2
phase_clicks	0	on_loc	C5	in_room	RIGHT	in_phase	TRN2
phase_clicks	0	on_loc	C6	in_room	RIGHT	in_phase	TRN2
phase_clicks	0	on_loc	C7	in_room	RIGHT	in_phase	TRN2
phase_clicks	0	on_loc	C8	in_room	RIGHT	in_phase	TRN2
phase_clicks	0	on_loc	CENTER	in_room	RIGHT	in_phase	TRN2
click_on	LEFT	in_room	CENTER	in_phase	TRN2	at_time	385	with_outcome	open
phase_clicks	1	on_loc	LEFT	in_room	CENTER	in_phase	TRN2
phase_clicks	0	on_loc	RIGHT	in_room	CENTER	in_phase	TRN2
phase_clicks	0	on_loc	CENTER	in_room	CENTER	in_phase	TRN2
partial_time_spent	11	in_room	CENTER	in_phase	TST
partial_time_spent	227	in_room	RIGHT	in_phase	TST
phase_clicks	0	on_loc	C1	in_room	LEFT	in_phase	TST
phase_clicks	0	on_loc	C2	in_room	LEFT	in_phase	TST
phase_clicks	0	on_loc	C3	in_room	LEFT	in_phase	TST
phase_clicks	0	on_loc	C4	in_room	LEFT	in_phase	TST
phase_clicks	0	on_loc	C5	in_room	LEFT	in_phase	TST
phase_clicks	0	on_loc	C6	in_room	LEFT	in_phase	TST
phase_clicks	0	on_loc	C7	in_room	LEFT	in_phase	TST
phase_clicks	0	on_loc	C8	in_room	LEFT	in_phase	TST
phase_clicks	0	on_loc	CENTER	in_room	LEFT	in_phase	TST
final_click_count	3	on_loc	C1	in_room	LEFT
final_click_count	2	on_loc	C2	in_room	LEFT
final_click_count	2	on_loc	C3	in_room	LEFT
final_click_count	3	on_loc	C4	in_room	LEFT
final_click_count	2	on_loc	C5	in_room	LEFT
final_click_count	3	on_loc	C6	in_room	LEFT
final_click_count	3	on_loc	C7	in_room	LEFT
final_click_count	2	on_loc	C8	in_room	LEFT
final_click_count	0	on_loc	CENTER	in_room	LEFT
click_on	C1	in_room	RIGHT	in_phase	TST	at_time	546	with_outcome	empty
click_on	C1	in_room	RIGHT	in_phase	TST	at_time	595	with_outcome	empty
click_on	C1	in_room	RIGHT	in_phase	TST	at_time	674	with_outcome	empty
phase_clicks	3	on_loc	C1	in_room	RIGHT	in_phase	TST
click_on	C2	in_room	RIGHT	in_phase	TST	at_time	539	with_outcome	empty
click_on	C2	in_room	RIGHT	in_phase	TST	at_time	624	with_outcome	empty
click_on	C2	in_room	RIGHT	in_phase	TST	at_time	681	with_outcome	empty
click_on	C2	in_room	RIGHT	in_phase	TST	at_time	685	with_outcome	empty
phase_clicks	4	on_loc	C2	in_room	RIGHT	in_phase	TST
click_on	C3	in_room	RIGHT	in_phase	TST	at_time	553	with_outcome	empty
click_on	C3	in_room	RIGHT	in_phase	TST	at_time	613	with_outcome	full
click_on	C3	in_room	RIGHT	in_phase	TST	at_time	715	with_outcome	empty
phase_clicks	3	on_loc	C3	in_room	RIGHT	in_phase	TST
click_on	C4	in_room	RIGHT	in_phase	TST	at_time	563	with_outcome	empty
click_on	C4	in_room	RIGHT	in_phase	TST	at_time	632	with_outcome	empty
click_on	C4	in_room	RIGHT	in_phase	TST	at_time	706	with_outcome	empty
phase_clicks	3	on_loc	C4	in_room	RIGHT	in_phase	TST
click_on	C5	in_room	RIGHT	in_phase	TST	at_time	530	with_outcome	empty
click_on	C5	in_room	RIGHT	in_phase	TST	at_time	603	with_outcome	empty
click_on	C5	in_room	RIGHT	in_phase	TST	at_time	663	with_outcome	empty
click_on	C5	in_room	RIGHT	in_phase	TST	at_time	725	with_outcome	empty
phase_clicks	4	on_loc	C5	in_room	RIGHT	in_phase	TST
click_on	C6	in_room	RIGHT	in_phase	TST	at_time	586	with_outcome	empty
click_on	C6	in_room	RIGHT	in_phase	TST	at_time	649	with_outcome	empty
click_on	C6	in_room	RIGHT	in_phase	TST	at_time	732	with_outcome	empty
phase_clicks	3	on_loc	C6	in_room	RIGHT	in_phase	TST
click_on	C7	in_room	RIGHT	in_phase	TST	at_time	577	with_outcome	empty
click_on	C7	in_room	RIGHT	in_phase	TST	at_time	641	with_outcome	full
click_on	C7	in_room	RIGHT	in_phase	TST	at_time	690	with_outcome	empty
click_on	C7	in_room	RIGHT	in_phase	TST	at_time	739	with_outcome	empty
phase_clicks	4	on_loc	C7	in_room	RIGHT	in_phase	TST
click_on	C8	in_room	RIGHT	in_phase	TST	at_time	571	with_outcome	empty
click_on	C8	in_room	RIGHT	in_phase	TST	at_time	656	with_outcome	empty
click_on	C8	in_room	RIGHT	in_phase	TST	at_time	696	with_outcome	empty
click_on	C8	in_room	RIGHT	in_phase	TST	at_time	745	with_outcome	full
phase_clicks	4	on_loc	C8	in_room	RIGHT	in_phase	TST
phase_clicks	0	on_loc	CENTER	in_room	RIGHT	in_phase	TST
final_click_count	6	on_loc	C1	in_room	RIGHT
final_click_count	7	on_loc	C2	in_room	RIGHT
final_click_count	5	on_loc	C3	in_room	RIGHT
final_click_count	5	on_loc	C4	in_room	RIGHT
final_click_count	7	on_loc	C5	in_room	RIGHT
final_click_count	5	on_loc	C6	in_room	RIGHT
final_click_count	6	on_loc	C7	in_room	RIGHT
final_click_count	6	on_loc	C8	in_room	RIGHT
final_click_count	1	on_loc	CENTER	in_room	RIGHT
phase_clicks	0	on_loc	LEFT	in_room	CENTER	in_phase	TST
click_on	RIGHT	in_room	CENTER	in_phase	TST	at_time	518	with_outcome	open
phase_clicks	1	on_loc	RIGHT	in_room	CENTER	in_phase	TST
phase_clicks	0	on_loc	CENTER	in_room	CENTER	in_phase	TST
final_click_count	2	on_loc	LEFT	in_room	CENTER
final_click_count	3	on_loc	RIGHT	in_room	CENTER
final_click_count	1	on_loc	CENTER	in_room	CENTER
final_score	13
tot_time_spent	29.0	in_room	CENTER	in_phase	PRE
tot_time_spent	0.0	in_room	INSIDE	in_phase	PRE
tot_time_spent	115.0	in_room	RIGHT	in_phase	PRE
tot_time_spent	94.0	in_room	LEFT	in_phase	PRE
tot_time_spent	11.0	in_room	CENTER	in_phase	TST
tot_time_spent	0.0	in_room	INSIDE	in_phase	TST
tot_time_spent	227.0	in_room	RIGHT	in_phase	TST
tot_time_spent	0.0	in_room	LEFT	in_phase	TST
