# Supplementary material for: Intolerance of uncertainty and conditioned place preference in opioid addiction
Source: PeerJ. 2018 May 21;6:e4775. doi: 10.7717/peerj.4775 (PMC5967368; doi:10.7717/peerj.4775)
Supplement: Supplemental Information 1 — Contains raw data files from the conditioned place preference task for each participant. [file peerj-06-4775-s001.zip › Radell et al. opioid cpp task data files/patients/fox3_RPA2016-14.txt]

fox_version	3
subject	RPA2016-14
experimenter	BF
condition	TWO	room1 (right), room2 (left), high reward first
LOW_REWARD_MAX	5
TRN2_START_CNT	6
HI_REWARD_MAX	80
TST_START_CNT	8
END_GAME_CNT	12
LOW_REWARD_INC_FREQ	4000
CNT_INC_FREQ	60
HI_REWARD_INC_AMNT	10
LOW_REWARD_INC_AMNT	1
HI_REWARD_MIN	0
LOW_REWARD_MIN	0
HI_REWARD_INC_FREQ	4000
TRN1_START_CNT	4

partial_time_spent	6	in_room	CENTER	in_phase	PRE
partial_time_spent	53	in_room	LEFT	in_phase	PRE
partial_time_spent	15	in_room	CENTER	in_phase	PRE
partial_time_spent	43	in_room	RIGHT	in_phase	PRE
partial_time_spent	19	in_room	CENTER	in_phase	PRE
partial_time_spent	44	in_room	LEFT	in_phase	PRE
partial_time_spent	9	in_room	CENTER	in_phase	PRE
partial_time_spent	36	in_room	RIGHT	in_phase	PRE
partial_time_spent	9	in_room	CENTER	in_phase	PRE
partial_time_spent	1	in_room	LEFT	in_phase	PRE
high_reward_room	RIGHT
click_on	C1	in_room	LEFT	in_phase	PRE	at_time	43	with_outcome	empty
click_on	C1	in_room	LEFT	in_phase	PRE	at_time	148	with_outcome	empty
phase_clicks	2	on_loc	C1	in_room	LEFT	in_phase	PRE
click_on	C2	in_room	LEFT	in_phase	PRE	at_time	39	with_outcome	empty
click_on	C2	in_room	LEFT	in_phase	PRE	at_time	158	with_outcome	full
phase_clicks	2	on_loc	C2	in_room	LEFT	in_phase	PRE
click_on	C3	in_room	LEFT	in_phase	PRE	at_time	26	with_outcome	empty
click_on	C3	in_room	LEFT	in_phase	PRE	at_time	163	with_outcome	empty
phase_clicks	2	on_loc	C3	in_room	LEFT	in_phase	PRE
click_on	C4	in_room	LEFT	in_phase	PRE	at_time	9	with_outcome	full
click_on	C4	in_room	LEFT	in_phase	PRE	at_time	141	with_outcome	empty
phase_clicks	2	on_loc	C4	in_room	LEFT	in_phase	PRE
click_on	C5	in_room	LEFT	in_phase	PRE	at_time	47	with_outcome	empty
click_on	C5	in_room	LEFT	in_phase	PRE	at_time	152	with_outcome	empty
phase_clicks	2	on_loc	C5	in_room	LEFT	in_phase	PRE
click_on	C6	in_room	LEFT	in_phase	PRE	at_time	51	with_outcome	empty
click_on	C6	in_room	LEFT	in_phase	PRE	at_time	172	with_outcome	empty
phase_clicks	2	on_loc	C6	in_room	LEFT	in_phase	PRE
click_on	C7	in_room	LEFT	in_phase	PRE	at_time	33	with_outcome	empty
click_on	C7	in_room	LEFT	in_phase	PRE	at_time	167	with_outcome	empty
phase_clicks	2	on_loc	C7	in_room	LEFT	in_phase	PRE
click_on	C8	in_room	LEFT	in_phase	PRE	at_time	16	with_outcome	empty
click_on	C8	in_room	LEFT	in_phase	PRE	at_time	176	with_outcome	empty
phase_clicks	2	on_loc	C8	in_room	LEFT	in_phase	PRE
click_on	CENTER	in_room	LEFT	in_phase	PRE	at_time	56	with_outcome	open
click_on	CENTER	in_room	LEFT	in_phase	PRE	at_time	180	with_outcome	open
phase_clicks	2	on_loc	CENTER	in_room	LEFT	in_phase	PRE
click_on	C1	in_room	RIGHT	in_phase	PRE	at_time	80	with_outcome	empty
click_on	C1	in_room	RIGHT	in_phase	PRE	at_time	205	with_outcome	empty
phase_clicks	2	on_loc	C1	in_room	RIGHT	in_phase	PRE
click_on	C2	in_room	RIGHT	in_phase	PRE	at_time	85	with_outcome	empty
click_on	C2	in_room	RIGHT	in_phase	PRE	at_time	222	with_outcome	empty
phase_clicks	2	on_loc	C2	in_room	RIGHT	in_phase	PRE
click_on	C3	in_room	RIGHT	in_phase	PRE	at_time	98	with_outcome	empty
click_on	C3	in_room	RIGHT	in_phase	PRE	at_time	209	with_outcome	empty
phase_clicks	2	on_loc	C3	in_room	RIGHT	in_phase	PRE
click_on	C4	in_room	RIGHT	in_phase	PRE	at_time	111	with_outcome	empty
phase_clicks	1	on_loc	C4	in_room	RIGHT	in_phase	PRE
click_on	C5	in_room	RIGHT	in_phase	PRE	at_time	90	with_outcome	empty
click_on	C5	in_room	RIGHT	in_phase	PRE	at_time	200	with_outcome	full
phase_clicks	2	on_loc	C5	in_room	RIGHT	in_phase	PRE
click_on	C6	in_room	RIGHT	in_phase	PRE	at_time	94	with_outcome	empty
click_on	C6	in_room	RIGHT	in_phase	PRE	at_time	218	with_outcome	empty
phase_clicks	2	on_loc	C6	in_room	RIGHT	in_phase	PRE
click_on	C7	in_room	RIGHT	in_phase	PRE	at_time	103	with_outcome	empty
click_on	C7	in_room	RIGHT	in_phase	PRE	at_time	213	with_outcome	empty
phase_clicks	2	on_loc	C7	in_room	RIGHT	in_phase	PRE
click_on	C8	in_room	RIGHT	in_phase	PRE	at_time	107	with_outcome	empty
click_on	C8	in_room	RIGHT	in_phase	PRE	at_time	195	with_outcome	empty
phase_clicks	2	on_loc	C8	in_room	RIGHT	in_phase	PRE
click_on	CENTER	in_room	RIGHT	in_phase	PRE	at_time	115	with_outcome	open
click_on	CENTER	in_room	RIGHT	in_phase	PRE	at_time	226	with_outcome	open
phase_clicks	2	on_loc	CENTER	in_room	RIGHT	in_phase	PRE
click_on	LEFT	in_room	CENTER	in_phase	PRE	at_time	3	with_outcome	open
click_on	LEFT	in_room	CENTER	in_phase	PRE	at_time	135	with_outcome	open
click_on	LEFT	in_room	CENTER	in_phase	PRE	at_time	235	with_outcome	open
phase_clicks	3	on_loc	LEFT	in_room	CENTER	in_phase	PRE
click_on	RIGHT	in_room	CENTER	in_phase	PRE	at_time	72	with_outcome	open
click_on	RIGHT	in_room	CENTER	in_phase	PRE	at_time	189	with_outcome	open
phase_clicks	2	on_loc	RIGHT	in_room	CENTER	in_phase	PRE
phase_clicks	0	on_loc	CENTER	in_room	CENTER	in_phase	PRE
partial_time_spent	6	in_room	CENTER	in_phase	TRN1
partial_time_spent	113	in_room	RIGHT	in_phase	TRN1
phase_clicks	0	on_loc	C1	in_room	LEFT	in_phase	TRN1
phase_clicks	0	on_loc	C2	in_room	LEFT	in_phase	TRN1
phase_clicks	0	on_loc	C3	in_room	LEFT	in_phase	TRN1
phase_clicks	0	on_loc	C4	in_room	LEFT	in_phase	TRN1
phase_clicks	0	on_loc	C5	in_room	LEFT	in_phase	TRN1
phase_clicks	0	on_loc	C6	in_room	LEFT	in_phase	TRN1
phase_clicks	0	on_loc	C7	in_room	LEFT	in_phase	TRN1
phase_clicks	0	on_loc	C8	in_room	LEFT	in_phase	TRN1
phase_clicks	0	on_loc	CENTER	in_room	LEFT	in_phase	TRN1
click_on	C1	in_room	RIGHT	in_phase	TRN1	at_time	270	with_outcome	full
click_on	C1	in_room	RIGHT	in_phase	TRN1	at_time	300	with_outcome	empty
click_on	C1	in_room	RIGHT	in_phase	TRN1	at_time	344	with_outcome	full
phase_clicks	3	on_loc	C1	in_room	RIGHT	in_phase	TRN1
click_on	C2	in_room	RIGHT	in_phase	TRN1	at_time	288	with_outcome	full
click_on	C2	in_room	RIGHT	in_phase	TRN1	at_time	313	with_outcome	full
click_on	C2	in_room	RIGHT	in_phase	TRN1	at_time	329	with_outcome	full
click_on	C2	in_room	RIGHT	in_phase	TRN1	at_time	362	with_outcome	full
phase_clicks	4	on_loc	C2	in_room	RIGHT	in_phase	TRN1
click_on	C3	in_room	RIGHT	in_phase	TRN1	at_time	279	with_outcome	full
click_on	C3	in_room	RIGHT	in_phase	TRN1	at_time	320	with_outcome	full
click_on	C3	in_room	RIGHT	in_phase	TRN1	at_time	335	with_outcome	empty
phase_clicks	3	on_loc	C3	in_room	RIGHT	in_phase	TRN1
click_on	C4	in_room	RIGHT	in_phase	TRN1	at_time	265	with_outcome	empty
click_on	C4	in_room	RIGHT	in_phase	TRN1	at_time	304	with_outcome	full
click_on	C4	in_room	RIGHT	in_phase	TRN1	at_time	352	with_outcome	full
click_on	C4	in_room	RIGHT	in_phase	TRN1	at_time	369	with_outcome	full
phase_clicks	4	on_loc	C4	in_room	RIGHT	in_phase	TRN1
click_on	C5	in_room	RIGHT	in_phase	TRN1	at_time	260	with_outcome	full
click_on	C5	in_room	RIGHT	in_phase	TRN1	at_time	348	with_outcome	full
phase_clicks	2	on_loc	C5	in_room	RIGHT	in_phase	TRN1
click_on	C6	in_room	RIGHT	in_phase	TRN1	at_time	291	with_outcome	full
click_on	C6	in_room	RIGHT	in_phase	TRN1	at_time	325	with_outcome	full
click_on	C6	in_room	RIGHT	in_phase	TRN1	at_time	366	with_outcome	full
phase_clicks	3	on_loc	C6	in_room	RIGHT	in_phase	TRN1
click_on	C7	in_room	RIGHT	in_phase	TRN1	at_time	283	with_outcome	full
click_on	C7	in_room	RIGHT	in_phase	TRN1	at_time	316	with_outcome	empty
click_on	C7	in_room	RIGHT	in_phase	TRN1	at_time	339	with_outcome	full
phase_clicks	3	on_loc	C7	in_room	RIGHT	in_phase	TRN1
click_on	C8	in_room	RIGHT	in_phase	TRN1	at_time	275	with_outcome	full
click_on	C8	in_room	RIGHT	in_phase	TRN1	at_time	308	with_outcome	full
click_on	C8	in_room	RIGHT	in_phase	TRN1	at_time	356	with_outcome	full
phase_clicks	3	on_loc	C8	in_room	RIGHT	in_phase	TRN1
phase_clicks	0	on_loc	CENTER	in_room	RIGHT	in_phase	TRN1
phase_clicks	0	on_loc	LEFT	in_room	CENTER	in_phase	TRN1
click_on	RIGHT	in_room	CENTER	in_phase	TRN1	at_time	253	with_outcome	open
phase_clicks	1	on_loc	RIGHT	in_room	CENTER	in_phase	TRN1
phase_clicks	0	on_loc	CENTER	in_room	CENTER	in_phase	TRN1
partial_time_spent	7	in_room	CENTER	in_phase	TRN2
partial_time_spent	112	in_room	LEFT	in_phase	TRN2
click_on	C1	in_room	LEFT	in_phase	TRN2	at_time	417	with_outcome	empty
click_on	C1	in_room	LEFT	in_phase	TRN2	at_time	457	with_outcome	empty
click_on	C1	in_room	LEFT	in_phase	TRN2	at_time	479	with_outcome	empty
phase_clicks	3	on_loc	C1	in_room	LEFT	in_phase	TRN2
click_on	C2	in_room	LEFT	in_phase	TRN2	at_time	398	with_outcome	empty
click_on	C2	in_room	LEFT	in_phase	TRN2	at_time	436	with_outcome	empty
click_on	C2	in_room	LEFT	in_phase	TRN2	at_time	464	with_outcome	empty
click_on	C2	in_room	LEFT	in_phase	TRN2	at_time	475	with_outcome	empty
phase_clicks	4	on_loc	C2	in_room	LEFT	in_phase	TRN2
click_on	C3	in_room	LEFT	in_phase	TRN2	at_time	440	with_outcome	empty
click_on	C3	in_room	LEFT	in_phase	TRN2	at_time	471	with_outcome	empty
click_on	C3	in_room	LEFT	in_phase	TRN2	at_time	497	with_outcome	empty
phase_clicks	3	on_loc	C3	in_room	LEFT	in_phase	TRN2
click_on	C4	in_room	LEFT	in_phase	TRN2	at_time	394	with_outcome	empty
click_on	C4	in_room	LEFT	in_phase	TRN2	at_time	410	with_outcome	empty
click_on	C4	in_room	LEFT	in_phase	TRN2	at_time	425	with_outcome	empty
click_on	C4	in_room	LEFT	in_phase	TRN2	at_time	444	with_outcome	full
click_on	C4	in_room	LEFT	in_phase	TRN2	at_time	487	with_outcome	empty
phase_clicks	5	on_loc	C4	in_room	LEFT	in_phase	TRN2
click_on	C5	in_room	LEFT	in_phase	TRN2	at_time	421	with_outcome	full
click_on	C5	in_room	LEFT	in_phase	TRN2	at_time	453	with_outcome	empty
phase_clicks	2	on_loc	C5	in_room	LEFT	in_phase	TRN2
click_on	C6	in_room	LEFT	in_phase	TRN2	at_time	406	with_outcome	empty
click_on	C6	in_room	LEFT	in_phase	TRN2	at_time	460	with_outcome	empty
click_on	C6	in_room	LEFT	in_phase	TRN2	at_time	493	with_outcome	empty
phase_clicks	3	on_loc	C6	in_room	LEFT	in_phase	TRN2
click_on	C7	in_room	LEFT	in_phase	TRN2	at_time	402	with_outcome	empty
click_on	C7	in_room	LEFT	in_phase	TRN2	at_time	467	with_outcome	empty
phase_clicks	2	on_loc	C7	in_room	LEFT	in_phase	TRN2
click_on	C8	in_room	LEFT	in_phase	TRN2	at_time	413	with_outcome	empty
click_on	C8	in_room	LEFT	in_phase	TRN2	at_time	431	with_outcome	empty
click_on	C8	in_room	LEFT	in_phase	TRN2	at_time	448	with_outcome	empty
click_on	C8	in_room	LEFT	in_phase	TRN2	at_time	483	with_outcome	empty
phase_clicks	4	on_loc	C8	in_room	LEFT	in_phase	TRN2
phase_clicks	0	on_loc	CENTER	in_room	LEFT	in_phase	TRN2
phase_clicks	0	on_loc	C1	in_room	RIGHT	in_phase	TRN2
phase_clicks	0	on_loc	C2	in_room	RIGHT	in_phase	TRN2
phase_clicks	0	on_loc	C3	in_room	RIGHT	in_phase	TRN2
phase_clicks	0	on_loc	C4	in_room	RIGHT	in_phase	TRN2
phase_clicks	0	on_loc	C5	in_room	RIGHT	in_phase	TRN2
phase_clicks	0	on_loc	C6	in_room	RIGHT	in_phase	TRN2
phase_clicks	0	on_loc	C7	in_room	RIGHT	in_phase	TRN2
phase_clicks	0	on_loc	C8	in_room	RIGHT	in_phase	TRN2
phase_clicks	0	on_loc	CENTER	in_room	RIGHT	in_phase	TRN2
click_on	LEFT	in_room	CENTER	in_phase	TRN2	at_time	384	with_outcome	open
phase_clicks	1	on_loc	LEFT	in_room	CENTER	in_phase	TRN2
phase_clicks	0	on_loc	RIGHT	in_room	CENTER	in_phase	TRN2
phase_clicks	0	on_loc	CENTER	in_room	CENTER	in_phase	TRN2
partial_time_spent	7	in_room	CENTER	in_phase	TST
partial_time_spent	160	in_room	LEFT	in_phase	TST
partial_time_spent	4	in_room	CENTER	in_phase	TST
partial_time_spent	66	in_room	RIGHT	in_phase	TST
partial_time_spent	10	in_room	CENTER	in_phase	TST
click_on	C1	in_room	LEFT	in_phase	TST	at_time	528	with_outcome	empty
click_on	C1	in_room	LEFT	in_phase	TST	at_time	560	with_outcome	empty
click_on	C1	in_room	LEFT	in_phase	TST	at_time	590	with_outcome	empty
click_on	C1	in_room	LEFT	in_phase	TST	at_time	619	with_outcome	empty
click_on	C1	in_room	LEFT	in_phase	TST	at_time	650	with_outcome	empty
phase_clicks	5	on_loc	C1	in_room	LEFT	in_phase	TST
click_on	C2	in_room	LEFT	in_phase	TST	at_time	545	with_outcome	empty
click_on	C2	in_room	LEFT	in_phase	TST	at_time	577	with_outcome	empty
click_on	C2	in_room	LEFT	in_phase	TST	at_time	608	with_outcome	empty
click_on	C2	in_room	LEFT	in_phase	TST	at_time	646	with_outcome	empty
click_on	C2	in_room	LEFT	in_phase	TST	at_time	667	with_outcome	empty
phase_clicks	5	on_loc	C2	in_room	LEFT	in_phase	TST
click_on	C3	in_room	LEFT	in_phase	TST	at_time	536	with_outcome	empty
click_on	C3	in_room	LEFT	in_phase	TST	at_time	574	with_outcome	empty
click_on	C3	in_room	LEFT	in_phase	TST	at_time	599	with_outcome	empty
click_on	C3	in_room	LEFT	in_phase	TST	at_time	643	with_outcome	empty
phase_clicks	4	on_loc	C3	in_room	LEFT	in_phase	TST
click_on	C4	in_room	LEFT	in_phase	TST	at_time	520	with_outcome	empty
click_on	C4	in_room	LEFT	in_phase	TST	at_time	548	with_outcome	empty
click_on	C4	in_room	LEFT	in_phase	TST	at_time	586	with_outcome	empty
click_on	C4	in_room	LEFT	in_phase	TST	at_time	611	with_outcome	empty
click_on	C4	in_room	LEFT	in_phase	TST	at_time	639	with_outcome	empty
click_on	C4	in_room	LEFT	in_phase	TST	at_time	654	with_outcome	full
phase_clicks	6	on_loc	C4	in_room	LEFT	in_phase	TST
click_on	C5	in_room	LEFT	in_phase	TST	at_time	532	with_outcome	empty
click_on	C5	in_room	LEFT	in_phase	TST	at_time	556	with_outcome	empty
click_on	C5	in_room	LEFT	in_phase	TST	at_time	595	with_outcome	empty
click_on	C5	in_room	LEFT	in_phase	TST	at_time	623	with_outcome	empty
click_on	C5	in_room	LEFT	in_phase	TST	at_time	663	with_outcome	empty
phase_clicks	5	on_loc	C5	in_room	LEFT	in_phase	TST
click_on	C6	in_room	LEFT	in_phase	TST	at_time	570	with_outcome	empty
click_on	C6	in_room	LEFT	in_phase	TST	at_time	628	with_outcome	empty
click_on	C6	in_room	LEFT	in_phase	TST	at_time	671	with_outcome	empty
phase_clicks	3	on_loc	C6	in_room	LEFT	in_phase	TST
click_on	C7	in_room	LEFT	in_phase	TST	at_time	541	with_outcome	empty
click_on	C7	in_room	LEFT	in_phase	TST	at_time	565	with_outcome	empty
click_on	C7	in_room	LEFT	in_phase	TST	at_time	604	with_outcome	empty
click_on	C7	in_room	LEFT	in_phase	TST	at_time	631	with_outcome	empty
phase_clicks	4	on_loc	C7	in_room	LEFT	in_phase	TST
click_on	C8	in_room	LEFT	in_phase	TST	at_time	524	with_outcome	empty
click_on	C8	in_room	LEFT	in_phase	TST	at_time	552	with_outcome	empty
click_on	C8	in_room	LEFT	in_phase	TST	at_time	582	with_outcome	full
click_on	C8	in_room	LEFT	in_phase	TST	at_time	615	with_outcome	empty
click_on	C8	in_room	LEFT	in_phase	TST	at_time	635	with_outcome	empty
click_on	C8	in_room	LEFT	in_phase	TST	at_time	659	with_outcome	empty
phase_clicks	6	on_loc	C8	in_room	LEFT	in_phase	TST
click_on	CENTER	in_room	LEFT	in_phase	TST	at_time	675	with_outcome	open
phase_clicks	1	on_loc	CENTER	in_room	LEFT	in_phase	TST
final_click_count	10	on_loc	C1	in_room	LEFT
final_click_count	11	on_loc	C2	in_room	LEFT
final_click_count	9	on_loc	C3	in_room	LEFT
final_click_count	13	on_loc	C4	in_room	LEFT
final_click_count	9	on_loc	C5	in_room	LEFT
final_click_count	8	on_loc	C6	in_room	LEFT
final_click_count	8	on_loc	C7	in_room	LEFT
final_click_count	12	on_loc	C8	in_room	LEFT
final_click_count	3	on_loc	CENTER	in_room	LEFT
click_on	C1	in_room	RIGHT	in_phase	TST	at_time	694	with_outcome	empty
click_on	C1	in_room	RIGHT	in_phase	TST	at_time	722	with_outcome	empty
phase_clicks	2	on_loc	C1	in_room	RIGHT	in_phase	TST
click_on	C2	in_room	RIGHT	in_phase	TST	at_time	706	with_outcome	empty
click_on	C2	in_room	RIGHT	in_phase	TST	at_time	743	with_outcome	empty
phase_clicks	2	on_loc	C2	in_room	RIGHT	in_phase	TST
click_on	C3	in_room	RIGHT	in_phase	TST	at_time	697	with_outcome	empty
click_on	C3	in_room	RIGHT	in_phase	TST	at_time	735	with_outcome	empty
phase_clicks	2	on_loc	C3	in_room	RIGHT	in_phase	TST
click_on	C4	in_room	RIGHT	in_phase	TST	at_time	689	with_outcome	empty
click_on	C4	in_room	RIGHT	in_phase	TST	at_time	714	with_outcome	empty
click_on	C4	in_room	RIGHT	in_phase	TST	at_time	726	with_outcome	empty
phase_clicks	3	on_loc	C4	in_room	RIGHT	in_phase	TST
click_on	C5	in_room	RIGHT	in_phase	TST	at_time	718	with_outcome	empty
phase_clicks	1	on_loc	C5	in_room	RIGHT	in_phase	TST
click_on	C6	in_room	RIGHT	in_phase	TST	at_time	710	with_outcome	empty
phase_clicks	1	on_loc	C6	in_room	RIGHT	in_phase	TST
click_on	C7	in_room	RIGHT	in_phase	TST	at_time	701	with_outcome	empty
click_on	C7	in_room	RIGHT	in_phase	TST	at_time	739	with_outcome	empty
phase_clicks	2	on_loc	C7	in_room	RIGHT	in_phase	TST
click_on	C8	in_room	RIGHT	in_phase	TST	at_time	686	with_outcome	empty
click_on	C8	in_room	RIGHT	in_phase	TST	at_time	730	with_outcome	empty
phase_clicks	2	on_loc	C8	in_room	RIGHT	in_phase	TST
click_on	CENTER	in_room	RIGHT	in_phase	TST	at_time	747	with_outcome	open
phase_clicks	1	on_loc	CENTER	in_room	RIGHT	in_phase	TST
final_click_count	7	on_loc	C1	in_room	RIGHT
final_click_count	8	on_loc	C2	in_room	RIGHT
final_click_count	7	on_loc	C3	in_room	RIGHT
final_click_count	8	on_loc	C4	in_room	RIGHT
final_click_count	5	on_loc	C5	in_room	RIGHT
final_click_count	6	on_loc	C6	in_room	RIGHT
final_click_count	7	on_loc	C7	in_room	RIGHT
final_click_count	7	on_loc	C8	in_room	RIGHT
final_click_count	3	on_loc	CENTER	in_room	RIGHT
click_on	LEFT	in_room	CENTER	in_phase	TST	at_time	514	with_outcome	open
phase_clicks	1	on_loc	LEFT	in_room	CENTER	in_phase	TST
click_on	RIGHT	in_room	CENTER	in_phase	TST	at_time	679	with_outcome	open
phase_clicks	1	on_loc	RIGHT	in_room	CENTER	in_phase	TST
phase_clicks	0	on_loc	CENTER	in_room	CENTER	in_phase	TST
final_click_count	5	on_loc	LEFT	in_room	CENTER
final_click_count	4	on_loc	RIGHT	in_room	CENTER
final_click_count	1	on_loc	CENTER	in_room	CENTER
final_score	28
tot_time_spent	58.0	in_room	CENTER	in_phase	PRE
tot_time_spent	0.0	in_room	INSIDE	in_phase	PRE
tot_time_spent	79.0	in_room	RIGHT	in_phase	PRE
tot_time_spent	98.0	in_room	LEFT	in_phase	PRE
tot_time_spent	21.0	in_room	CENTER	in_phase	TST
tot_time_spent	0.0	in_room	INSIDE	in_phase	TST
tot_time_spent	66.0	in_room	RIGHT	in_phase	TST
tot_time_spent	160.0	in_room	LEFT	in_phase	TST
