# Supplementary material for: Intolerance of uncertainty and conditioned place preference in opioid addiction
Source: PeerJ. 2018 May 21;6:e4775. doi: 10.7717/peerj.4775 (PMC5967368; doi:10.7717/peerj.4775)
Supplement: Supplemental Information 1 — Contains raw data files from the conditioned place preference task for each participant. [file peerj-06-4775-s001.zip › Radell et al. opioid cpp task data files/patients/fox3_RPA2016-16.txt]

fox_version	3
subject	RPA2016-16
experimenter	BF
condition	THREE	room1 (left), room2 (right), low reward first
LOW_REWARD_MAX	5
LOW_REWARD_INC_AMNT	1
HI_REWARD_INC_FREQ	4000
LOW_REWARD_MIN	0
TST_START_CNT	8
HI_REWARD_INC_AMNT	10
HI_REWARD_MAX	80
TRN1_START_CNT	4
TRN2_START_CNT	6
CNT_INC_FREQ	60
END_GAME_CNT	12
HI_REWARD_MIN	0
LOW_REWARD_INC_FREQ	4000

partial_time_spent	7	in_room	CENTER	in_phase	PRE
partial_time_spent	78	in_room	RIGHT	in_phase	PRE
partial_time_spent	5	in_room	CENTER	in_phase	PRE
partial_time_spent	64	in_room	LEFT	in_phase	PRE
partial_time_spent	6	in_room	CENTER	in_phase	PRE
partial_time_spent	48	in_room	RIGHT	in_phase	PRE
partial_time_spent	6	in_room	CENTER	in_phase	PRE
partial_time_spent	21	in_room	LEFT	in_phase	PRE
high_reward_room	LEFT
click_on	C1	in_room	LEFT	in_phase	PRE	at_time	112	with_outcome	empty
click_on	C1	in_room	LEFT	in_phase	PRE	at_time	230	with_outcome	empty
phase_clicks	2	on_loc	C1	in_room	LEFT	in_phase	PRE
click_on	C2	in_room	LEFT	in_phase	PRE	at_time	122	with_outcome	empty
phase_clicks	1	on_loc	C2	in_room	LEFT	in_phase	PRE
click_on	C3	in_room	LEFT	in_phase	PRE	at_time	125	with_outcome	empty
click_on	C3	in_room	LEFT	in_phase	PRE	at_time	235	with_outcome	empty
phase_clicks	2	on_loc	C3	in_room	LEFT	in_phase	PRE
click_on	C4	in_room	LEFT	in_phase	PRE	at_time	116	with_outcome	empty
click_on	C4	in_room	LEFT	in_phase	PRE	at_time	239	with_outcome	empty
phase_clicks	2	on_loc	C4	in_room	LEFT	in_phase	PRE
click_on	C5	in_room	LEFT	in_phase	PRE	at_time	107	with_outcome	empty
click_on	C5	in_room	LEFT	in_phase	PRE	at_time	139	with_outcome	empty
click_on	C5	in_room	LEFT	in_phase	PRE	at_time	225	with_outcome	empty
phase_clicks	3	on_loc	C5	in_room	LEFT	in_phase	PRE
click_on	C6	in_room	LEFT	in_phase	PRE	at_time	96	with_outcome	empty
click_on	C6	in_room	LEFT	in_phase	PRE	at_time	143	with_outcome	empty
phase_clicks	2	on_loc	C6	in_room	LEFT	in_phase	PRE
click_on	C7	in_room	LEFT	in_phase	PRE	at_time	99	with_outcome	empty
click_on	C7	in_room	LEFT	in_phase	PRE	at_time	147	with_outcome	empty
phase_clicks	2	on_loc	C7	in_room	LEFT	in_phase	PRE
click_on	C8	in_room	LEFT	in_phase	PRE	at_time	103	with_outcome	empty
click_on	C8	in_room	LEFT	in_phase	PRE	at_time	132	with_outcome	empty
phase_clicks	2	on_loc	C8	in_room	LEFT	in_phase	PRE
click_on	CENTER	in_room	LEFT	in_phase	PRE	at_time	153	with_outcome	open
phase_clicks	1	on_loc	CENTER	in_room	LEFT	in_phase	PRE
click_on	C1	in_room	RIGHT	in_phase	PRE	at_time	34	with_outcome	empty
click_on	C1	in_room	RIGHT	in_phase	PRE	at_time	73	with_outcome	empty
click_on	C1	in_room	RIGHT	in_phase	PRE	at_time	204	with_outcome	empty
phase_clicks	3	on_loc	C1	in_room	RIGHT	in_phase	PRE
click_on	C2	in_room	RIGHT	in_phase	PRE	at_time	38	with_outcome	empty
click_on	C2	in_room	RIGHT	in_phase	PRE	at_time	195	with_outcome	empty
phase_clicks	2	on_loc	C2	in_room	RIGHT	in_phase	PRE
click_on	C3	in_room	RIGHT	in_phase	PRE	at_time	42	with_outcome	empty
click_on	C3	in_room	RIGHT	in_phase	PRE	at_time	63	with_outcome	empty
click_on	C3	in_room	RIGHT	in_phase	PRE	at_time	187	with_outcome	empty
phase_clicks	3	on_loc	C3	in_room	RIGHT	in_phase	PRE
click_on	C4	in_room	RIGHT	in_phase	PRE	at_time	22	with_outcome	empty
click_on	C4	in_room	RIGHT	in_phase	PRE	at_time	69	with_outcome	empty
click_on	C4	in_room	RIGHT	in_phase	PRE	at_time	178	with_outcome	empty
phase_clicks	3	on_loc	C4	in_room	RIGHT	in_phase	PRE
click_on	C5	in_room	RIGHT	in_phase	PRE	at_time	50	with_outcome	empty
click_on	C5	in_room	RIGHT	in_phase	PRE	at_time	79	with_outcome	empty
click_on	C5	in_room	RIGHT	in_phase	PRE	at_time	166	with_outcome	empty
click_on	C5	in_room	RIGHT	in_phase	PRE	at_time	200	with_outcome	empty
phase_clicks	4	on_loc	C5	in_room	RIGHT	in_phase	PRE
click_on	C6	in_room	RIGHT	in_phase	PRE	at_time	13	with_outcome	empty
click_on	C6	in_room	RIGHT	in_phase	PRE	at_time	55	with_outcome	empty
click_on	C6	in_room	RIGHT	in_phase	PRE	at_time	191	with_outcome	empty
phase_clicks	3	on_loc	C6	in_room	RIGHT	in_phase	PRE
click_on	C7	in_room	RIGHT	in_phase	PRE	at_time	17	with_outcome	empty
click_on	C7	in_room	RIGHT	in_phase	PRE	at_time	58	with_outcome	empty
click_on	C7	in_room	RIGHT	in_phase	PRE	at_time	182	with_outcome	empty
phase_clicks	3	on_loc	C7	in_room	RIGHT	in_phase	PRE
click_on	C8	in_room	RIGHT	in_phase	PRE	at_time	27	with_outcome	full
click_on	C8	in_room	RIGHT	in_phase	PRE	at_time	173	with_outcome	empty
phase_clicks	2	on_loc	C8	in_room	RIGHT	in_phase	PRE
click_on	CENTER	in_room	RIGHT	in_phase	PRE	at_time	83	with_outcome	open
click_on	CENTER	in_room	RIGHT	in_phase	PRE	at_time	209	with_outcome	open
phase_clicks	2	on_loc	CENTER	in_room	RIGHT	in_phase	PRE
click_on	LEFT	in_room	CENTER	in_phase	PRE	at_time	89	with_outcome	open
click_on	LEFT	in_room	CENTER	in_phase	PRE	at_time	215	with_outcome	open
phase_clicks	2	on_loc	LEFT	in_room	CENTER	in_phase	PRE
click_on	RIGHT	in_room	CENTER	in_phase	PRE	at_time	4	with_outcome	open
click_on	RIGHT	in_room	CENTER	in_phase	PRE	at_time	160	with_outcome	open
phase_clicks	2	on_loc	RIGHT	in_room	CENTER	in_phase	PRE
phase_clicks	0	on_loc	CENTER	in_room	CENTER	in_phase	PRE
partial_time_spent	8	in_room	CENTER	in_phase	TRN1
partial_time_spent	110	in_room	RIGHT	in_phase	TRN1
phase_clicks	0	on_loc	C1	in_room	LEFT	in_phase	TRN1
phase_clicks	0	on_loc	C2	in_room	LEFT	in_phase	TRN1
phase_clicks	0	on_loc	C3	in_room	LEFT	in_phase	TRN1
phase_clicks	0	on_loc	C4	in_room	LEFT	in_phase	TRN1
phase_clicks	0	on_loc	C5	in_room	LEFT	in_phase	TRN1
phase_clicks	0	on_loc	C6	in_room	LEFT	in_phase	TRN1
phase_clicks	0	on_loc	C7	in_room	LEFT	in_phase	TRN1
phase_clicks	0	on_loc	C8	in_room	LEFT	in_phase	TRN1
phase_clicks	0	on_loc	CENTER	in_room	LEFT	in_phase	TRN1
click_on	C1	in_room	RIGHT	in_phase	TRN1	at_time	287	with_outcome	empty
click_on	C1	in_room	RIGHT	in_phase	TRN1	at_time	346	with_outcome	empty
phase_clicks	2	on_loc	C1	in_room	RIGHT	in_phase	TRN1
click_on	C2	in_room	RIGHT	in_phase	TRN1	at_time	291	with_outcome	empty
click_on	C2	in_room	RIGHT	in_phase	TRN1	at_time	301	with_outcome	empty
click_on	C2	in_room	RIGHT	in_phase	TRN1	at_time	340	with_outcome	full
phase_clicks	3	on_loc	C2	in_room	RIGHT	in_phase	TRN1
click_on	C3	in_room	RIGHT	in_phase	TRN1	at_time	283	with_outcome	empty
click_on	C3	in_room	RIGHT	in_phase	TRN1	at_time	311	with_outcome	empty
click_on	C3	in_room	RIGHT	in_phase	TRN1	at_time	354	with_outcome	empty
phase_clicks	3	on_loc	C3	in_room	RIGHT	in_phase	TRN1
click_on	C4	in_room	RIGHT	in_phase	TRN1	at_time	278	with_outcome	empty
click_on	C4	in_room	RIGHT	in_phase	TRN1	at_time	307	with_outcome	empty
click_on	C4	in_room	RIGHT	in_phase	TRN1	at_time	335	with_outcome	empty
click_on	C4	in_room	RIGHT	in_phase	TRN1	at_time	350	with_outcome	empty
phase_clicks	4	on_loc	C4	in_room	RIGHT	in_phase	TRN1
click_on	C5	in_room	RIGHT	in_phase	TRN1	at_time	262	with_outcome	empty
click_on	C5	in_room	RIGHT	in_phase	TRN1	at_time	322	with_outcome	empty
click_on	C5	in_room	RIGHT	in_phase	TRN1	at_time	365	with_outcome	empty
phase_clicks	3	on_loc	C5	in_room	RIGHT	in_phase	TRN1
click_on	C6	in_room	RIGHT	in_phase	TRN1	at_time	271	with_outcome	empty
click_on	C6	in_room	RIGHT	in_phase	TRN1	at_time	317	with_outcome	empty
click_on	C6	in_room	RIGHT	in_phase	TRN1	at_time	360	with_outcome	empty
phase_clicks	3	on_loc	C6	in_room	RIGHT	in_phase	TRN1
click_on	C7	in_room	RIGHT	in_phase	TRN1	at_time	266	with_outcome	empty
click_on	C7	in_room	RIGHT	in_phase	TRN1	at_time	297	with_outcome	empty
click_on	C7	in_room	RIGHT	in_phase	TRN1	at_time	326	with_outcome	empty
click_on	C7	in_room	RIGHT	in_phase	TRN1	at_time	369	with_outcome	empty
phase_clicks	4	on_loc	C7	in_room	RIGHT	in_phase	TRN1
click_on	C8	in_room	RIGHT	in_phase	TRN1	at_time	275	with_outcome	empty
click_on	C8	in_room	RIGHT	in_phase	TRN1	at_time	330	with_outcome	empty
phase_clicks	2	on_loc	C8	in_room	RIGHT	in_phase	TRN1
phase_clicks	0	on_loc	CENTER	in_room	RIGHT	in_phase	TRN1
phase_clicks	0	on_loc	LEFT	in_room	CENTER	in_phase	TRN1
click_on	RIGHT	in_room	CENTER	in_phase	TRN1	at_time	256	with_outcome	open
phase_clicks	1	on_loc	RIGHT	in_room	CENTER	in_phase	TRN1
phase_clicks	0	on_loc	CENTER	in_room	CENTER	in_phase	TRN1
partial_time_spent	46	in_room	CENTER	in_phase	TRN2
partial_time_spent	73	in_room	LEFT	in_phase	TRN2
click_on	C1	in_room	LEFT	in_phase	TRN2	at_time	429	with_outcome	full
click_on	C1	in_room	LEFT	in_phase	TRN2	at_time	469	with_outcome	full
phase_clicks	2	on_loc	C1	in_room	LEFT	in_phase	TRN2
click_on	C2	in_room	LEFT	in_phase	TRN2	at_time	465	with_outcome	empty
phase_clicks	1	on_loc	C2	in_room	LEFT	in_phase	TRN2
click_on	C3	in_room	LEFT	in_phase	TRN2	at_time	461	with_outcome	full
click_on	C3	in_room	LEFT	in_phase	TRN2	at_time	483	with_outcome	full
phase_clicks	2	on_loc	C3	in_room	LEFT	in_phase	TRN2
click_on	C4	in_room	LEFT	in_phase	TRN2	at_time	457	with_outcome	empty
click_on	C4	in_room	LEFT	in_phase	TRN2	at_time	487	with_outcome	full
phase_clicks	2	on_loc	C4	in_room	LEFT	in_phase	TRN2
click_on	C5	in_room	LEFT	in_phase	TRN2	at_time	435	with_outcome	full
click_on	C5	in_room	LEFT	in_phase	TRN2	at_time	477	with_outcome	full
phase_clicks	2	on_loc	C5	in_room	LEFT	in_phase	TRN2
click_on	C6	in_room	LEFT	in_phase	TRN2	at_time	439	with_outcome	full
phase_clicks	1	on_loc	C6	in_room	LEFT	in_phase	TRN2
click_on	C7	in_room	LEFT	in_phase	TRN2	at_time	443	with_outcome	full
click_on	C7	in_room	LEFT	in_phase	TRN2	at_time	492	with_outcome	full
phase_clicks	2	on_loc	C7	in_room	LEFT	in_phase	TRN2
click_on	C8	in_room	LEFT	in_phase	TRN2	at_time	451	with_outcome	full
click_on	C8	in_room	LEFT	in_phase	TRN2	at_time	497	with_outcome	empty
phase_clicks	2	on_loc	C8	in_room	LEFT	in_phase	TRN2
phase_clicks	0	on_loc	CENTER	in_room	LEFT	in_phase	TRN2
phase_clicks	0	on_loc	C1	in_room	RIGHT	in_phase	TRN2
phase_clicks	0	on_loc	C2	in_room	RIGHT	in_phase	TRN2
phase_clicks	0	on_loc	C3	in_room	RIGHT	in_phase	TRN2
phase_clicks	0	on_loc	C4	in_room	RIGHT	in_phase	TRN2
phase_clicks	0	on_loc	C5	in_room	RIGHT	in_phase	TRN2
phase_clicks	0	on_loc	C6	in_room	RIGHT	in_phase	TRN2
phase_clicks	0	on_loc	C7	in_room	RIGHT	in_phase	TRN2
phase_clicks	0	on_loc	C8	in_room	RIGHT	in_phase	TRN2
phase_clicks	0	on_loc	CENTER	in_room	RIGHT	in_phase	TRN2
click_on	LEFT	in_room	CENTER	in_phase	TRN2	at_time	423	with_outcome	open
phase_clicks	1	on_loc	LEFT	in_room	CENTER	in_phase	TRN2
phase_clicks	0	on_loc	RIGHT	in_room	CENTER	in_phase	TRN2
phase_clicks	0	on_loc	CENTER	in_room	CENTER	in_phase	TRN2
partial_time_spent	8	in_room	CENTER	in_phase	TST
partial_time_spent	109	in_room	LEFT	in_phase	TST
partial_time_spent	6	in_room	CENTER	in_phase	TST
partial_time_spent	98	in_room	RIGHT	in_phase	TST
partial_time_spent	7	in_room	CENTER	in_phase	TST
partial_time_spent	8	in_room	RIGHT	in_phase	TST
click_on	C1	in_room	LEFT	in_phase	TST	at_time	523	with_outcome	empty
click_on	C1	in_room	LEFT	in_phase	TST	at_time	570	with_outcome	empty
click_on	C1	in_room	LEFT	in_phase	TST	at_time	607	with_outcome	empty
phase_clicks	3	on_loc	C1	in_room	LEFT	in_phase	TST
click_on	C2	in_room	LEFT	in_phase	TST	at_time	539	with_outcome	empty
click_on	C2	in_room	LEFT	in_phase	TST	at_time	565	with_outcome	empty
click_on	C2	in_room	LEFT	in_phase	TST	at_time	601	with_outcome	empty
phase_clicks	3	on_loc	C2	in_room	LEFT	in_phase	TST
click_on	C3	in_room	LEFT	in_phase	TST	at_time	561	with_outcome	empty
click_on	C3	in_room	LEFT	in_phase	TST	at_time	597	with_outcome	empty
phase_clicks	2	on_loc	C3	in_room	LEFT	in_phase	TST
click_on	C4	in_room	LEFT	in_phase	TST	at_time	556	with_outcome	empty
click_on	C4	in_room	LEFT	in_phase	TST	at_time	594	with_outcome	empty
phase_clicks	2	on_loc	C4	in_room	LEFT	in_phase	TST
click_on	C5	in_room	LEFT	in_phase	TST	at_time	530	with_outcome	empty
click_on	C5	in_room	LEFT	in_phase	TST	at_time	577	with_outcome	empty
click_on	C5	in_room	LEFT	in_phase	TST	at_time	621	with_outcome	full
phase_clicks	3	on_loc	C5	in_room	LEFT	in_phase	TST
click_on	C6	in_room	LEFT	in_phase	TST	at_time	544	with_outcome	empty
click_on	C6	in_room	LEFT	in_phase	TST	at_time	581	with_outcome	empty
click_on	C6	in_room	LEFT	in_phase	TST	at_time	617	with_outcome	empty
phase_clicks	3	on_loc	C6	in_room	LEFT	in_phase	TST
click_on	C7	in_room	LEFT	in_phase	TST	at_time	548	with_outcome	empty
click_on	C7	in_room	LEFT	in_phase	TST	at_time	584	with_outcome	empty
phase_clicks	2	on_loc	C7	in_room	LEFT	in_phase	TST
click_on	C8	in_room	LEFT	in_phase	TST	at_time	552	with_outcome	empty
click_on	C8	in_room	LEFT	in_phase	TST	at_time	589	with_outcome	empty
phase_clicks	2	on_loc	C8	in_room	LEFT	in_phase	TST
click_on	CENTER	in_room	LEFT	in_phase	TST	at_time	625	with_outcome	open
phase_clicks	1	on_loc	CENTER	in_room	LEFT	in_phase	TST
final_click_count	7	on_loc	C1	in_room	LEFT
final_click_count	5	on_loc	C2	in_room	LEFT
final_click_count	6	on_loc	C3	in_room	LEFT
final_click_count	6	on_loc	C4	in_room	LEFT
final_click_count	8	on_loc	C5	in_room	LEFT
final_click_count	6	on_loc	C6	in_room	LEFT
final_click_count	6	on_loc	C7	in_room	LEFT
final_click_count	6	on_loc	C8	in_room	LEFT
final_click_count	2	on_loc	CENTER	in_room	LEFT
click_on	C1	in_room	RIGHT	in_phase	TST	at_time	670	with_outcome	empty
phase_clicks	1	on_loc	C1	in_room	RIGHT	in_phase	TST
click_on	C2	in_room	RIGHT	in_phase	TST	at_time	666	with_outcome	full
click_on	C2	in_room	RIGHT	in_phase	TST	at_time	696	with_outcome	empty
phase_clicks	2	on_loc	C2	in_room	RIGHT	in_phase	TST
click_on	C3	in_room	RIGHT	in_phase	TST	at_time	661	with_outcome	empty
click_on	C3	in_room	RIGHT	in_phase	TST	at_time	700	with_outcome	empty
phase_clicks	2	on_loc	C3	in_room	RIGHT	in_phase	TST
click_on	C4	in_room	RIGHT	in_phase	TST	at_time	657	with_outcome	empty
click_on	C4	in_room	RIGHT	in_phase	TST	at_time	679	with_outcome	empty
click_on	C4	in_room	RIGHT	in_phase	TST	at_time	706	with_outcome	empty
phase_clicks	3	on_loc	C4	in_room	RIGHT	in_phase	TST
click_on	C5	in_room	RIGHT	in_phase	TST	at_time	639	with_outcome	empty
click_on	C5	in_room	RIGHT	in_phase	TST	at_time	675	with_outcome	empty
click_on	C5	in_room	RIGHT	in_phase	TST	at_time	691	with_outcome	empty
click_on	C5	in_room	RIGHT	in_phase	TST	at_time	714	with_outcome	empty
click_on	C5	in_room	RIGHT	in_phase	TST	at_time	746	with_outcome	empty
phase_clicks	5	on_loc	C5	in_room	RIGHT	in_phase	TST
click_on	C6	in_room	RIGHT	in_phase	TST	at_time	644	with_outcome	empty
click_on	C6	in_room	RIGHT	in_phase	TST	at_time	710	with_outcome	empty
phase_clicks	2	on_loc	C6	in_room	RIGHT	in_phase	TST
click_on	C7	in_room	RIGHT	in_phase	TST	at_time	649	with_outcome	empty
click_on	C7	in_room	RIGHT	in_phase	TST	at_time	719	with_outcome	empty
phase_clicks	2	on_loc	C7	in_room	RIGHT	in_phase	TST
click_on	C8	in_room	RIGHT	in_phase	TST	at_time	653	with_outcome	empty
click_on	C8	in_room	RIGHT	in_phase	TST	at_time	685	with_outcome	empty
click_on	C8	in_room	RIGHT	in_phase	TST	at_time	723	with_outcome	empty
phase_clicks	3	on_loc	C8	in_room	RIGHT	in_phase	TST
click_on	CENTER	in_room	RIGHT	in_phase	TST	at_time	730	with_outcome	open
phase_clicks	1	on_loc	CENTER	in_room	RIGHT	in_phase	TST
final_click_count	6	on_loc	C1	in_room	RIGHT
final_click_count	7	on_loc	C2	in_room	RIGHT
final_click_count	8	on_loc	C3	in_room	RIGHT
final_click_count	10	on_loc	C4	in_room	RIGHT
final_click_count	12	on_loc	C5	in_room	RIGHT
final_click_count	8	on_loc	C6	in_room	RIGHT
final_click_count	9	on_loc	C7	in_room	RIGHT
final_click_count	7	on_loc	C8	in_room	RIGHT
final_click_count	3	on_loc	CENTER	in_room	RIGHT
click_on	LEFT	in_room	CENTER	in_phase	TST	at_time	516	with_outcome	open
phase_clicks	1	on_loc	LEFT	in_room	CENTER	in_phase	TST
click_on	RIGHT	in_room	CENTER	in_phase	TST	at_time	632	with_outcome	open
click_on	RIGHT	in_room	CENTER	in_phase	TST	at_time	738	with_outcome	open
phase_clicks	2	on_loc	RIGHT	in_room	CENTER	in_phase	TST
phase_clicks	0	on_loc	CENTER	in_room	CENTER	in_phase	TST
final_click_count	4	on_loc	LEFT	in_room	CENTER
final_click_count	5	on_loc	RIGHT	in_room	CENTER
final_click_count	1	on_loc	CENTER	in_room	CENTER
final_score	15
tot_time_spent	24.0	in_room	CENTER	in_phase	PRE
tot_time_spent	0.0	in_room	INSIDE	in_phase	PRE
tot_time_spent	85.0	in_room	LEFT	in_phase	PRE
tot_time_spent	126.0	in_room	RIGHT	in_phase	PRE
tot_time_spent	21.0	in_room	CENTER	in_phase	TST
tot_time_spent	0.0	in_room	INSIDE	in_phase	TST
tot_time_spent	109.0	in_room	LEFT	in_phase	TST
tot_time_spent	106.0	in_room	RIGHT	in_phase	TST
