# Supplementary material for: Intolerance of uncertainty and conditioned place preference in opioid addiction
Source: PeerJ. 2018 May 21;6:e4775. doi: 10.7717/peerj.4775 (PMC5967368; doi:10.7717/peerj.4775)
Supplement: Supplemental Information 1 — Contains raw data files from the conditioned place preference task for each participant. [file peerj-06-4775-s001.zip › Radell et al. opioid cpp task data files/patients/fox3_RPA2016-17.txt]

fox_version	3
subject	RPA2016-17
experimenter	BF
condition	FOUR	room1 (right), room2 (left), low reward first
CNT_INC_FREQ	60
TST_START_CNT	8
HI_REWARD_INC_FREQ	4000
LOW_REWARD_INC_AMNT	1
TRN1_START_CNT	4
HI_REWARD_MAX	80
HI_REWARD_MIN	0
LOW_REWARD_INC_FREQ	4000
HI_REWARD_INC_AMNT	10
LOW_REWARD_MIN	0
LOW_REWARD_MAX	5
END_GAME_CNT	12
TRN2_START_CNT	6

partial_time_spent	12	in_room	CENTER	in_phase	PRE
partial_time_spent	112	in_room	RIGHT	in_phase	PRE
partial_time_spent	5	in_room	CENTER	in_phase	PRE
partial_time_spent	71	in_room	LEFT	in_phase	PRE
partial_time_spent	5	in_room	CENTER	in_phase	PRE
partial_time_spent	31	in_room	RIGHT	in_phase	PRE
high_reward_room	LEFT
click_on	C1	in_room	LEFT	in_phase	PRE	at_time	148	with_outcome	full
click_on	C1	in_room	LEFT	in_phase	PRE	at_time	187	with_outcome	empty
phase_clicks	2	on_loc	C1	in_room	LEFT	in_phase	PRE
click_on	C2	in_room	LEFT	in_phase	PRE	at_time	144	with_outcome	empty
click_on	C2	in_room	LEFT	in_phase	PRE	at_time	191	with_outcome	empty
phase_clicks	2	on_loc	C2	in_room	LEFT	in_phase	PRE
click_on	C3	in_room	LEFT	in_phase	PRE	at_time	169	with_outcome	empty
phase_clicks	1	on_loc	C3	in_room	LEFT	in_phase	PRE
click_on	C4	in_room	LEFT	in_phase	PRE	at_time	158	with_outcome	empty
phase_clicks	1	on_loc	C4	in_room	LEFT	in_phase	PRE
click_on	C5	in_room	LEFT	in_phase	PRE	at_time	153	with_outcome	empty
click_on	C5	in_room	LEFT	in_phase	PRE	at_time	183	with_outcome	empty
phase_clicks	2	on_loc	C5	in_room	LEFT	in_phase	PRE
click_on	C6	in_room	LEFT	in_phase	PRE	at_time	179	with_outcome	empty
phase_clicks	1	on_loc	C6	in_room	LEFT	in_phase	PRE
click_on	C7	in_room	LEFT	in_phase	PRE	at_time	136	with_outcome	empty
click_on	C7	in_room	LEFT	in_phase	PRE	at_time	174	with_outcome	empty
phase_clicks	2	on_loc	C7	in_room	LEFT	in_phase	PRE
click_on	C8	in_room	LEFT	in_phase	PRE	at_time	163	with_outcome	empty
phase_clicks	1	on_loc	C8	in_room	LEFT	in_phase	PRE
click_on	CENTER	in_room	LEFT	in_phase	PRE	at_time	198	with_outcome	open
phase_clicks	1	on_loc	CENTER	in_room	LEFT	in_phase	PRE
click_on	C1	in_room	RIGHT	in_phase	PRE	at_time	94	with_outcome	empty
phase_clicks	1	on_loc	C1	in_room	RIGHT	in_phase	PRE
click_on	C2	in_room	RIGHT	in_phase	PRE	at_time	39	with_outcome	empty
click_on	C2	in_room	RIGHT	in_phase	PRE	at_time	90	with_outcome	empty
click_on	C2	in_room	RIGHT	in_phase	PRE	at_time	231	with_outcome	empty
phase_clicks	3	on_loc	C2	in_room	RIGHT	in_phase	PRE
click_on	C3	in_room	RIGHT	in_phase	PRE	at_time	83	with_outcome	empty
phase_clicks	1	on_loc	C3	in_room	RIGHT	in_phase	PRE
click_on	C4	in_room	RIGHT	in_phase	PRE	at_time	25	with_outcome	empty
click_on	C4	in_room	RIGHT	in_phase	PRE	at_time	77	with_outcome	empty
click_on	C4	in_room	RIGHT	in_phase	PRE	at_time	215	with_outcome	empty
phase_clicks	3	on_loc	C4	in_room	RIGHT	in_phase	PRE
click_on	C5	in_room	RIGHT	in_phase	PRE	at_time	17	with_outcome	empty
click_on	C5	in_room	RIGHT	in_phase	PRE	at_time	56	with_outcome	empty
click_on	C5	in_room	RIGHT	in_phase	PRE	at_time	101	with_outcome	empty
click_on	C5	in_room	RIGHT	in_phase	PRE	at_time	221	with_outcome	empty
phase_clicks	4	on_loc	C5	in_room	RIGHT	in_phase	PRE
click_on	C6	in_room	RIGHT	in_phase	PRE	at_time	47	with_outcome	empty
click_on	C6	in_room	RIGHT	in_phase	PRE	at_time	105	with_outcome	empty
click_on	C6	in_room	RIGHT	in_phase	PRE	at_time	236	with_outcome	empty
phase_clicks	3	on_loc	C6	in_room	RIGHT	in_phase	PRE
click_on	C7	in_room	RIGHT	in_phase	PRE	at_time	31	with_outcome	empty
click_on	C7	in_room	RIGHT	in_phase	PRE	at_time	65	with_outcome	empty
click_on	C7	in_room	RIGHT	in_phase	PRE	at_time	109	with_outcome	empty
phase_clicks	3	on_loc	C7	in_room	RIGHT	in_phase	PRE
click_on	C8	in_room	RIGHT	in_phase	PRE	at_time	71	with_outcome	full
click_on	C8	in_room	RIGHT	in_phase	PRE	at_time	226	with_outcome	empty
phase_clicks	2	on_loc	C8	in_room	RIGHT	in_phase	PRE
click_on	CENTER	in_room	RIGHT	in_phase	PRE	at_time	121	with_outcome	open
phase_clicks	1	on_loc	CENTER	in_room	RIGHT	in_phase	PRE
click_on	LEFT	in_room	CENTER	in_phase	PRE	at_time	127	with_outcome	open
phase_clicks	1	on_loc	LEFT	in_room	CENTER	in_phase	PRE
click_on	RIGHT	in_room	CENTER	in_phase	PRE	at_time	8	with_outcome	open
click_on	RIGHT	in_room	CENTER	in_phase	PRE	at_time	204	with_outcome	open
phase_clicks	2	on_loc	RIGHT	in_room	CENTER	in_phase	PRE
phase_clicks	0	on_loc	CENTER	in_room	CENTER	in_phase	PRE
partial_time_spent	9	in_room	CENTER	in_phase	TRN1
partial_time_spent	110	in_room	RIGHT	in_phase	TRN1
phase_clicks	0	on_loc	C1	in_room	LEFT	in_phase	TRN1
phase_clicks	0	on_loc	C2	in_room	LEFT	in_phase	TRN1
phase_clicks	0	on_loc	C3	in_room	LEFT	in_phase	TRN1
phase_clicks	0	on_loc	C4	in_room	LEFT	in_phase	TRN1
phase_clicks	0	on_loc	C5	in_room	LEFT	in_phase	TRN1
phase_clicks	0	on_loc	C6	in_room	LEFT	in_phase	TRN1
phase_clicks	0	on_loc	C7	in_room	LEFT	in_phase	TRN1
phase_clicks	0	on_loc	C8	in_room	LEFT	in_phase	TRN1
phase_clicks	0	on_loc	CENTER	in_room	LEFT	in_phase	TRN1
click_on	C1	in_room	RIGHT	in_phase	TRN1	at_time	274	with_outcome	empty
click_on	C1	in_room	RIGHT	in_phase	TRN1	at_time	320	with_outcome	empty
click_on	C1	in_room	RIGHT	in_phase	TRN1	at_time	355	with_outcome	empty
phase_clicks	3	on_loc	C1	in_room	RIGHT	in_phase	TRN1
click_on	C2	in_room	RIGHT	in_phase	TRN1	at_time	315	with_outcome	empty
click_on	C2	in_room	RIGHT	in_phase	TRN1	at_time	351	with_outcome	empty
phase_clicks	2	on_loc	C2	in_room	RIGHT	in_phase	TRN1
click_on	C3	in_room	RIGHT	in_phase	TRN1	at_time	305	with_outcome	empty
click_on	C3	in_room	RIGHT	in_phase	TRN1	at_time	347	with_outcome	empty
phase_clicks	2	on_loc	C3	in_room	RIGHT	in_phase	TRN1
click_on	C4	in_room	RIGHT	in_phase	TRN1	at_time	279	with_outcome	empty
click_on	C4	in_room	RIGHT	in_phase	TRN1	at_time	344	with_outcome	empty
phase_clicks	2	on_loc	C4	in_room	RIGHT	in_phase	TRN1
click_on	C5	in_room	RIGHT	in_phase	TRN1	at_time	299	with_outcome	empty
click_on	C5	in_room	RIGHT	in_phase	TRN1	at_time	324	with_outcome	empty
click_on	C5	in_room	RIGHT	in_phase	TRN1	at_time	368	with_outcome	empty
phase_clicks	3	on_loc	C5	in_room	RIGHT	in_phase	TRN1
click_on	C6	in_room	RIGHT	in_phase	TRN1	at_time	267	with_outcome	full
click_on	C6	in_room	RIGHT	in_phase	TRN1	at_time	310	with_outcome	empty
click_on	C6	in_room	RIGHT	in_phase	TRN1	at_time	328	with_outcome	empty
phase_clicks	3	on_loc	C6	in_room	RIGHT	in_phase	TRN1
click_on	C7	in_room	RIGHT	in_phase	TRN1	at_time	284	with_outcome	empty
click_on	C7	in_room	RIGHT	in_phase	TRN1	at_time	331	with_outcome	empty
phase_clicks	2	on_loc	C7	in_room	RIGHT	in_phase	TRN1
click_on	C8	in_room	RIGHT	in_phase	TRN1	at_time	289	with_outcome	empty
click_on	C8	in_room	RIGHT	in_phase	TRN1	at_time	336	with_outcome	empty
phase_clicks	2	on_loc	C8	in_room	RIGHT	in_phase	TRN1
phase_clicks	0	on_loc	CENTER	in_room	RIGHT	in_phase	TRN1
phase_clicks	0	on_loc	LEFT	in_room	CENTER	in_phase	TRN1
click_on	RIGHT	in_room	CENTER	in_phase	TRN1	at_time	256	with_outcome	open
phase_clicks	1	on_loc	RIGHT	in_room	CENTER	in_phase	TRN1
phase_clicks	0	on_loc	CENTER	in_room	CENTER	in_phase	TRN1
partial_time_spent	6	in_room	CENTER	in_phase	TRN2
partial_time_spent	113	in_room	LEFT	in_phase	TRN2
click_on	C1	in_room	LEFT	in_phase	TRN2	at_time	409	with_outcome	full
click_on	C1	in_room	LEFT	in_phase	TRN2	at_time	473	with_outcome	empty
phase_clicks	2	on_loc	C1	in_room	LEFT	in_phase	TRN2
click_on	C2	in_room	LEFT	in_phase	TRN2	at_time	469	with_outcome	empty
phase_clicks	1	on_loc	C2	in_room	LEFT	in_phase	TRN2
click_on	C3	in_room	LEFT	in_phase	TRN2	at_time	395	with_outcome	full
click_on	C3	in_room	LEFT	in_phase	TRN2	at_time	426	with_outcome	empty
click_on	C3	in_room	LEFT	in_phase	TRN2	at_time	466	with_outcome	empty
phase_clicks	3	on_loc	C3	in_room	LEFT	in_phase	TRN2
click_on	C4	in_room	LEFT	in_phase	TRN2	at_time	430	with_outcome	empty
click_on	C4	in_room	LEFT	in_phase	TRN2	at_time	461	with_outcome	empty
click_on	C4	in_room	LEFT	in_phase	TRN2	at_time	499	with_outcome	full
phase_clicks	3	on_loc	C4	in_room	LEFT	in_phase	TRN2
click_on	C5	in_room	LEFT	in_phase	TRN2	at_time	438	with_outcome	full
click_on	C5	in_room	LEFT	in_phase	TRN2	at_time	478	with_outcome	full
phase_clicks	2	on_loc	C5	in_room	LEFT	in_phase	TRN2
click_on	C6	in_room	LEFT	in_phase	TRN2	at_time	401	with_outcome	full
click_on	C6	in_room	LEFT	in_phase	TRN2	at_time	444	with_outcome	full
click_on	C6	in_room	LEFT	in_phase	TRN2	at_time	483	with_outcome	full
phase_clicks	3	on_loc	C6	in_room	LEFT	in_phase	TRN2
click_on	C7	in_room	LEFT	in_phase	TRN2	at_time	418	with_outcome	empty
click_on	C7	in_room	LEFT	in_phase	TRN2	at_time	448	with_outcome	full
click_on	C7	in_room	LEFT	in_phase	TRN2	at_time	487	with_outcome	full
phase_clicks	3	on_loc	C7	in_room	LEFT	in_phase	TRN2
click_on	C8	in_room	LEFT	in_phase	TRN2	at_time	454	with_outcome	full
click_on	C8	in_room	LEFT	in_phase	TRN2	at_time	492	with_outcome	full
phase_clicks	2	on_loc	C8	in_room	LEFT	in_phase	TRN2
phase_clicks	0	on_loc	CENTER	in_room	LEFT	in_phase	TRN2
phase_clicks	0	on_loc	C1	in_room	RIGHT	in_phase	TRN2
phase_clicks	0	on_loc	C2	in_room	RIGHT	in_phase	TRN2
phase_clicks	0	on_loc	C3	in_room	RIGHT	in_phase	TRN2
phase_clicks	0	on_loc	C4	in_room	RIGHT	in_phase	TRN2
phase_clicks	0	on_loc	C5	in_room	RIGHT	in_phase	TRN2
phase_clicks	0	on_loc	C6	in_room	RIGHT	in_phase	TRN2
phase_clicks	0	on_loc	C7	in_room	RIGHT	in_phase	TRN2
phase_clicks	0	on_loc	C8	in_room	RIGHT	in_phase	TRN2
phase_clicks	0	on_loc	CENTER	in_room	RIGHT	in_phase	TRN2
click_on	LEFT	in_room	CENTER	in_phase	TRN2	at_time	383	with_outcome	open
phase_clicks	1	on_loc	LEFT	in_room	CENTER	in_phase	TRN2
phase_clicks	0	on_loc	RIGHT	in_room	CENTER	in_phase	TRN2
phase_clicks	0	on_loc	CENTER	in_room	CENTER	in_phase	TRN2
partial_time_spent	10	in_room	CENTER	in_phase	TST
partial_time_spent	88	in_room	RIGHT	in_phase	TST
partial_time_spent	5	in_room	CENTER	in_phase	TST
partial_time_spent	135	in_room	LEFT	in_phase	TST
click_on	C1	in_room	LEFT	in_phase	TST	at_time	636	with_outcome	empty
click_on	C1	in_room	LEFT	in_phase	TST	at_time	680	with_outcome	empty
click_on	C1	in_room	LEFT	in_phase	TST	at_time	725	with_outcome	empty
phase_clicks	3	on_loc	C1	in_room	LEFT	in_phase	TST
click_on	C2	in_room	LEFT	in_phase	TST	at_time	642	with_outcome	empty
click_on	C2	in_room	LEFT	in_phase	TST	at_time	693	with_outcome	empty
click_on	C2	in_room	LEFT	in_phase	TST	at_time	729	with_outcome	empty
phase_clicks	3	on_loc	C2	in_room	LEFT	in_phase	TST
click_on	C3	in_room	LEFT	in_phase	TST	at_time	620	with_outcome	empty
click_on	C3	in_room	LEFT	in_phase	TST	at_time	646	with_outcome	empty
click_on	C3	in_room	LEFT	in_phase	TST	at_time	710	with_outcome	empty
phase_clicks	3	on_loc	C3	in_room	LEFT	in_phase	TST
click_on	C4	in_room	LEFT	in_phase	TST	at_time	650	with_outcome	empty
click_on	C4	in_room	LEFT	in_phase	TST	at_time	706	with_outcome	empty
click_on	C4	in_room	LEFT	in_phase	TST	at_time	746	with_outcome	empty
phase_clicks	3	on_loc	C4	in_room	LEFT	in_phase	TST
click_on	C5	in_room	LEFT	in_phase	TST	at_time	625	with_outcome	empty
click_on	C5	in_room	LEFT	in_phase	TST	at_time	669	with_outcome	empty
click_on	C5	in_room	LEFT	in_phase	TST	at_time	685	with_outcome	empty
click_on	C5	in_room	LEFT	in_phase	TST	at_time	720	with_outcome	empty
phase_clicks	4	on_loc	C5	in_room	LEFT	in_phase	TST
click_on	C6	in_room	LEFT	in_phase	TST	at_time	665	with_outcome	empty
click_on	C6	in_room	LEFT	in_phase	TST	at_time	689	with_outcome	empty
click_on	C6	in_room	LEFT	in_phase	TST	at_time	716	with_outcome	empty
click_on	C6	in_room	LEFT	in_phase	TST	at_time	738	with_outcome	empty
phase_clicks	4	on_loc	C6	in_room	LEFT	in_phase	TST
click_on	C7	in_room	LEFT	in_phase	TST	at_time	630	with_outcome	empty
click_on	C7	in_room	LEFT	in_phase	TST	at_time	660	with_outcome	empty
click_on	C7	in_room	LEFT	in_phase	TST	at_time	701	with_outcome	empty
click_on	C7	in_room	LEFT	in_phase	TST	at_time	733	with_outcome	full
phase_clicks	4	on_loc	C7	in_room	LEFT	in_phase	TST
click_on	C8	in_room	LEFT	in_phase	TST	at_time	656	with_outcome	empty
click_on	C8	in_room	LEFT	in_phase	TST	at_time	697	with_outcome	empty
click_on	C8	in_room	LEFT	in_phase	TST	at_time	741	with_outcome	empty
phase_clicks	3	on_loc	C8	in_room	LEFT	in_phase	TST
phase_clicks	0	on_loc	CENTER	in_room	LEFT	in_phase	TST
final_click_count	7	on_loc	C1	in_room	LEFT
final_click_count	6	on_loc	C2	in_room	LEFT
final_click_count	7	on_loc	C3	in_room	LEFT
final_click_count	7	on_loc	C4	in_room	LEFT
final_click_count	8	on_loc	C5	in_room	LEFT
final_click_count	8	on_loc	C6	in_room	LEFT
final_click_count	9	on_loc	C7	in_room	LEFT
final_click_count	6	on_loc	C8	in_room	LEFT
final_click_count	1	on_loc	CENTER	in_room	LEFT
click_on	C1	in_room	RIGHT	in_phase	TST	at_time	533	with_outcome	empty
click_on	C1	in_room	RIGHT	in_phase	TST	at_time	558	with_outcome	empty
click_on	C1	in_room	RIGHT	in_phase	TST	at_time	595	with_outcome	empty
phase_clicks	3	on_loc	C1	in_room	RIGHT	in_phase	TST
click_on	C2	in_room	RIGHT	in_phase	TST	at_time	563	with_outcome	empty
phase_clicks	1	on_loc	C2	in_room	RIGHT	in_phase	TST
click_on	C3	in_room	RIGHT	in_phase	TST	at_time	568	with_outcome	empty
phase_clicks	1	on_loc	C3	in_room	RIGHT	in_phase	TST
click_on	C4	in_room	RIGHT	in_phase	TST	at_time	538	with_outcome	empty
click_on	C4	in_room	RIGHT	in_phase	TST	at_time	571	with_outcome	empty
phase_clicks	2	on_loc	C4	in_room	RIGHT	in_phase	TST
click_on	C5	in_room	RIGHT	in_phase	TST	at_time	553	with_outcome	empty
click_on	C5	in_room	RIGHT	in_phase	TST	at_time	589	with_outcome	empty
phase_clicks	2	on_loc	C5	in_room	RIGHT	in_phase	TST
click_on	C6	in_room	RIGHT	in_phase	TST	at_time	550	with_outcome	empty
click_on	C6	in_room	RIGHT	in_phase	TST	at_time	584	with_outcome	empty
phase_clicks	2	on_loc	C6	in_room	RIGHT	in_phase	TST
click_on	C7	in_room	RIGHT	in_phase	TST	at_time	528	with_outcome	empty
click_on	C7	in_room	RIGHT	in_phase	TST	at_time	545	with_outcome	empty
click_on	C7	in_room	RIGHT	in_phase	TST	at_time	579	with_outcome	empty
phase_clicks	3	on_loc	C7	in_room	RIGHT	in_phase	TST
click_on	C8	in_room	RIGHT	in_phase	TST	at_time	576	with_outcome	empty
phase_clicks	1	on_loc	C8	in_room	RIGHT	in_phase	TST
click_on	CENTER	in_room	RIGHT	in_phase	TST	at_time	605	with_outcome	open
phase_clicks	1	on_loc	CENTER	in_room	RIGHT	in_phase	TST
final_click_count	7	on_loc	C1	in_room	RIGHT
final_click_count	6	on_loc	C2	in_room	RIGHT
final_click_count	4	on_loc	C3	in_room	RIGHT
final_click_count	7	on_loc	C4	in_room	RIGHT
final_click_count	9	on_loc	C5	in_room	RIGHT
final_click_count	8	on_loc	C6	in_room	RIGHT
final_click_count	8	on_loc	C7	in_room	RIGHT
final_click_count	5	on_loc	C8	in_room	RIGHT
final_click_count	2	on_loc	CENTER	in_room	RIGHT
click_on	LEFT	in_room	CENTER	in_phase	TST	at_time	610	with_outcome	open
phase_clicks	1	on_loc	LEFT	in_room	CENTER	in_phase	TST
click_on	RIGHT	in_room	CENTER	in_phase	TST	at_time	517	with_outcome	open
phase_clicks	1	on_loc	RIGHT	in_room	CENTER	in_phase	TST
phase_clicks	0	on_loc	CENTER	in_room	CENTER	in_phase	TST
final_click_count	3	on_loc	LEFT	in_room	CENTER
final_click_count	4	on_loc	RIGHT	in_room	CENTER
final_click_count	1	on_loc	CENTER	in_room	CENTER
final_score	16
tot_time_spent	143.0	in_room	RIGHT	in_phase	PRE
tot_time_spent	0.0	in_room	INSIDE	in_phase	PRE
tot_time_spent	71.0	in_room	LEFT	in_phase	PRE
tot_time_spent	22.0	in_room	CENTER	in_phase	PRE
tot_time_spent	88.0	in_room	RIGHT	in_phase	TST
tot_time_spent	0.0	in_room	INSIDE	in_phase	TST
tot_time_spent	135.0	in_room	LEFT	in_phase	TST
tot_time_spent	15.0	in_room	CENTER	in_phase	TST
