# Supplementary material for: Intolerance of uncertainty and conditioned place preference in opioid addiction
Source: PeerJ. 2018 May 21;6:e4775. doi: 10.7717/peerj.4775 (PMC5967368; doi:10.7717/peerj.4775)
Supplement: Supplemental Information 1 — Contains raw data files from the conditioned place preference task for each participant. [file peerj-06-4775-s001.zip › Radell et al. opioid cpp task data files/patients/fox3_RPA2016-19.txt]

fox_version	3
subject	RPA2016-19
experimenter	BF
condition	TWO	room1 (right), room2 (left), high reward first
TST_START_CNT	8
LOW_REWARD_INC_AMNT	1
LOW_REWARD_INC_FREQ	4000
TRN2_START_CNT	6
END_GAME_CNT	12
HI_REWARD_MIN	0
CNT_INC_FREQ	60
HI_REWARD_INC_AMNT	10
LOW_REWARD_MIN	0
HI_REWARD_INC_FREQ	4000
LOW_REWARD_MAX	5
HI_REWARD_MAX	80
TRN1_START_CNT	4

partial_time_spent	6	in_room	CENTER	in_phase	PRE
partial_time_spent	40	in_room	LEFT	in_phase	PRE
partial_time_spent	5	in_room	CENTER	in_phase	PRE
partial_time_spent	35	in_room	RIGHT	in_phase	PRE
partial_time_spent	13	in_room	CENTER	in_phase	PRE
partial_time_spent	35	in_room	LEFT	in_phase	PRE
partial_time_spent	5	in_room	CENTER	in_phase	PRE
partial_time_spent	34	in_room	RIGHT	in_phase	PRE
partial_time_spent	5	in_room	CENTER	in_phase	PRE
partial_time_spent	33	in_room	LEFT	in_phase	PRE
partial_time_spent	5	in_room	CENTER	in_phase	PRE
partial_time_spent	19	in_room	RIGHT	in_phase	PRE
high_reward_room	RIGHT
click_on	C1	in_room	LEFT	in_phase	PRE	at_time	36	with_outcome	empty
click_on	C1	in_room	LEFT	in_phase	PRE	at_time	103	with_outcome	empty
click_on	C1	in_room	LEFT	in_phase	PRE	at_time	190	with_outcome	empty
phase_clicks	3	on_loc	C1	in_room	LEFT	in_phase	PRE
click_on	C2	in_room	LEFT	in_phase	PRE	at_time	8	with_outcome	empty
click_on	C2	in_room	LEFT	in_phase	PRE	at_time	40	with_outcome	empty
click_on	C2	in_room	LEFT	in_phase	PRE	at_time	107	with_outcome	empty
click_on	C2	in_room	LEFT	in_phase	PRE	at_time	194	with_outcome	empty
phase_clicks	4	on_loc	C2	in_room	LEFT	in_phase	PRE
click_on	C3	in_room	LEFT	in_phase	PRE	at_time	17	with_outcome	empty
click_on	C3	in_room	LEFT	in_phase	PRE	at_time	110	with_outcome	empty
click_on	C3	in_room	LEFT	in_phase	PRE	at_time	197	with_outcome	empty
phase_clicks	3	on_loc	C3	in_room	LEFT	in_phase	PRE
click_on	C4	in_room	LEFT	in_phase	PRE	at_time	12	with_outcome	empty
click_on	C4	in_room	LEFT	in_phase	PRE	at_time	114	with_outcome	empty
click_on	C4	in_room	LEFT	in_phase	PRE	at_time	200	with_outcome	empty
phase_clicks	3	on_loc	C4	in_room	LEFT	in_phase	PRE
click_on	C5	in_room	LEFT	in_phase	PRE	at_time	32	with_outcome	empty
click_on	C5	in_room	LEFT	in_phase	PRE	at_time	129	with_outcome	empty
click_on	C5	in_room	LEFT	in_phase	PRE	at_time	183	with_outcome	empty
phase_clicks	3	on_loc	C5	in_room	LEFT	in_phase	PRE
click_on	C6	in_room	LEFT	in_phase	PRE	at_time	29	with_outcome	empty
click_on	C6	in_room	LEFT	in_phase	PRE	at_time	126	with_outcome	empty
click_on	C6	in_room	LEFT	in_phase	PRE	at_time	187	with_outcome	empty
phase_clicks	3	on_loc	C6	in_room	LEFT	in_phase	PRE
click_on	C7	in_room	LEFT	in_phase	PRE	at_time	25	with_outcome	empty
click_on	C7	in_room	LEFT	in_phase	PRE	at_time	122	with_outcome	empty
click_on	C7	in_room	LEFT	in_phase	PRE	at_time	204	with_outcome	empty
phase_clicks	3	on_loc	C7	in_room	LEFT	in_phase	PRE
click_on	C8	in_room	LEFT	in_phase	PRE	at_time	21	with_outcome	empty
click_on	C8	in_room	LEFT	in_phase	PRE	at_time	118	with_outcome	empty
click_on	C8	in_room	LEFT	in_phase	PRE	at_time	208	with_outcome	empty
phase_clicks	3	on_loc	C8	in_room	LEFT	in_phase	PRE
click_on	CENTER	in_room	LEFT	in_phase	PRE	at_time	43	with_outcome	open
click_on	CENTER	in_room	LEFT	in_phase	PRE	at_time	133	with_outcome	open
click_on	CENTER	in_room	LEFT	in_phase	PRE	at_time	212	with_outcome	open
phase_clicks	3	on_loc	CENTER	in_room	LEFT	in_phase	PRE
click_on	C1	in_room	RIGHT	in_phase	PRE	at_time	80	with_outcome	empty
click_on	C1	in_room	RIGHT	in_phase	PRE	at_time	143	with_outcome	empty
phase_clicks	2	on_loc	C1	in_room	RIGHT	in_phase	PRE
click_on	C2	in_room	RIGHT	in_phase	PRE	at_time	77	with_outcome	empty
click_on	C2	in_room	RIGHT	in_phase	PRE	at_time	147	with_outcome	empty
click_on	C2	in_room	RIGHT	in_phase	PRE	at_time	238	with_outcome	empty
phase_clicks	3	on_loc	C2	in_room	RIGHT	in_phase	PRE
click_on	C3	in_room	RIGHT	in_phase	PRE	at_time	73	with_outcome	empty
click_on	C3	in_room	RIGHT	in_phase	PRE	at_time	150	with_outcome	empty
click_on	C3	in_room	RIGHT	in_phase	PRE	at_time	235	with_outcome	empty
phase_clicks	3	on_loc	C3	in_room	RIGHT	in_phase	PRE
click_on	C4	in_room	RIGHT	in_phase	PRE	at_time	69	with_outcome	empty
click_on	C4	in_room	RIGHT	in_phase	PRE	at_time	153	with_outcome	empty
click_on	C4	in_room	RIGHT	in_phase	PRE	at_time	230	with_outcome	empty
phase_clicks	3	on_loc	C4	in_room	RIGHT	in_phase	PRE
click_on	C5	in_room	RIGHT	in_phase	PRE	at_time	55	with_outcome	empty
click_on	C5	in_room	RIGHT	in_phase	PRE	at_time	157	with_outcome	empty
click_on	C5	in_room	RIGHT	in_phase	PRE	at_time	223	with_outcome	empty
phase_clicks	3	on_loc	C5	in_room	RIGHT	in_phase	PRE
click_on	C6	in_room	RIGHT	in_phase	PRE	at_time	59	with_outcome	empty
click_on	C6	in_room	RIGHT	in_phase	PRE	at_time	161	with_outcome	empty
phase_clicks	2	on_loc	C6	in_room	RIGHT	in_phase	PRE
click_on	C7	in_room	RIGHT	in_phase	PRE	at_time	61	with_outcome	empty
click_on	C7	in_room	RIGHT	in_phase	PRE	at_time	164	with_outcome	empty
phase_clicks	2	on_loc	C7	in_room	RIGHT	in_phase	PRE
click_on	C8	in_room	RIGHT	in_phase	PRE	at_time	65	with_outcome	empty
click_on	C8	in_room	RIGHT	in_phase	PRE	at_time	168	with_outcome	empty
click_on	C8	in_room	RIGHT	in_phase	PRE	at_time	226	with_outcome	empty
phase_clicks	3	on_loc	C8	in_room	RIGHT	in_phase	PRE
click_on	CENTER	in_room	RIGHT	in_phase	PRE	at_time	84	with_outcome	open
click_on	CENTER	in_room	RIGHT	in_phase	PRE	at_time	173	with_outcome	open
phase_clicks	2	on_loc	CENTER	in_room	RIGHT	in_phase	PRE
click_on	LEFT	in_room	CENTER	in_phase	PRE	at_time	2	with_outcome	open
click_on	LEFT	in_room	CENTER	in_phase	PRE	at_time	97	with_outcome	open
click_on	LEFT	in_room	CENTER	in_phase	PRE	at_time	178	with_outcome	open
phase_clicks	3	on_loc	LEFT	in_room	CENTER	in_phase	PRE
click_on	RIGHT	in_room	CENTER	in_phase	PRE	at_time	49	with_outcome	open
click_on	RIGHT	in_room	CENTER	in_phase	PRE	at_time	138	with_outcome	open
click_on	RIGHT	in_room	CENTER	in_phase	PRE	at_time	217	with_outcome	open
phase_clicks	3	on_loc	RIGHT	in_room	CENTER	in_phase	PRE
phase_clicks	0	on_loc	CENTER	in_room	CENTER	in_phase	PRE
partial_time_spent	6	in_room	CENTER	in_phase	TRN1
partial_time_spent	113	in_room	RIGHT	in_phase	TRN1
phase_clicks	0	on_loc	C1	in_room	LEFT	in_phase	TRN1
phase_clicks	0	on_loc	C2	in_room	LEFT	in_phase	TRN1
phase_clicks	0	on_loc	C3	in_room	LEFT	in_phase	TRN1
phase_clicks	0	on_loc	C4	in_room	LEFT	in_phase	TRN1
phase_clicks	0	on_loc	C5	in_room	LEFT	in_phase	TRN1
phase_clicks	0	on_loc	C6	in_room	LEFT	in_phase	TRN1
phase_clicks	0	on_loc	C7	in_room	LEFT	in_phase	TRN1
phase_clicks	0	on_loc	C8	in_room	LEFT	in_phase	TRN1
phase_clicks	0	on_loc	CENTER	in_room	LEFT	in_phase	TRN1
click_on	C1	in_room	RIGHT	in_phase	TRN1	at_time	277	with_outcome	full
click_on	C1	in_room	RIGHT	in_phase	TRN1	at_time	289	with_outcome	empty
click_on	C1	in_room	RIGHT	in_phase	TRN1	at_time	319	with_outcome	full
click_on	C1	in_room	RIGHT	in_phase	TRN1	at_time	364	with_outcome	empty
phase_clicks	4	on_loc	C1	in_room	RIGHT	in_phase	TRN1
click_on	C2	in_room	RIGHT	in_phase	TRN1	at_time	284	with_outcome	full
click_on	C2	in_room	RIGHT	in_phase	TRN1	at_time	315	with_outcome	full
click_on	C2	in_room	RIGHT	in_phase	TRN1	at_time	323	with_outcome	empty
click_on	C2	in_room	RIGHT	in_phase	TRN1	at_time	357	with_outcome	full
phase_clicks	4	on_loc	C2	in_room	RIGHT	in_phase	TRN1
click_on	C3	in_room	RIGHT	in_phase	TRN1	at_time	281	with_outcome	full
click_on	C3	in_room	RIGHT	in_phase	TRN1	at_time	312	with_outcome	empty
click_on	C3	in_room	RIGHT	in_phase	TRN1	at_time	325	with_outcome	full
click_on	C3	in_room	RIGHT	in_phase	TRN1	at_time	360	with_outcome	full
phase_clicks	4	on_loc	C3	in_room	RIGHT	in_phase	TRN1
click_on	C4	in_room	RIGHT	in_phase	TRN1	at_time	273	with_outcome	full
click_on	C4	in_room	RIGHT	in_phase	TRN1	at_time	308	with_outcome	full
click_on	C4	in_room	RIGHT	in_phase	TRN1	at_time	329	with_outcome	full
click_on	C4	in_room	RIGHT	in_phase	TRN1	at_time	367	with_outcome	full
phase_clicks	4	on_loc	C4	in_room	RIGHT	in_phase	TRN1
click_on	C5	in_room	RIGHT	in_phase	TRN1	at_time	258	with_outcome	full
click_on	C5	in_room	RIGHT	in_phase	TRN1	at_time	296	with_outcome	full
click_on	C5	in_room	RIGHT	in_phase	TRN1	at_time	343	with_outcome	full
phase_clicks	3	on_loc	C5	in_room	RIGHT	in_phase	TRN1
click_on	C6	in_room	RIGHT	in_phase	TRN1	at_time	262	with_outcome	empty
click_on	C6	in_room	RIGHT	in_phase	TRN1	at_time	293	with_outcome	full
click_on	C6	in_room	RIGHT	in_phase	TRN1	at_time	340	with_outcome	full
click_on	C6	in_room	RIGHT	in_phase	TRN1	at_time	351	with_outcome	empty
phase_clicks	4	on_loc	C6	in_room	RIGHT	in_phase	TRN1
click_on	C7	in_room	RIGHT	in_phase	TRN1	at_time	265	with_outcome	full
click_on	C7	in_room	RIGHT	in_phase	TRN1	at_time	300	with_outcome	full
click_on	C7	in_room	RIGHT	in_phase	TRN1	at_time	333	with_outcome	empty
click_on	C7	in_room	RIGHT	in_phase	TRN1	at_time	347	with_outcome	full
phase_clicks	4	on_loc	C7	in_room	RIGHT	in_phase	TRN1
click_on	C8	in_room	RIGHT	in_phase	TRN1	at_time	269	with_outcome	full
click_on	C8	in_room	RIGHT	in_phase	TRN1	at_time	304	with_outcome	full
click_on	C8	in_room	RIGHT	in_phase	TRN1	at_time	337	with_outcome	full
click_on	C8	in_room	RIGHT	in_phase	TRN1	at_time	353	with_outcome	empty
phase_clicks	4	on_loc	C8	in_room	RIGHT	in_phase	TRN1
phase_clicks	0	on_loc	CENTER	in_room	RIGHT	in_phase	TRN1
phase_clicks	0	on_loc	LEFT	in_room	CENTER	in_phase	TRN1
click_on	RIGHT	in_room	CENTER	in_phase	TRN1	at_time	253	with_outcome	open
phase_clicks	1	on_loc	RIGHT	in_room	CENTER	in_phase	TRN1
phase_clicks	0	on_loc	CENTER	in_room	CENTER	in_phase	TRN1
partial_time_spent	6	in_room	CENTER	in_phase	TRN2
partial_time_spent	113	in_room	LEFT	in_phase	TRN2
click_on	C1	in_room	LEFT	in_phase	TRN2	at_time	392	with_outcome	empty
click_on	C1	in_room	LEFT	in_phase	TRN2	at_time	416	with_outcome	empty
click_on	C1	in_room	LEFT	in_phase	TRN2	at_time	448	with_outcome	empty
click_on	C1	in_room	LEFT	in_phase	TRN2	at_time	480	with_outcome	empty
phase_clicks	4	on_loc	C1	in_room	LEFT	in_phase	TRN2
click_on	C2	in_room	LEFT	in_phase	TRN2	at_time	395	with_outcome	empty
click_on	C2	in_room	LEFT	in_phase	TRN2	at_time	424	with_outcome	empty
click_on	C2	in_room	LEFT	in_phase	TRN2	at_time	452	with_outcome	empty
click_on	C2	in_room	LEFT	in_phase	TRN2	at_time	484	with_outcome	empty
phase_clicks	4	on_loc	C2	in_room	LEFT	in_phase	TRN2
click_on	C3	in_room	LEFT	in_phase	TRN2	at_time	401	with_outcome	empty
click_on	C3	in_room	LEFT	in_phase	TRN2	at_time	420	with_outcome	empty
click_on	C3	in_room	LEFT	in_phase	TRN2	at_time	459	with_outcome	empty
click_on	C3	in_room	LEFT	in_phase	TRN2	at_time	486	with_outcome	empty
phase_clicks	4	on_loc	C3	in_room	LEFT	in_phase	TRN2
click_on	C4	in_room	LEFT	in_phase	TRN2	at_time	412	with_outcome	full
click_on	C4	in_room	LEFT	in_phase	TRN2	at_time	436	with_outcome	empty
click_on	C4	in_room	LEFT	in_phase	TRN2	at_time	455	with_outcome	empty
click_on	C4	in_room	LEFT	in_phase	TRN2	at_time	498	with_outcome	empty
phase_clicks	4	on_loc	C4	in_room	LEFT	in_phase	TRN2
click_on	C5	in_room	LEFT	in_phase	TRN2	at_time	388	with_outcome	empty
click_on	C5	in_room	LEFT	in_phase	TRN2	at_time	429	with_outcome	empty
click_on	C5	in_room	LEFT	in_phase	TRN2	at_time	444	with_outcome	empty
click_on	C5	in_room	LEFT	in_phase	TRN2	at_time	473	with_outcome	full
phase_clicks	4	on_loc	C5	in_room	LEFT	in_phase	TRN2
click_on	C6	in_room	LEFT	in_phase	TRN2	at_time	398	with_outcome	empty
click_on	C6	in_room	LEFT	in_phase	TRN2	at_time	426	with_outcome	empty
click_on	C6	in_room	LEFT	in_phase	TRN2	at_time	462	with_outcome	empty
click_on	C6	in_room	LEFT	in_phase	TRN2	at_time	477	with_outcome	empty
phase_clicks	4	on_loc	C6	in_room	LEFT	in_phase	TRN2
click_on	C7	in_room	LEFT	in_phase	TRN2	at_time	405	with_outcome	empty
click_on	C7	in_room	LEFT	in_phase	TRN2	at_time	433	with_outcome	empty
click_on	C7	in_room	LEFT	in_phase	TRN2	at_time	469	with_outcome	empty
click_on	C7	in_room	LEFT	in_phase	TRN2	at_time	490	with_outcome	empty
phase_clicks	4	on_loc	C7	in_room	LEFT	in_phase	TRN2
click_on	C8	in_room	LEFT	in_phase	TRN2	at_time	408	with_outcome	empty
click_on	C8	in_room	LEFT	in_phase	TRN2	at_time	440	with_outcome	full
click_on	C8	in_room	LEFT	in_phase	TRN2	at_time	465	with_outcome	empty
click_on	C8	in_room	LEFT	in_phase	TRN2	at_time	494	with_outcome	empty
phase_clicks	4	on_loc	C8	in_room	LEFT	in_phase	TRN2
phase_clicks	0	on_loc	CENTER	in_room	LEFT	in_phase	TRN2
phase_clicks	0	on_loc	C1	in_room	RIGHT	in_phase	TRN2
phase_clicks	0	on_loc	C2	in_room	RIGHT	in_phase	TRN2
phase_clicks	0	on_loc	C3	in_room	RIGHT	in_phase	TRN2
phase_clicks	0	on_loc	C4	in_room	RIGHT	in_phase	TRN2
phase_clicks	0	on_loc	C5	in_room	RIGHT	in_phase	TRN2
phase_clicks	0	on_loc	C6	in_room	RIGHT	in_phase	TRN2
phase_clicks	0	on_loc	C7	in_room	RIGHT	in_phase	TRN2
phase_clicks	0	on_loc	C8	in_room	RIGHT	in_phase	TRN2
phase_clicks	0	on_loc	CENTER	in_room	RIGHT	in_phase	TRN2
click_on	LEFT	in_room	CENTER	in_phase	TRN2	at_time	383	with_outcome	open
phase_clicks	1	on_loc	LEFT	in_room	CENTER	in_phase	TRN2
phase_clicks	0	on_loc	RIGHT	in_room	CENTER	in_phase	TRN2
phase_clicks	0	on_loc	CENTER	in_room	CENTER	in_phase	TRN2
partial_time_spent	5	in_room	CENTER	in_phase	TST
partial_time_spent	234	in_room	RIGHT	in_phase	TST
phase_clicks	0	on_loc	C1	in_room	LEFT	in_phase	TST
phase_clicks	0	on_loc	C2	in_room	LEFT	in_phase	TST
phase_clicks	0	on_loc	C3	in_room	LEFT	in_phase	TST
phase_clicks	0	on_loc	C4	in_room	LEFT	in_phase	TST
phase_clicks	0	on_loc	C5	in_room	LEFT	in_phase	TST
phase_clicks	0	on_loc	C6	in_room	LEFT	in_phase	TST
phase_clicks	0	on_loc	C7	in_room	LEFT	in_phase	TST
phase_clicks	0	on_loc	C8	in_room	LEFT	in_phase	TST
phase_clicks	0	on_loc	CENTER	in_room	LEFT	in_phase	TST
final_click_count	7	on_loc	C1	in_room	LEFT
final_click_count	8	on_loc	C2	in_room	LEFT
final_click_count	7	on_loc	C3	in_room	LEFT
final_click_count	7	on_loc	C4	in_room	LEFT
final_click_count	7	on_loc	C5	in_room	LEFT
final_click_count	7	on_loc	C6	in_room	LEFT
final_click_count	7	on_loc	C7	in_room	LEFT
final_click_count	7	on_loc	C8	in_room	LEFT
final_click_count	3	on_loc	CENTER	in_room	LEFT
click_on	C1	in_room	RIGHT	in_phase	TST	at_time	531	with_outcome	empty
click_on	C1	in_room	RIGHT	in_phase	TST	at_time	571	with_outcome	empty
click_on	C1	in_room	RIGHT	in_phase	TST	at_time	586	with_outcome	empty
click_on	C1	in_room	RIGHT	in_phase	TST	at_time	608	with_outcome	empty
click_on	C1	in_room	RIGHT	in_phase	TST	at_time	632	with_outcome	empty
click_on	C1	in_room	RIGHT	in_phase	TST	at_time	660	with_outcome	empty
click_on	C1	in_room	RIGHT	in_phase	TST	at_time	668	with_outcome	empty
click_on	C1	in_room	RIGHT	in_phase	TST	at_time	695	with_outcome	empty
click_on	C1	in_room	RIGHT	in_phase	TST	at_time	706	with_outcome	empty
click_on	C1	in_room	RIGHT	in_phase	TST	at_time	724	with_outcome	empty
click_on	C1	in_room	RIGHT	in_phase	TST	at_time	742	with_outcome	empty
phase_clicks	11	on_loc	C1	in_room	RIGHT	in_phase	TST
click_on	C2	in_room	RIGHT	in_phase	TST	at_time	536	with_outcome	empty
click_on	C2	in_room	RIGHT	in_phase	TST	at_time	576	with_outcome	full
click_on	C2	in_room	RIGHT	in_phase	TST	at_time	605	with_outcome	empty
click_on	C2	in_room	RIGHT	in_phase	TST	at_time	630	with_outcome	empty
click_on	C2	in_room	RIGHT	in_phase	TST	at_time	655	with_outcome	empty
click_on	C2	in_room	RIGHT	in_phase	TST	at_time	672	with_outcome	empty
click_on	C2	in_room	RIGHT	in_phase	TST	at_time	692	with_outcome	full
click_on	C2	in_room	RIGHT	in_phase	TST	at_time	731	with_outcome	empty
phase_clicks	8	on_loc	C2	in_room	RIGHT	in_phase	TST
click_on	C3	in_room	RIGHT	in_phase	TST	at_time	550	with_outcome	empty
click_on	C3	in_room	RIGHT	in_phase	TST	at_time	579	with_outcome	full
click_on	C3	in_room	RIGHT	in_phase	TST	at_time	611	with_outcome	empty
click_on	C3	in_room	RIGHT	in_phase	TST	at_time	647	with_outcome	empty
click_on	C3	in_room	RIGHT	in_phase	TST	at_time	689	with_outcome	empty
click_on	C3	in_room	RIGHT	in_phase	TST	at_time	699	with_outcome	full
click_on	C3	in_room	RIGHT	in_phase	TST	at_time	734	with_outcome	empty
phase_clicks	7	on_loc	C3	in_room	RIGHT	in_phase	TST
click_on	C4	in_room	RIGHT	in_phase	TST	at_time	553	with_outcome	empty
click_on	C4	in_room	RIGHT	in_phase	TST	at_time	582	with_outcome	empty
click_on	C4	in_room	RIGHT	in_phase	TST	at_time	615	with_outcome	empty
click_on	C4	in_room	RIGHT	in_phase	TST	at_time	644	with_outcome	empty
click_on	C4	in_room	RIGHT	in_phase	TST	at_time	685	with_outcome	empty
click_on	C4	in_room	RIGHT	in_phase	TST	at_time	703	with_outcome	empty
click_on	C4	in_room	RIGHT	in_phase	TST	at_time	738	with_outcome	empty
phase_clicks	7	on_loc	C4	in_room	RIGHT	in_phase	TST
click_on	C5	in_room	RIGHT	in_phase	TST	at_time	542	with_outcome	empty
click_on	C5	in_room	RIGHT	in_phase	TST	at_time	565	with_outcome	empty
click_on	C5	in_room	RIGHT	in_phase	TST	at_time	598	with_outcome	empty
click_on	C5	in_room	RIGHT	in_phase	TST	at_time	636	with_outcome	empty
click_on	C5	in_room	RIGHT	in_phase	TST	at_time	664	with_outcome	full
click_on	C5	in_room	RIGHT	in_phase	TST	at_time	713	with_outcome	empty
click_on	C5	in_room	RIGHT	in_phase	TST	at_time	728	with_outcome	empty
phase_clicks	7	on_loc	C5	in_room	RIGHT	in_phase	TST
click_on	C6	in_room	RIGHT	in_phase	TST	at_time	539	with_outcome	full
click_on	C6	in_room	RIGHT	in_phase	TST	at_time	568	with_outcome	empty
click_on	C6	in_room	RIGHT	in_phase	TST	at_time	602	with_outcome	empty
click_on	C6	in_room	RIGHT	in_phase	TST	at_time	627	with_outcome	empty
click_on	C6	in_room	RIGHT	in_phase	TST	at_time	658	with_outcome	empty
click_on	C6	in_room	RIGHT	in_phase	TST	at_time	675	with_outcome	empty
click_on	C6	in_room	RIGHT	in_phase	TST	at_time	710	with_outcome	empty
click_on	C6	in_room	RIGHT	in_phase	TST	at_time	749	with_outcome	empty
phase_clicks	8	on_loc	C6	in_room	RIGHT	in_phase	TST
click_on	C7	in_room	RIGHT	in_phase	TST	at_time	546	with_outcome	empty
click_on	C7	in_room	RIGHT	in_phase	TST	at_time	561	with_outcome	empty
click_on	C7	in_room	RIGHT	in_phase	TST	at_time	593	with_outcome	empty
click_on	C7	in_room	RIGHT	in_phase	TST	at_time	622	with_outcome	empty
click_on	C7	in_room	RIGHT	in_phase	TST	at_time	651	with_outcome	empty
click_on	C7	in_room	RIGHT	in_phase	TST	at_time	677	with_outcome	full
click_on	C7	in_room	RIGHT	in_phase	TST	at_time	717	with_outcome	empty
phase_clicks	7	on_loc	C7	in_room	RIGHT	in_phase	TST
click_on	C8	in_room	RIGHT	in_phase	TST	at_time	557	with_outcome	empty
click_on	C8	in_room	RIGHT	in_phase	TST	at_time	590	with_outcome	empty
click_on	C8	in_room	RIGHT	in_phase	TST	at_time	619	with_outcome	empty
click_on	C8	in_room	RIGHT	in_phase	TST	at_time	640	with_outcome	empty
click_on	C8	in_room	RIGHT	in_phase	TST	at_time	681	with_outcome	empty
click_on	C8	in_room	RIGHT	in_phase	TST	at_time	720	with_outcome	empty
click_on	C8	in_room	RIGHT	in_phase	TST	at_time	745	with_outcome	empty
phase_clicks	7	on_loc	C8	in_room	RIGHT	in_phase	TST
phase_clicks	0	on_loc	CENTER	in_room	RIGHT	in_phase	TST
final_click_count	17	on_loc	C1	in_room	RIGHT
final_click_count	15	on_loc	C2	in_room	RIGHT
final_click_count	14	on_loc	C3	in_room	RIGHT
final_click_count	14	on_loc	C4	in_room	RIGHT
final_click_count	13	on_loc	C5	in_room	RIGHT
final_click_count	14	on_loc	C6	in_room	RIGHT
final_click_count	13	on_loc	C7	in_room	RIGHT
final_click_count	14	on_loc	C8	in_room	RIGHT
final_click_count	2	on_loc	CENTER	in_room	RIGHT
phase_clicks	0	on_loc	LEFT	in_room	CENTER	in_phase	TST
click_on	RIGHT	in_room	CENTER	in_phase	TST	at_time	512	with_outcome	open
phase_clicks	1	on_loc	RIGHT	in_room	CENTER	in_phase	TST
phase_clicks	0	on_loc	CENTER	in_room	CENTER	in_phase	TST
final_click_count	4	on_loc	LEFT	in_room	CENTER
final_click_count	5	on_loc	RIGHT	in_room	CENTER
final_click_count	1	on_loc	CENTER	in_room	CENTER
final_score	33
tot_time_spent	108.0	in_room	LEFT	in_phase	PRE
tot_time_spent	88.0	in_room	RIGHT	in_phase	PRE
tot_time_spent	39.0	in_room	CENTER	in_phase	PRE
tot_time_spent	0.0	in_room	INSIDE	in_phase	PRE
tot_time_spent	0.0	in_room	LEFT	in_phase	TST
tot_time_spent	234.0	in_room	RIGHT	in_phase	TST
tot_time_spent	5.0	in_room	CENTER	in_phase	TST
tot_time_spent	0.0	in_room	INSIDE	in_phase	TST
