# Supplementary material for: Intolerance of uncertainty and conditioned place preference in opioid addiction
Source: PeerJ. 2018 May 21;6:e4775. doi: 10.7717/peerj.4775 (PMC5967368; doi:10.7717/peerj.4775)
Supplement: Supplemental Information 1 — Contains raw data files from the conditioned place preference task for each participant. [file peerj-06-4775-s001.zip › Radell et al. opioid cpp task data files/patients/fox3_RPA2016-2.txt]

fox_version	3
subject	RPA2016-2
experimenter	DP
condition	TWO	room1 (right), room2 (left), high reward first
HI_REWARD_INC_FREQ	4000
HI_REWARD_MIN	0
TST_START_CNT	8
END_GAME_CNT	12
TRN2_START_CNT	6
TRN1_START_CNT	4
HI_REWARD_MAX	80
LOW_REWARD_INC_FREQ	4000
CNT_INC_FREQ	60
LOW_REWARD_INC_AMNT	1
LOW_REWARD_MIN	0
LOW_REWARD_MAX	5
HI_REWARD_INC_AMNT	10

partial_time_spent	6	in_room	CENTER	in_phase	PRE
partial_time_spent	233	in_room	RIGHT	in_phase	PRE
high_reward_room	LEFT
phase_clicks	0	on_loc	C1	in_room	LEFT	in_phase	PRE
phase_clicks	0	on_loc	C2	in_room	LEFT	in_phase	PRE
phase_clicks	0	on_loc	C3	in_room	LEFT	in_phase	PRE
phase_clicks	0	on_loc	C4	in_room	LEFT	in_phase	PRE
phase_clicks	0	on_loc	C5	in_room	LEFT	in_phase	PRE
phase_clicks	0	on_loc	C6	in_room	LEFT	in_phase	PRE
phase_clicks	0	on_loc	C7	in_room	LEFT	in_phase	PRE
phase_clicks	0	on_loc	C8	in_room	LEFT	in_phase	PRE
phase_clicks	0	on_loc	CENTER	in_room	LEFT	in_phase	PRE
click_on	C1	in_room	RIGHT	in_phase	PRE	at_time	27	with_outcome	empty
click_on	C1	in_room	RIGHT	in_phase	PRE	at_time	68	with_outcome	empty
click_on	C1	in_room	RIGHT	in_phase	PRE	at_time	106	with_outcome	empty
click_on	C1	in_room	RIGHT	in_phase	PRE	at_time	131	with_outcome	empty
click_on	C1	in_room	RIGHT	in_phase	PRE	at_time	182	with_outcome	empty
phase_clicks	5	on_loc	C1	in_room	RIGHT	in_phase	PRE
click_on	C2	in_room	RIGHT	in_phase	PRE	at_time	23	with_outcome	empty
click_on	C2	in_room	RIGHT	in_phase	PRE	at_time	48	with_outcome	empty
click_on	C2	in_room	RIGHT	in_phase	PRE	at_time	64	with_outcome	empty
click_on	C2	in_room	RIGHT	in_phase	PRE	at_time	90	with_outcome	empty
click_on	C2	in_room	RIGHT	in_phase	PRE	at_time	117	with_outcome	empty
click_on	C2	in_room	RIGHT	in_phase	PRE	at_time	142	with_outcome	empty
click_on	C2	in_room	RIGHT	in_phase	PRE	at_time	186	with_outcome	empty
click_on	C2	in_room	RIGHT	in_phase	PRE	at_time	237	with_outcome	empty
phase_clicks	8	on_loc	C2	in_room	RIGHT	in_phase	PRE
click_on	C3	in_room	RIGHT	in_phase	PRE	at_time	99	with_outcome	empty
click_on	C3	in_room	RIGHT	in_phase	PRE	at_time	121	with_outcome	empty
click_on	C3	in_room	RIGHT	in_phase	PRE	at_time	156	with_outcome	empty
click_on	C3	in_room	RIGHT	in_phase	PRE	at_time	197	with_outcome	empty
click_on	C3	in_room	RIGHT	in_phase	PRE	at_time	232	with_outcome	full
phase_clicks	5	on_loc	C3	in_room	RIGHT	in_phase	PRE
click_on	C4	in_room	RIGHT	in_phase	PRE	at_time	42	with_outcome	empty
click_on	C4	in_room	RIGHT	in_phase	PRE	at_time	81	with_outcome	empty
click_on	C4	in_room	RIGHT	in_phase	PRE	at_time	125	with_outcome	full
click_on	C4	in_room	RIGHT	in_phase	PRE	at_time	171	with_outcome	empty
click_on	C4	in_room	RIGHT	in_phase	PRE	at_time	201	with_outcome	empty
click_on	C4	in_room	RIGHT	in_phase	PRE	at_time	227	with_outcome	empty
phase_clicks	6	on_loc	C4	in_room	RIGHT	in_phase	PRE
click_on	C5	in_room	RIGHT	in_phase	PRE	at_time	11	with_outcome	empty
click_on	C5	in_room	RIGHT	in_phase	PRE	at_time	38	with_outcome	empty
click_on	C5	in_room	RIGHT	in_phase	PRE	at_time	85	with_outcome	empty
click_on	C5	in_room	RIGHT	in_phase	PRE	at_time	110	with_outcome	empty
click_on	C5	in_room	RIGHT	in_phase	PRE	at_time	147	with_outcome	empty
click_on	C5	in_room	RIGHT	in_phase	PRE	at_time	177	with_outcome	empty
click_on	C5	in_room	RIGHT	in_phase	PRE	at_time	209	with_outcome	empty
phase_clicks	7	on_loc	C5	in_room	RIGHT	in_phase	PRE
click_on	C6	in_room	RIGHT	in_phase	PRE	at_time	52	with_outcome	empty
click_on	C6	in_room	RIGHT	in_phase	PRE	at_time	94	with_outcome	empty
click_on	C6	in_room	RIGHT	in_phase	PRE	at_time	114	with_outcome	empty
click_on	C6	in_room	RIGHT	in_phase	PRE	at_time	152	with_outcome	empty
click_on	C6	in_room	RIGHT	in_phase	PRE	at_time	189	with_outcome	empty
click_on	C6	in_room	RIGHT	in_phase	PRE	at_time	213	with_outcome	empty
phase_clicks	6	on_loc	C6	in_room	RIGHT	in_phase	PRE
click_on	C7	in_room	RIGHT	in_phase	PRE	at_time	15	with_outcome	empty
click_on	C7	in_room	RIGHT	in_phase	PRE	at_time	55	with_outcome	full
click_on	C7	in_room	RIGHT	in_phase	PRE	at_time	72	with_outcome	empty
click_on	C7	in_room	RIGHT	in_phase	PRE	at_time	161	with_outcome	empty
click_on	C7	in_room	RIGHT	in_phase	PRE	at_time	192	with_outcome	empty
click_on	C7	in_room	RIGHT	in_phase	PRE	at_time	216	with_outcome	empty
phase_clicks	6	on_loc	C7	in_room	RIGHT	in_phase	PRE
click_on	C8	in_room	RIGHT	in_phase	PRE	at_time	31	with_outcome	empty
click_on	C8	in_room	RIGHT	in_phase	PRE	at_time	76	with_outcome	empty
click_on	C8	in_room	RIGHT	in_phase	PRE	at_time	136	with_outcome	empty
click_on	C8	in_room	RIGHT	in_phase	PRE	at_time	166	with_outcome	empty
click_on	C8	in_room	RIGHT	in_phase	PRE	at_time	205	with_outcome	empty
click_on	C8	in_room	RIGHT	in_phase	PRE	at_time	222	with_outcome	empty
phase_clicks	6	on_loc	C8	in_room	RIGHT	in_phase	PRE
phase_clicks	0	on_loc	CENTER	in_room	RIGHT	in_phase	PRE
phase_clicks	0	on_loc	LEFT	in_room	CENTER	in_phase	PRE
click_on	RIGHT	in_room	CENTER	in_phase	PRE	at_time	3	with_outcome	open
phase_clicks	1	on_loc	RIGHT	in_room	CENTER	in_phase	PRE
phase_clicks	0	on_loc	CENTER	in_room	CENTER	in_phase	PRE
partial_time_spent	9	in_room	CENTER	in_phase	TRN1
partial_time_spent	110	in_room	LEFT	in_phase	TRN1
click_on	C1	in_room	LEFT	in_phase	TRN1	at_time	291	with_outcome	full
click_on	C1	in_room	LEFT	in_phase	TRN1	at_time	295	with_outcome	empty
click_on	C1	in_room	LEFT	in_phase	TRN1	at_time	334	with_outcome	full
click_on	C1	in_room	LEFT	in_phase	TRN1	at_time	338	with_outcome	empty
phase_clicks	4	on_loc	C1	in_room	LEFT	in_phase	TRN1
click_on	C2	in_room	LEFT	in_phase	TRN1	at_time	288	with_outcome	full
click_on	C2	in_room	LEFT	in_phase	TRN1	at_time	321	with_outcome	full
click_on	C2	in_room	LEFT	in_phase	TRN1	at_time	368	with_outcome	full
phase_clicks	3	on_loc	C2	in_room	LEFT	in_phase	TRN1
click_on	C3	in_room	LEFT	in_phase	TRN1	at_time	284	with_outcome	full
click_on	C3	in_room	LEFT	in_phase	TRN1	at_time	317	with_outcome	empty
click_on	C3	in_room	LEFT	in_phase	TRN1	at_time	363	with_outcome	full
phase_clicks	3	on_loc	C3	in_room	LEFT	in_phase	TRN1
click_on	C4	in_room	LEFT	in_phase	TRN1	at_time	280	with_outcome	full
click_on	C4	in_room	LEFT	in_phase	TRN1	at_time	302	with_outcome	empty
click_on	C4	in_room	LEFT	in_phase	TRN1	at_time	359	with_outcome	full
phase_clicks	3	on_loc	C4	in_room	LEFT	in_phase	TRN1
click_on	C5	in_room	LEFT	in_phase	TRN1	at_time	263	with_outcome	full
click_on	C5	in_room	LEFT	in_phase	TRN1	at_time	330	with_outcome	full
click_on	C5	in_room	LEFT	in_phase	TRN1	at_time	342	with_outcome	empty
phase_clicks	3	on_loc	C5	in_room	LEFT	in_phase	TRN1
click_on	C6	in_room	LEFT	in_phase	TRN1	at_time	267	with_outcome	empty
click_on	C6	in_room	LEFT	in_phase	TRN1	at_time	325	with_outcome	empty
click_on	C6	in_room	LEFT	in_phase	TRN1	at_time	345	with_outcome	full
phase_clicks	3	on_loc	C6	in_room	LEFT	in_phase	TRN1
click_on	C7	in_room	LEFT	in_phase	TRN1	at_time	271	with_outcome	full
click_on	C7	in_room	LEFT	in_phase	TRN1	at_time	311	with_outcome	full
click_on	C7	in_room	LEFT	in_phase	TRN1	at_time	349	with_outcome	empty
phase_clicks	3	on_loc	C7	in_room	LEFT	in_phase	TRN1
click_on	C8	in_room	LEFT	in_phase	TRN1	at_time	275	with_outcome	full
click_on	C8	in_room	LEFT	in_phase	TRN1	at_time	306	with_outcome	empty
click_on	C8	in_room	LEFT	in_phase	TRN1	at_time	353	with_outcome	full
phase_clicks	3	on_loc	C8	in_room	LEFT	in_phase	TRN1
phase_clicks	0	on_loc	CENTER	in_room	LEFT	in_phase	TRN1
phase_clicks	0	on_loc	C1	in_room	RIGHT	in_phase	TRN1
phase_clicks	0	on_loc	C2	in_room	RIGHT	in_phase	TRN1
phase_clicks	0	on_loc	C3	in_room	RIGHT	in_phase	TRN1
phase_clicks	0	on_loc	C4	in_room	RIGHT	in_phase	TRN1
phase_clicks	0	on_loc	C5	in_room	RIGHT	in_phase	TRN1
phase_clicks	0	on_loc	C6	in_room	RIGHT	in_phase	TRN1
phase_clicks	0	on_loc	C7	in_room	RIGHT	in_phase	TRN1
phase_clicks	0	on_loc	C8	in_room	RIGHT	in_phase	TRN1
phase_clicks	0	on_loc	CENTER	in_room	RIGHT	in_phase	TRN1
click_on	LEFT	in_room	CENTER	in_phase	TRN1	at_time	256	with_outcome	open
phase_clicks	1	on_loc	LEFT	in_room	CENTER	in_phase	TRN1
phase_clicks	0	on_loc	RIGHT	in_room	CENTER	in_phase	TRN1
phase_clicks	0	on_loc	CENTER	in_room	CENTER	in_phase	TRN1
partial_time_spent	9	in_room	CENTER	in_phase	TRN2
partial_time_spent	110	in_room	RIGHT	in_phase	TRN2
phase_clicks	0	on_loc	C1	in_room	LEFT	in_phase	TRN2
phase_clicks	0	on_loc	C2	in_room	LEFT	in_phase	TRN2
phase_clicks	0	on_loc	C3	in_room	LEFT	in_phase	TRN2
phase_clicks	0	on_loc	C4	in_room	LEFT	in_phase	TRN2
phase_clicks	0	on_loc	C5	in_room	LEFT	in_phase	TRN2
phase_clicks	0	on_loc	C6	in_room	LEFT	in_phase	TRN2
phase_clicks	0	on_loc	C7	in_room	LEFT	in_phase	TRN2
phase_clicks	0	on_loc	C8	in_room	LEFT	in_phase	TRN2
phase_clicks	0	on_loc	CENTER	in_room	LEFT	in_phase	TRN2
click_on	C1	in_room	RIGHT	in_phase	TRN2	at_time	412	with_outcome	empty
click_on	C1	in_room	RIGHT	in_phase	TRN2	at_time	441	with_outcome	empty
click_on	C1	in_room	RIGHT	in_phase	TRN2	at_time	482	with_outcome	empty
phase_clicks	3	on_loc	C1	in_room	RIGHT	in_phase	TRN2
click_on	C2	in_room	RIGHT	in_phase	TRN2	at_time	415	with_outcome	empty
click_on	C2	in_room	RIGHT	in_phase	TRN2	at_time	438	with_outcome	empty
click_on	C2	in_room	RIGHT	in_phase	TRN2	at_time	486	with_outcome	empty
phase_clicks	3	on_loc	C2	in_room	RIGHT	in_phase	TRN2
click_on	C3	in_room	RIGHT	in_phase	TRN2	at_time	419	with_outcome	empty
click_on	C3	in_room	RIGHT	in_phase	TRN2	at_time	433	with_outcome	empty
click_on	C3	in_room	RIGHT	in_phase	TRN2	at_time	489	with_outcome	empty
phase_clicks	3	on_loc	C3	in_room	RIGHT	in_phase	TRN2
click_on	C4	in_room	RIGHT	in_phase	TRN2	at_time	423	with_outcome	empty
click_on	C4	in_room	RIGHT	in_phase	TRN2	at_time	428	with_outcome	full
click_on	C4	in_room	RIGHT	in_phase	TRN2	at_time	492	with_outcome	empty
phase_clicks	3	on_loc	C4	in_room	RIGHT	in_phase	TRN2
click_on	C5	in_room	RIGHT	in_phase	TRN2	at_time	408	with_outcome	empty
click_on	C5	in_room	RIGHT	in_phase	TRN2	at_time	445	with_outcome	empty
click_on	C5	in_room	RIGHT	in_phase	TRN2	at_time	473	with_outcome	empty
phase_clicks	3	on_loc	C5	in_room	RIGHT	in_phase	TRN2
click_on	C6	in_room	RIGHT	in_phase	TRN2	at_time	404	with_outcome	empty
click_on	C6	in_room	RIGHT	in_phase	TRN2	at_time	451	with_outcome	empty
click_on	C6	in_room	RIGHT	in_phase	TRN2	at_time	469	with_outcome	empty
phase_clicks	3	on_loc	C6	in_room	RIGHT	in_phase	TRN2
click_on	C7	in_room	RIGHT	in_phase	TRN2	at_time	394	with_outcome	empty
click_on	C7	in_room	RIGHT	in_phase	TRN2	at_time	454	with_outcome	empty
click_on	C7	in_room	RIGHT	in_phase	TRN2	at_time	466	with_outcome	empty
phase_clicks	3	on_loc	C7	in_room	RIGHT	in_phase	TRN2
click_on	C8	in_room	RIGHT	in_phase	TRN2	at_time	399	with_outcome	empty
click_on	C8	in_room	RIGHT	in_phase	TRN2	at_time	458	with_outcome	empty
click_on	C8	in_room	RIGHT	in_phase	TRN2	at_time	461	with_outcome	empty
click_on	C8	in_room	RIGHT	in_phase	TRN2	at_time	496	with_outcome	empty
phase_clicks	4	on_loc	C8	in_room	RIGHT	in_phase	TRN2
phase_clicks	0	on_loc	CENTER	in_room	RIGHT	in_phase	TRN2
phase_clicks	0	on_loc	LEFT	in_room	CENTER	in_phase	TRN2
click_on	RIGHT	in_room	CENTER	in_phase	TRN2	at_time	387	with_outcome	open
phase_clicks	1	on_loc	RIGHT	in_room	CENTER	in_phase	TRN2
phase_clicks	0	on_loc	CENTER	in_room	CENTER	in_phase	TRN2
partial_time_spent	11	in_room	CENTER	in_phase	TST
partial_time_spent	228	in_room	LEFT	in_phase	TST
click_on	C1	in_room	LEFT	in_phase	TST	at_time	552	with_outcome	full
click_on	C1	in_room	LEFT	in_phase	TST	at_time	557	with_outcome	empty
click_on	C1	in_room	LEFT	in_phase	TST	at_time	605	with_outcome	empty
click_on	C1	in_room	LEFT	in_phase	TST	at_time	649	with_outcome	empty
click_on	C1	in_room	LEFT	in_phase	TST	at_time	690	with_outcome	empty
click_on	C1	in_room	LEFT	in_phase	TST	at_time	711	with_outcome	empty
click_on	C1	in_room	LEFT	in_phase	TST	at_time	744	with_outcome	empty
click_on	C1	in_room	LEFT	in_phase	TST	at_time	749	with_outcome	empty
phase_clicks	8	on_loc	C1	in_room	LEFT	in_phase	TST
click_on	C2	in_room	LEFT	in_phase	TST	at_time	549	with_outcome	empty
click_on	C2	in_room	LEFT	in_phase	TST	at_time	569	with_outcome	empty
click_on	C2	in_room	LEFT	in_phase	TST	at_time	613	with_outcome	empty
click_on	C2	in_room	LEFT	in_phase	TST	at_time	654	with_outcome	empty
click_on	C2	in_room	LEFT	in_phase	TST	at_time	687	with_outcome	empty
click_on	C2	in_room	LEFT	in_phase	TST	at_time	708	with_outcome	empty
click_on	C2	in_room	LEFT	in_phase	TST	at_time	742	with_outcome	empty
phase_clicks	7	on_loc	C2	in_room	LEFT	in_phase	TST
click_on	C3	in_room	LEFT	in_phase	TST	at_time	545	with_outcome	empty
click_on	C3	in_room	LEFT	in_phase	TST	at_time	572	with_outcome	empty
click_on	C3	in_room	LEFT	in_phase	TST	at_time	609	with_outcome	empty
click_on	C3	in_room	LEFT	in_phase	TST	at_time	658	with_outcome	empty
click_on	C3	in_room	LEFT	in_phase	TST	at_time	682	with_outcome	empty
click_on	C3	in_room	LEFT	in_phase	TST	at_time	703	with_outcome	empty
click_on	C3	in_room	LEFT	in_phase	TST	at_time	737	with_outcome	empty
phase_clicks	7	on_loc	C3	in_room	LEFT	in_phase	TST
click_on	C4	in_room	LEFT	in_phase	TST	at_time	540	with_outcome	empty
click_on	C4	in_room	LEFT	in_phase	TST	at_time	585	with_outcome	empty
click_on	C4	in_room	LEFT	in_phase	TST	at_time	616	with_outcome	empty
click_on	C4	in_room	LEFT	in_phase	TST	at_time	621	with_outcome	full
click_on	C4	in_room	LEFT	in_phase	TST	at_time	663	with_outcome	empty
click_on	C4	in_room	LEFT	in_phase	TST	at_time	693	with_outcome	empty
click_on	C4	in_room	LEFT	in_phase	TST	at_time	698	with_outcome	empty
phase_clicks	7	on_loc	C4	in_room	LEFT	in_phase	TST
click_on	C5	in_room	LEFT	in_phase	TST	at_time	525	with_outcome	empty
click_on	C5	in_room	LEFT	in_phase	TST	at_time	560	with_outcome	empty
click_on	C5	in_room	LEFT	in_phase	TST	at_time	601	with_outcome	empty
click_on	C5	in_room	LEFT	in_phase	TST	at_time	646	with_outcome	empty
click_on	C5	in_room	LEFT	in_phase	TST	at_time	670	with_outcome	empty
click_on	C5	in_room	LEFT	in_phase	TST	at_time	715	with_outcome	full
phase_clicks	6	on_loc	C5	in_room	LEFT	in_phase	TST
click_on	C6	in_room	LEFT	in_phase	TST	at_time	529	with_outcome	empty
click_on	C6	in_room	LEFT	in_phase	TST	at_time	566	with_outcome	empty
click_on	C6	in_room	LEFT	in_phase	TST	at_time	597	with_outcome	empty
click_on	C6	in_room	LEFT	in_phase	TST	at_time	640	with_outcome	empty
click_on	C6	in_room	LEFT	in_phase	TST	at_time	667	with_outcome	empty
click_on	C6	in_room	LEFT	in_phase	TST	at_time	720	with_outcome	empty
phase_clicks	6	on_loc	C6	in_room	LEFT	in_phase	TST
click_on	C7	in_room	LEFT	in_phase	TST	at_time	532	with_outcome	empty
click_on	C7	in_room	LEFT	in_phase	TST	at_time	577	with_outcome	empty
click_on	C7	in_room	LEFT	in_phase	TST	at_time	592	with_outcome	empty
click_on	C7	in_room	LEFT	in_phase	TST	at_time	634	with_outcome	full
click_on	C7	in_room	LEFT	in_phase	TST	at_time	674	with_outcome	empty
click_on	C7	in_room	LEFT	in_phase	TST	at_time	723	with_outcome	full
click_on	C7	in_room	LEFT	in_phase	TST	at_time	733	with_outcome	empty
phase_clicks	7	on_loc	C7	in_room	LEFT	in_phase	TST
click_on	C8	in_room	LEFT	in_phase	TST	at_time	536	with_outcome	empty
click_on	C8	in_room	LEFT	in_phase	TST	at_time	581	with_outcome	empty
click_on	C8	in_room	LEFT	in_phase	TST	at_time	625	with_outcome	empty
click_on	C8	in_room	LEFT	in_phase	TST	at_time	630	with_outcome	empty
click_on	C8	in_room	LEFT	in_phase	TST	at_time	678	with_outcome	empty
click_on	C8	in_room	LEFT	in_phase	TST	at_time	729	with_outcome	empty
phase_clicks	6	on_loc	C8	in_room	LEFT	in_phase	TST
phase_clicks	0	on_loc	CENTER	in_room	LEFT	in_phase	TST
final_click_count	12	on_loc	C1	in_room	LEFT
final_click_count	10	on_loc	C2	in_room	LEFT
final_click_count	10	on_loc	C3	in_room	LEFT
final_click_count	10	on_loc	C4	in_room	LEFT
final_click_count	9	on_loc	C5	in_room	LEFT
final_click_count	9	on_loc	C6	in_room	LEFT
final_click_count	10	on_loc	C7	in_room	LEFT
final_click_count	9	on_loc	C8	in_room	LEFT
final_click_count	0	on_loc	CENTER	in_room	LEFT
phase_clicks	0	on_loc	C1	in_room	RIGHT	in_phase	TST
phase_clicks	0	on_loc	C2	in_room	RIGHT	in_phase	TST
phase_clicks	0	on_loc	C3	in_room	RIGHT	in_phase	TST
phase_clicks	0	on_loc	C4	in_room	RIGHT	in_phase	TST
phase_clicks	0	on_loc	C5	in_room	RIGHT	in_phase	TST
phase_clicks	0	on_loc	C6	in_room	RIGHT	in_phase	TST
phase_clicks	0	on_loc	C7	in_room	RIGHT	in_phase	TST
phase_clicks	0	on_loc	C8	in_room	RIGHT	in_phase	TST
phase_clicks	0	on_loc	CENTER	in_room	RIGHT	in_phase	TST
final_click_count	8	on_loc	C1	in_room	RIGHT
final_click_count	11	on_loc	C2	in_room	RIGHT
final_click_count	8	on_loc	C3	in_room	RIGHT
final_click_count	9	on_loc	C4	in_room	RIGHT
final_click_count	10	on_loc	C5	in_room	RIGHT
final_click_count	9	on_loc	C6	in_room	RIGHT
final_click_count	9	on_loc	C7	in_room	RIGHT
final_click_count	10	on_loc	C8	in_room	RIGHT
final_click_count	0	on_loc	CENTER	in_room	RIGHT
click_on	LEFT	in_room	CENTER	in_phase	TST	at_time	519	with_outcome	open
phase_clicks	1	on_loc	LEFT	in_room	CENTER	in_phase	TST
phase_clicks	0	on_loc	RIGHT	in_room	CENTER	in_phase	TST
phase_clicks	0	on_loc	CENTER	in_room	CENTER	in_phase	TST
final_click_count	2	on_loc	LEFT	in_room	CENTER
final_click_count	2	on_loc	RIGHT	in_room	CENTER
final_click_count	1	on_loc	CENTER	in_room	CENTER
final_score	25
tot_time_spent	6.0	in_room	CENTER	in_phase	PRE
tot_time_spent	233.0	in_room	RIGHT	in_phase	PRE
tot_time_spent	0.0	in_room	LEFT	in_phase	PRE
tot_time_spent	0.0	in_room	INSIDE	in_phase	PRE
tot_time_spent	11.0	in_room	CENTER	in_phase	TST
tot_time_spent	0.0	in_room	RIGHT	in_phase	TST
tot_time_spent	228.0	in_room	LEFT	in_phase	TST
tot_time_spent	0.0	in_room	INSIDE	in_phase	TST
