# Supplementary material for: Intolerance of uncertainty and conditioned place preference in opioid addiction
Source: PeerJ. 2018 May 21;6:e4775. doi: 10.7717/peerj.4775 (PMC5967368; doi:10.7717/peerj.4775)
Supplement: Supplemental Information 1 — Contains raw data files from the conditioned place preference task for each participant. [file peerj-06-4775-s001.zip › Radell et al. opioid cpp task data files/patients/fox3_RPA2016-20.txt]

fox_version	3
subject	RPA2016-20
experimenter	BF
condition	FOUR	room1 (right), room2 (left), low reward first
LOW_REWARD_INC_AMNT	1
CNT_INC_FREQ	60
TST_START_CNT	8
TRN1_START_CNT	4
HI_REWARD_MIN	0
HI_REWARD_INC_AMNT	10
LOW_REWARD_MIN	0
END_GAME_CNT	12
LOW_REWARD_INC_FREQ	4000
HI_REWARD_MAX	80
LOW_REWARD_MAX	5
HI_REWARD_INC_FREQ	4000
TRN2_START_CNT	6

partial_time_spent	14	in_room	CENTER	in_phase	PRE
partial_time_spent	53	in_room	RIGHT	in_phase	PRE
partial_time_spent	5	in_room	CENTER	in_phase	PRE
partial_time_spent	166	in_room	LEFT	in_phase	PRE
high_reward_room	RIGHT
click_on	C1	in_room	LEFT	in_phase	PRE	at_time	76	with_outcome	empty
click_on	C1	in_room	LEFT	in_phase	PRE	at_time	108	with_outcome	empty
phase_clicks	2	on_loc	C1	in_room	LEFT	in_phase	PRE
click_on	C2	in_room	LEFT	in_phase	PRE	at_time	104	with_outcome	empty
phase_clicks	1	on_loc	C2	in_room	LEFT	in_phase	PRE
click_on	C3	in_room	LEFT	in_phase	PRE	at_time	100	with_outcome	empty
phase_clicks	1	on_loc	C3	in_room	LEFT	in_phase	PRE
click_on	C4	in_room	LEFT	in_phase	PRE	at_time	96	with_outcome	empty
phase_clicks	1	on_loc	C4	in_room	LEFT	in_phase	PRE
click_on	C5	in_room	LEFT	in_phase	PRE	at_time	112	with_outcome	empty
phase_clicks	1	on_loc	C5	in_room	LEFT	in_phase	PRE
click_on	C6	in_room	LEFT	in_phase	PRE	at_time	82	with_outcome	empty
phase_clicks	1	on_loc	C6	in_room	LEFT	in_phase	PRE
click_on	C7	in_room	LEFT	in_phase	PRE	at_time	86	with_outcome	empty
phase_clicks	1	on_loc	C7	in_room	LEFT	in_phase	PRE
click_on	C8	in_room	LEFT	in_phase	PRE	at_time	91	with_outcome	empty
phase_clicks	1	on_loc	C8	in_room	LEFT	in_phase	PRE
phase_clicks	0	on_loc	CENTER	in_room	LEFT	in_phase	PRE
click_on	C1	in_room	RIGHT	in_phase	PRE	at_time	46	with_outcome	empty
phase_clicks	1	on_loc	C1	in_room	RIGHT	in_phase	PRE
phase_clicks	0	on_loc	C2	in_room	RIGHT	in_phase	PRE
click_on	C3	in_room	RIGHT	in_phase	PRE	at_time	32	with_outcome	empty
phase_clicks	1	on_loc	C3	in_room	RIGHT	in_phase	PRE
click_on	C4	in_room	RIGHT	in_phase	PRE	at_time	51	with_outcome	empty
phase_clicks	1	on_loc	C4	in_room	RIGHT	in_phase	PRE
click_on	C5	in_room	RIGHT	in_phase	PRE	at_time	27	with_outcome	empty
click_on	C5	in_room	RIGHT	in_phase	PRE	at_time	42	with_outcome	empty
phase_clicks	2	on_loc	C5	in_room	RIGHT	in_phase	PRE
click_on	C6	in_room	RIGHT	in_phase	PRE	at_time	38	with_outcome	empty
phase_clicks	1	on_loc	C6	in_room	RIGHT	in_phase	PRE
click_on	C7	in_room	RIGHT	in_phase	PRE	at_time	21	with_outcome	empty
phase_clicks	1	on_loc	C7	in_room	RIGHT	in_phase	PRE
click_on	C8	in_room	RIGHT	in_phase	PRE	at_time	56	with_outcome	empty
phase_clicks	1	on_loc	C8	in_room	RIGHT	in_phase	PRE
click_on	CENTER	in_room	RIGHT	in_phase	PRE	at_time	64	with_outcome	open
phase_clicks	1	on_loc	CENTER	in_room	RIGHT	in_phase	PRE
click_on	LEFT	in_room	CENTER	in_phase	PRE	at_time	70	with_outcome	open
phase_clicks	1	on_loc	LEFT	in_room	CENTER	in_phase	PRE
click_on	RIGHT	in_room	CENTER	in_phase	PRE	at_time	11	with_outcome	open
phase_clicks	1	on_loc	RIGHT	in_room	CENTER	in_phase	PRE
phase_clicks	0	on_loc	CENTER	in_room	CENTER	in_phase	PRE
partial_time_spent	8	in_room	CENTER	in_phase	TRN1
partial_time_spent	110	in_room	LEFT	in_phase	TRN1
click_on	C1	in_room	LEFT	in_phase	TRN1	at_time	291	with_outcome	empty
click_on	C1	in_room	LEFT	in_phase	TRN1	at_time	325	with_outcome	empty
click_on	C1	in_room	LEFT	in_phase	TRN1	at_time	359	with_outcome	empty
phase_clicks	3	on_loc	C1	in_room	LEFT	in_phase	TRN1
click_on	C2	in_room	LEFT	in_phase	TRN1	at_time	288	with_outcome	empty
click_on	C2	in_room	LEFT	in_phase	TRN1	at_time	322	with_outcome	empty
click_on	C2	in_room	LEFT	in_phase	TRN1	at_time	356	with_outcome	empty
phase_clicks	3	on_loc	C2	in_room	LEFT	in_phase	TRN1
click_on	C3	in_room	LEFT	in_phase	TRN1	at_time	284	with_outcome	empty
click_on	C3	in_room	LEFT	in_phase	TRN1	at_time	318	with_outcome	empty
click_on	C3	in_room	LEFT	in_phase	TRN1	at_time	352	with_outcome	empty
phase_clicks	3	on_loc	C3	in_room	LEFT	in_phase	TRN1
click_on	C4	in_room	LEFT	in_phase	TRN1	at_time	280	with_outcome	empty
click_on	C4	in_room	LEFT	in_phase	TRN1	at_time	314	with_outcome	empty
click_on	C4	in_room	LEFT	in_phase	TRN1	at_time	348	with_outcome	empty
phase_clicks	3	on_loc	C4	in_room	LEFT	in_phase	TRN1
click_on	C5	in_room	LEFT	in_phase	TRN1	at_time	262	with_outcome	empty
click_on	C5	in_room	LEFT	in_phase	TRN1	at_time	299	with_outcome	empty
click_on	C5	in_room	LEFT	in_phase	TRN1	at_time	334	with_outcome	empty
click_on	C5	in_room	LEFT	in_phase	TRN1	at_time	366	with_outcome	empty
phase_clicks	4	on_loc	C5	in_room	LEFT	in_phase	TRN1
click_on	C6	in_room	LEFT	in_phase	TRN1	at_time	267	with_outcome	empty
click_on	C6	in_room	LEFT	in_phase	TRN1	at_time	302	with_outcome	full
click_on	C6	in_room	LEFT	in_phase	TRN1	at_time	337	with_outcome	empty
click_on	C6	in_room	LEFT	in_phase	TRN1	at_time	369	with_outcome	empty
phase_clicks	4	on_loc	C6	in_room	LEFT	in_phase	TRN1
click_on	C7	in_room	LEFT	in_phase	TRN1	at_time	271	with_outcome	empty
click_on	C7	in_room	LEFT	in_phase	TRN1	at_time	306	with_outcome	empty
click_on	C7	in_room	LEFT	in_phase	TRN1	at_time	341	with_outcome	empty
phase_clicks	3	on_loc	C7	in_room	LEFT	in_phase	TRN1
click_on	C8	in_room	LEFT	in_phase	TRN1	at_time	276	with_outcome	empty
click_on	C8	in_room	LEFT	in_phase	TRN1	at_time	310	with_outcome	empty
click_on	C8	in_room	LEFT	in_phase	TRN1	at_time	344	with_outcome	empty
phase_clicks	3	on_loc	C8	in_room	LEFT	in_phase	TRN1
phase_clicks	0	on_loc	CENTER	in_room	LEFT	in_phase	TRN1
phase_clicks	0	on_loc	C1	in_room	RIGHT	in_phase	TRN1
phase_clicks	0	on_loc	C2	in_room	RIGHT	in_phase	TRN1
phase_clicks	0	on_loc	C3	in_room	RIGHT	in_phase	TRN1
phase_clicks	0	on_loc	C4	in_room	RIGHT	in_phase	TRN1
phase_clicks	0	on_loc	C5	in_room	RIGHT	in_phase	TRN1
phase_clicks	0	on_loc	C6	in_room	RIGHT	in_phase	TRN1
phase_clicks	0	on_loc	C7	in_room	RIGHT	in_phase	TRN1
phase_clicks	0	on_loc	C8	in_room	RIGHT	in_phase	TRN1
phase_clicks	0	on_loc	CENTER	in_room	RIGHT	in_phase	TRN1
click_on	LEFT	in_room	CENTER	in_phase	TRN1	at_time	255	with_outcome	open
phase_clicks	1	on_loc	LEFT	in_room	CENTER	in_phase	TRN1
phase_clicks	0	on_loc	RIGHT	in_room	CENTER	in_phase	TRN1
phase_clicks	0	on_loc	CENTER	in_room	CENTER	in_phase	TRN1
partial_time_spent	7	in_room	CENTER	in_phase	TRN2
partial_time_spent	111	in_room	RIGHT	in_phase	TRN2
phase_clicks	0	on_loc	C1	in_room	LEFT	in_phase	TRN2
phase_clicks	0	on_loc	C2	in_room	LEFT	in_phase	TRN2
phase_clicks	0	on_loc	C3	in_room	LEFT	in_phase	TRN2
phase_clicks	0	on_loc	C4	in_room	LEFT	in_phase	TRN2
phase_clicks	0	on_loc	C5	in_room	LEFT	in_phase	TRN2
phase_clicks	0	on_loc	C6	in_room	LEFT	in_phase	TRN2
phase_clicks	0	on_loc	C7	in_room	LEFT	in_phase	TRN2
phase_clicks	0	on_loc	C8	in_room	LEFT	in_phase	TRN2
phase_clicks	0	on_loc	CENTER	in_room	LEFT	in_phase	TRN2
click_on	C1	in_room	RIGHT	in_phase	TRN2	at_time	420	with_outcome	full
click_on	C1	in_room	RIGHT	in_phase	TRN2	at_time	453	with_outcome	full
click_on	C1	in_room	RIGHT	in_phase	TRN2	at_time	483	with_outcome	full
phase_clicks	3	on_loc	C1	in_room	RIGHT	in_phase	TRN2
click_on	C2	in_room	RIGHT	in_phase	TRN2	at_time	416	with_outcome	full
click_on	C2	in_room	RIGHT	in_phase	TRN2	at_time	449	with_outcome	full
click_on	C2	in_room	RIGHT	in_phase	TRN2	at_time	480	with_outcome	empty
phase_clicks	3	on_loc	C2	in_room	RIGHT	in_phase	TRN2
click_on	C3	in_room	RIGHT	in_phase	TRN2	at_time	412	with_outcome	full
click_on	C3	in_room	RIGHT	in_phase	TRN2	at_time	445	with_outcome	full
click_on	C3	in_room	RIGHT	in_phase	TRN2	at_time	476	with_outcome	empty
phase_clicks	3	on_loc	C3	in_room	RIGHT	in_phase	TRN2
click_on	C4	in_room	RIGHT	in_phase	TRN2	at_time	409	with_outcome	full
click_on	C4	in_room	RIGHT	in_phase	TRN2	at_time	441	with_outcome	empty
click_on	C4	in_room	RIGHT	in_phase	TRN2	at_time	472	with_outcome	full
phase_clicks	3	on_loc	C4	in_room	RIGHT	in_phase	TRN2
click_on	C5	in_room	RIGHT	in_phase	TRN2	at_time	393	with_outcome	full
click_on	C5	in_room	RIGHT	in_phase	TRN2	at_time	425	with_outcome	full
click_on	C5	in_room	RIGHT	in_phase	TRN2	at_time	457	with_outcome	empty
click_on	C5	in_room	RIGHT	in_phase	TRN2	at_time	487	with_outcome	full
phase_clicks	4	on_loc	C5	in_room	RIGHT	in_phase	TRN2
click_on	C6	in_room	RIGHT	in_phase	TRN2	at_time	397	with_outcome	full
click_on	C6	in_room	RIGHT	in_phase	TRN2	at_time	429	with_outcome	full
click_on	C6	in_room	RIGHT	in_phase	TRN2	at_time	461	with_outcome	full
click_on	C6	in_room	RIGHT	in_phase	TRN2	at_time	491	with_outcome	empty
phase_clicks	4	on_loc	C6	in_room	RIGHT	in_phase	TRN2
click_on	C7	in_room	RIGHT	in_phase	TRN2	at_time	401	with_outcome	full
click_on	C7	in_room	RIGHT	in_phase	TRN2	at_time	433	with_outcome	full
click_on	C7	in_room	RIGHT	in_phase	TRN2	at_time	465	with_outcome	empty
click_on	C7	in_room	RIGHT	in_phase	TRN2	at_time	494	with_outcome	full
phase_clicks	4	on_loc	C7	in_room	RIGHT	in_phase	TRN2
click_on	C8	in_room	RIGHT	in_phase	TRN2	at_time	405	with_outcome	full
click_on	C8	in_room	RIGHT	in_phase	TRN2	at_time	437	with_outcome	empty
click_on	C8	in_room	RIGHT	in_phase	TRN2	at_time	469	with_outcome	empty
click_on	C8	in_room	RIGHT	in_phase	TRN2	at_time	498	with_outcome	full
phase_clicks	4	on_loc	C8	in_room	RIGHT	in_phase	TRN2
phase_clicks	0	on_loc	CENTER	in_room	RIGHT	in_phase	TRN2
phase_clicks	0	on_loc	LEFT	in_room	CENTER	in_phase	TRN2
click_on	RIGHT	in_room	CENTER	in_phase	TRN2	at_time	384	with_outcome	open
phase_clicks	1	on_loc	RIGHT	in_room	CENTER	in_phase	TRN2
phase_clicks	0	on_loc	CENTER	in_room	CENTER	in_phase	TRN2
partial_time_spent	81	in_room	CENTER	in_phase	TST
partial_time_spent	124	in_room	LEFT	in_phase	TST
partial_time_spent	5	in_room	CENTER	in_phase	TST
partial_time_spent	28	in_room	RIGHT	in_phase	TST
click_on	C1	in_room	LEFT	in_phase	TST	at_time	620	with_outcome	empty
click_on	C1	in_room	LEFT	in_phase	TST	at_time	655	with_outcome	empty
click_on	C1	in_room	LEFT	in_phase	TST	at_time	687	with_outcome	full
phase_clicks	3	on_loc	C1	in_room	LEFT	in_phase	TST
click_on	C2	in_room	LEFT	in_phase	TST	at_time	616	with_outcome	empty
click_on	C2	in_room	LEFT	in_phase	TST	at_time	652	with_outcome	full
click_on	C2	in_room	LEFT	in_phase	TST	at_time	683	with_outcome	empty
phase_clicks	3	on_loc	C2	in_room	LEFT	in_phase	TST
click_on	C3	in_room	LEFT	in_phase	TST	at_time	612	with_outcome	empty
click_on	C3	in_room	LEFT	in_phase	TST	at_time	645	with_outcome	empty
click_on	C3	in_room	LEFT	in_phase	TST	at_time	679	with_outcome	empty
phase_clicks	3	on_loc	C3	in_room	LEFT	in_phase	TST
click_on	C4	in_room	LEFT	in_phase	TST	at_time	608	with_outcome	empty
click_on	C4	in_room	LEFT	in_phase	TST	at_time	642	with_outcome	empty
click_on	C4	in_room	LEFT	in_phase	TST	at_time	675	with_outcome	empty
phase_clicks	3	on_loc	C4	in_room	LEFT	in_phase	TST
click_on	C5	in_room	LEFT	in_phase	TST	at_time	594	with_outcome	empty
click_on	C5	in_room	LEFT	in_phase	TST	at_time	624	with_outcome	empty
click_on	C5	in_room	LEFT	in_phase	TST	at_time	659	with_outcome	empty
click_on	C5	in_room	LEFT	in_phase	TST	at_time	693	with_outcome	empty
phase_clicks	4	on_loc	C5	in_room	LEFT	in_phase	TST
click_on	C6	in_room	LEFT	in_phase	TST	at_time	598	with_outcome	empty
click_on	C6	in_room	LEFT	in_phase	TST	at_time	628	with_outcome	empty
click_on	C6	in_room	LEFT	in_phase	TST	at_time	663	with_outcome	empty
click_on	C6	in_room	LEFT	in_phase	TST	at_time	697	with_outcome	empty
phase_clicks	4	on_loc	C6	in_room	LEFT	in_phase	TST
click_on	C7	in_room	LEFT	in_phase	TST	at_time	601	with_outcome	empty
click_on	C7	in_room	LEFT	in_phase	TST	at_time	633	with_outcome	empty
click_on	C7	in_room	LEFT	in_phase	TST	at_time	666	with_outcome	empty
click_on	C7	in_room	LEFT	in_phase	TST	at_time	700	with_outcome	empty
phase_clicks	4	on_loc	C7	in_room	LEFT	in_phase	TST
click_on	C8	in_room	LEFT	in_phase	TST	at_time	604	with_outcome	empty
click_on	C8	in_room	LEFT	in_phase	TST	at_time	637	with_outcome	empty
click_on	C8	in_room	LEFT	in_phase	TST	at_time	670	with_outcome	empty
click_on	C8	in_room	LEFT	in_phase	TST	at_time	705	with_outcome	empty
phase_clicks	4	on_loc	C8	in_room	LEFT	in_phase	TST
click_on	CENTER	in_room	LEFT	in_phase	TST	at_time	712	with_outcome	open
phase_clicks	1	on_loc	CENTER	in_room	LEFT	in_phase	TST
final_click_count	8	on_loc	C1	in_room	LEFT
final_click_count	7	on_loc	C2	in_room	LEFT
final_click_count	7	on_loc	C3	in_room	LEFT
final_click_count	7	on_loc	C4	in_room	LEFT
final_click_count	9	on_loc	C5	in_room	LEFT
final_click_count	9	on_loc	C6	in_room	LEFT
final_click_count	8	on_loc	C7	in_room	LEFT
final_click_count	8	on_loc	C8	in_room	LEFT
final_click_count	1	on_loc	CENTER	in_room	LEFT
click_on	C1	in_room	RIGHT	in_phase	TST	at_time	749	with_outcome	empty
phase_clicks	1	on_loc	C1	in_room	RIGHT	in_phase	TST
click_on	C2	in_room	RIGHT	in_phase	TST	at_time	746	with_outcome	empty
phase_clicks	1	on_loc	C2	in_room	RIGHT	in_phase	TST
click_on	C3	in_room	RIGHT	in_phase	TST	at_time	742	with_outcome	empty
phase_clicks	1	on_loc	C3	in_room	RIGHT	in_phase	TST
click_on	C4	in_room	RIGHT	in_phase	TST	at_time	738	with_outcome	empty
phase_clicks	1	on_loc	C4	in_room	RIGHT	in_phase	TST
click_on	C5	in_room	RIGHT	in_phase	TST	at_time	723	with_outcome	empty
phase_clicks	1	on_loc	C5	in_room	RIGHT	in_phase	TST
click_on	C6	in_room	RIGHT	in_phase	TST	at_time	727	with_outcome	empty
phase_clicks	1	on_loc	C6	in_room	RIGHT	in_phase	TST
click_on	C7	in_room	RIGHT	in_phase	TST	at_time	730	with_outcome	empty
phase_clicks	1	on_loc	C7	in_room	RIGHT	in_phase	TST
click_on	C8	in_room	RIGHT	in_phase	TST	at_time	734	with_outcome	empty
phase_clicks	1	on_loc	C8	in_room	RIGHT	in_phase	TST
phase_clicks	0	on_loc	CENTER	in_room	RIGHT	in_phase	TST
final_click_count	5	on_loc	C1	in_room	RIGHT
final_click_count	4	on_loc	C2	in_room	RIGHT
final_click_count	5	on_loc	C3	in_room	RIGHT
final_click_count	5	on_loc	C4	in_room	RIGHT
final_click_count	7	on_loc	C5	in_room	RIGHT
final_click_count	6	on_loc	C6	in_room	RIGHT
final_click_count	6	on_loc	C7	in_room	RIGHT
final_click_count	6	on_loc	C8	in_room	RIGHT
final_click_count	1	on_loc	CENTER	in_room	RIGHT
click_on	LEFT	in_room	CENTER	in_phase	TST	at_time	588	with_outcome	open
phase_clicks	1	on_loc	LEFT	in_room	CENTER	in_phase	TST
click_on	RIGHT	in_room	CENTER	in_phase	TST	at_time	718	with_outcome	open
phase_clicks	1	on_loc	RIGHT	in_room	CENTER	in_phase	TST
phase_clicks	0	on_loc	CENTER	in_room	CENTER	in_phase	TST
final_click_count	3	on_loc	LEFT	in_room	CENTER
final_click_count	3	on_loc	RIGHT	in_room	CENTER
final_click_count	1	on_loc	CENTER	in_room	CENTER
final_score	23
tot_time_spent	0.0	in_room	INSIDE	in_phase	PRE
tot_time_spent	166.0	in_room	LEFT	in_phase	PRE
tot_time_spent	19.0	in_room	CENTER	in_phase	PRE
tot_time_spent	53.0	in_room	RIGHT	in_phase	PRE
tot_time_spent	0.0	in_room	INSIDE	in_phase	TST
tot_time_spent	124.0	in_room	LEFT	in_phase	TST
tot_time_spent	86.0	in_room	CENTER	in_phase	TST
tot_time_spent	28.0	in_room	RIGHT	in_phase	TST
