# Supplementary material for: Intolerance of uncertainty and conditioned place preference in opioid addiction
Source: PeerJ. 2018 May 21;6:e4775. doi: 10.7717/peerj.4775 (PMC5967368; doi:10.7717/peerj.4775)
Supplement: Supplemental Information 1 — Contains raw data files from the conditioned place preference task for each participant. [file peerj-06-4775-s001.zip › Radell et al. opioid cpp task data files/patients/fox3_RPA2016-21.txt]

fox_version	3
subject	RPA2016-21
experimenter	BF
condition	ONE	room1 (left), room2 (right), high reward first
LOW_REWARD_INC_FREQ	4000
LOW_REWARD_MIN	0
HI_REWARD_MIN	0
TST_START_CNT	8
HI_REWARD_INC_FREQ	4000
HI_REWARD_MAX	80
CNT_INC_FREQ	60
HI_REWARD_INC_AMNT	10
END_GAME_CNT	12
LOW_REWARD_INC_AMNT	1
TRN2_START_CNT	6
TRN1_START_CNT	4
LOW_REWARD_MAX	5

partial_time_spent	9	in_room	CENTER	in_phase	PRE
partial_time_spent	50	in_room	LEFT	in_phase	PRE
partial_time_spent	5	in_room	CENTER	in_phase	PRE
partial_time_spent	80	in_room	RIGHT	in_phase	PRE
partial_time_spent	5	in_room	CENTER	in_phase	PRE
partial_time_spent	88	in_room	LEFT	in_phase	PRE
high_reward_room	RIGHT
click_on	C1	in_room	LEFT	in_phase	PRE	at_time	15	with_outcome	empty
click_on	C1	in_room	LEFT	in_phase	PRE	at_time	159	with_outcome	empty
click_on	C1	in_room	LEFT	in_phase	PRE	at_time	194	with_outcome	empty
phase_clicks	3	on_loc	C1	in_room	LEFT	in_phase	PRE
click_on	C2	in_room	LEFT	in_phase	PRE	at_time	42	with_outcome	empty
click_on	C2	in_room	LEFT	in_phase	PRE	at_time	165	with_outcome	empty
click_on	C2	in_room	LEFT	in_phase	PRE	at_time	215	with_outcome	empty
phase_clicks	3	on_loc	C2	in_room	LEFT	in_phase	PRE
click_on	C3	in_room	LEFT	in_phase	PRE	at_time	38	with_outcome	empty
click_on	C3	in_room	LEFT	in_phase	PRE	at_time	172	with_outcome	empty
click_on	C3	in_room	LEFT	in_phase	PRE	at_time	229	with_outcome	empty
phase_clicks	3	on_loc	C3	in_room	LEFT	in_phase	PRE
click_on	C4	in_room	LEFT	in_phase	PRE	at_time	33	with_outcome	full
click_on	C4	in_room	LEFT	in_phase	PRE	at_time	181	with_outcome	empty
click_on	C4	in_room	LEFT	in_phase	PRE	at_time	199	with_outcome	empty
click_on	C4	in_room	LEFT	in_phase	PRE	at_time	238	with_outcome	empty
phase_clicks	4	on_loc	C4	in_room	LEFT	in_phase	PRE
click_on	C5	in_room	LEFT	in_phase	PRE	at_time	154	with_outcome	empty
click_on	C5	in_room	LEFT	in_phase	PRE	at_time	189	with_outcome	empty
click_on	C5	in_room	LEFT	in_phase	PRE	at_time	222	with_outcome	empty
phase_clicks	3	on_loc	C5	in_room	LEFT	in_phase	PRE
click_on	C6	in_room	LEFT	in_phase	PRE	at_time	29	with_outcome	empty
click_on	C6	in_room	LEFT	in_phase	PRE	at_time	47	with_outcome	empty
click_on	C6	in_room	LEFT	in_phase	PRE	at_time	168	with_outcome	empty
click_on	C6	in_room	LEFT	in_phase	PRE	at_time	211	with_outcome	empty
phase_clicks	4	on_loc	C6	in_room	LEFT	in_phase	PRE
click_on	C7	in_room	LEFT	in_phase	PRE	at_time	20	with_outcome	empty
click_on	C7	in_room	LEFT	in_phase	PRE	at_time	176	with_outcome	empty
click_on	C7	in_room	LEFT	in_phase	PRE	at_time	206	with_outcome	empty
phase_clicks	3	on_loc	C7	in_room	LEFT	in_phase	PRE
click_on	C8	in_room	LEFT	in_phase	PRE	at_time	24	with_outcome	full
click_on	C8	in_room	LEFT	in_phase	PRE	at_time	185	with_outcome	empty
phase_clicks	2	on_loc	C8	in_room	LEFT	in_phase	PRE
click_on	CENTER	in_room	LEFT	in_phase	PRE	at_time	57	with_outcome	open
phase_clicks	1	on_loc	CENTER	in_room	LEFT	in_phase	PRE
click_on	C1	in_room	RIGHT	in_phase	PRE	at_time	74	with_outcome	empty
click_on	C1	in_room	RIGHT	in_phase	PRE	at_time	110	with_outcome	empty
phase_clicks	2	on_loc	C1	in_room	RIGHT	in_phase	PRE
click_on	C2	in_room	RIGHT	in_phase	PRE	at_time	100	with_outcome	empty
click_on	C2	in_room	RIGHT	in_phase	PRE	at_time	134	with_outcome	empty
phase_clicks	2	on_loc	C2	in_room	RIGHT	in_phase	PRE
click_on	C3	in_room	RIGHT	in_phase	PRE	at_time	93	with_outcome	empty
phase_clicks	1	on_loc	C3	in_room	RIGHT	in_phase	PRE
click_on	C4	in_room	RIGHT	in_phase	PRE	at_time	79	with_outcome	empty
phase_clicks	1	on_loc	C4	in_room	RIGHT	in_phase	PRE
click_on	C5	in_room	RIGHT	in_phase	PRE	at_time	69	with_outcome	empty
click_on	C5	in_room	RIGHT	in_phase	PRE	at_time	105	with_outcome	empty
phase_clicks	2	on_loc	C5	in_room	RIGHT	in_phase	PRE
click_on	C6	in_room	RIGHT	in_phase	PRE	at_time	97	with_outcome	empty
click_on	C6	in_room	RIGHT	in_phase	PRE	at_time	130	with_outcome	empty
phase_clicks	2	on_loc	C6	in_room	RIGHT	in_phase	PRE
click_on	C7	in_room	RIGHT	in_phase	PRE	at_time	88	with_outcome	empty
click_on	C7	in_room	RIGHT	in_phase	PRE	at_time	138	with_outcome	empty
phase_clicks	2	on_loc	C7	in_room	RIGHT	in_phase	PRE
click_on	C8	in_room	RIGHT	in_phase	PRE	at_time	83	with_outcome	full
click_on	C8	in_room	RIGHT	in_phase	PRE	at_time	121	with_outcome	empty
phase_clicks	2	on_loc	C8	in_room	RIGHT	in_phase	PRE
click_on	CENTER	in_room	RIGHT	in_phase	PRE	at_time	143	with_outcome	open
phase_clicks	1	on_loc	CENTER	in_room	RIGHT	in_phase	PRE
click_on	LEFT	in_room	CENTER	in_phase	PRE	at_time	7	with_outcome	open
click_on	LEFT	in_room	CENTER	in_phase	PRE	at_time	148	with_outcome	open
phase_clicks	2	on_loc	LEFT	in_room	CENTER	in_phase	PRE
click_on	RIGHT	in_room	CENTER	in_phase	PRE	at_time	63	with_outcome	open
phase_clicks	1	on_loc	RIGHT	in_room	CENTER	in_phase	PRE
phase_clicks	0	on_loc	CENTER	in_room	CENTER	in_phase	PRE
partial_time_spent	7	in_room	CENTER	in_phase	TRN1
partial_time_spent	112	in_room	RIGHT	in_phase	TRN1
phase_clicks	0	on_loc	C1	in_room	LEFT	in_phase	TRN1
phase_clicks	0	on_loc	C2	in_room	LEFT	in_phase	TRN1
phase_clicks	0	on_loc	C3	in_room	LEFT	in_phase	TRN1
phase_clicks	0	on_loc	C4	in_room	LEFT	in_phase	TRN1
phase_clicks	0	on_loc	C5	in_room	LEFT	in_phase	TRN1
phase_clicks	0	on_loc	C6	in_room	LEFT	in_phase	TRN1
phase_clicks	0	on_loc	C7	in_room	LEFT	in_phase	TRN1
phase_clicks	0	on_loc	C8	in_room	LEFT	in_phase	TRN1
phase_clicks	0	on_loc	CENTER	in_room	LEFT	in_phase	TRN1
click_on	C1	in_room	RIGHT	in_phase	TRN1	at_time	269	with_outcome	empty
click_on	C1	in_room	RIGHT	in_phase	TRN1	at_time	317	with_outcome	full
click_on	C1	in_room	RIGHT	in_phase	TRN1	at_time	359	with_outcome	full
phase_clicks	3	on_loc	C1	in_room	RIGHT	in_phase	TRN1
click_on	C2	in_room	RIGHT	in_phase	TRN1	at_time	282	with_outcome	empty
click_on	C2	in_room	RIGHT	in_phase	TRN1	at_time	322	with_outcome	empty
click_on	C2	in_room	RIGHT	in_phase	TRN1	at_time	342	with_outcome	empty
phase_clicks	3	on_loc	C2	in_room	RIGHT	in_phase	TRN1
click_on	C3	in_room	RIGHT	in_phase	TRN1	at_time	302	with_outcome	full
click_on	C3	in_room	RIGHT	in_phase	TRN1	at_time	348	with_outcome	full
phase_clicks	2	on_loc	C3	in_room	RIGHT	in_phase	TRN1
click_on	C4	in_room	RIGHT	in_phase	TRN1	at_time	297	with_outcome	full
click_on	C4	in_room	RIGHT	in_phase	TRN1	at_time	326	with_outcome	full
click_on	C4	in_room	RIGHT	in_phase	TRN1	at_time	365	with_outcome	full
phase_clicks	3	on_loc	C4	in_room	RIGHT	in_phase	TRN1
click_on	C5	in_room	RIGHT	in_phase	TRN1	at_time	264	with_outcome	full
click_on	C5	in_room	RIGHT	in_phase	TRN1	at_time	312	with_outcome	empty
click_on	C5	in_room	RIGHT	in_phase	TRN1	at_time	355	with_outcome	empty
phase_clicks	3	on_loc	C5	in_room	RIGHT	in_phase	TRN1
click_on	C6	in_room	RIGHT	in_phase	TRN1	at_time	276	with_outcome	full
click_on	C6	in_room	RIGHT	in_phase	TRN1	at_time	308	with_outcome	full
phase_clicks	2	on_loc	C6	in_room	RIGHT	in_phase	TRN1
click_on	C7	in_room	RIGHT	in_phase	TRN1	at_time	286	with_outcome	full
click_on	C7	in_room	RIGHT	in_phase	TRN1	at_time	337	with_outcome	full
phase_clicks	2	on_loc	C7	in_room	RIGHT	in_phase	TRN1
click_on	C8	in_room	RIGHT	in_phase	TRN1	at_time	292	with_outcome	full
click_on	C8	in_room	RIGHT	in_phase	TRN1	at_time	331	with_outcome	empty
phase_clicks	2	on_loc	C8	in_room	RIGHT	in_phase	TRN1
phase_clicks	0	on_loc	CENTER	in_room	RIGHT	in_phase	TRN1
phase_clicks	0	on_loc	LEFT	in_room	CENTER	in_phase	TRN1
click_on	RIGHT	in_room	CENTER	in_phase	TRN1	at_time	255	with_outcome	open
phase_clicks	1	on_loc	RIGHT	in_room	CENTER	in_phase	TRN1
phase_clicks	0	on_loc	CENTER	in_room	CENTER	in_phase	TRN1
partial_time_spent	6	in_room	CENTER	in_phase	TRN2
partial_time_spent	113	in_room	LEFT	in_phase	TRN2
click_on	C1	in_room	LEFT	in_phase	TRN2	at_time	391	with_outcome	full
click_on	C1	in_room	LEFT	in_phase	TRN2	at_time	430	with_outcome	empty
click_on	C1	in_room	LEFT	in_phase	TRN2	at_time	469	with_outcome	empty
phase_clicks	3	on_loc	C1	in_room	LEFT	in_phase	TRN2
click_on	C2	in_room	LEFT	in_phase	TRN2	at_time	426	with_outcome	empty
click_on	C2	in_room	LEFT	in_phase	TRN2	at_time	448	with_outcome	empty
click_on	C2	in_room	LEFT	in_phase	TRN2	at_time	479	with_outcome	empty
phase_clicks	3	on_loc	C2	in_room	LEFT	in_phase	TRN2
click_on	C3	in_room	LEFT	in_phase	TRN2	at_time	422	with_outcome	empty
click_on	C3	in_room	LEFT	in_phase	TRN2	at_time	459	with_outcome	empty
phase_clicks	2	on_loc	C3	in_room	LEFT	in_phase	TRN2
click_on	C4	in_room	LEFT	in_phase	TRN2	at_time	398	with_outcome	empty
click_on	C4	in_room	LEFT	in_phase	TRN2	at_time	418	with_outcome	empty
click_on	C4	in_room	LEFT	in_phase	TRN2	at_time	464	with_outcome	empty
phase_clicks	3	on_loc	C4	in_room	LEFT	in_phase	TRN2
click_on	C5	in_room	LEFT	in_phase	TRN2	at_time	434	with_outcome	empty
click_on	C5	in_room	LEFT	in_phase	TRN2	at_time	473	with_outcome	empty
phase_clicks	2	on_loc	C5	in_room	LEFT	in_phase	TRN2
click_on	C6	in_room	LEFT	in_phase	TRN2	at_time	405	with_outcome	empty
click_on	C6	in_room	LEFT	in_phase	TRN2	at_time	444	with_outcome	empty
click_on	C6	in_room	LEFT	in_phase	TRN2	at_time	484	with_outcome	empty
phase_clicks	3	on_loc	C6	in_room	LEFT	in_phase	TRN2
click_on	C7	in_room	LEFT	in_phase	TRN2	at_time	409	with_outcome	empty
click_on	C7	in_room	LEFT	in_phase	TRN2	at_time	439	with_outcome	empty
click_on	C7	in_room	LEFT	in_phase	TRN2	at_time	489	with_outcome	empty
phase_clicks	3	on_loc	C7	in_room	LEFT	in_phase	TRN2
click_on	C8	in_room	LEFT	in_phase	TRN2	at_time	413	with_outcome	empty
click_on	C8	in_room	LEFT	in_phase	TRN2	at_time	453	with_outcome	empty
phase_clicks	2	on_loc	C8	in_room	LEFT	in_phase	TRN2
phase_clicks	0	on_loc	CENTER	in_room	LEFT	in_phase	TRN2
phase_clicks	0	on_loc	C1	in_room	RIGHT	in_phase	TRN2
phase_clicks	0	on_loc	C2	in_room	RIGHT	in_phase	TRN2
phase_clicks	0	on_loc	C3	in_room	RIGHT	in_phase	TRN2
phase_clicks	0	on_loc	C4	in_room	RIGHT	in_phase	TRN2
phase_clicks	0	on_loc	C5	in_room	RIGHT	in_phase	TRN2
phase_clicks	0	on_loc	C6	in_room	RIGHT	in_phase	TRN2
phase_clicks	0	on_loc	C7	in_room	RIGHT	in_phase	TRN2
phase_clicks	0	on_loc	C8	in_room	RIGHT	in_phase	TRN2
phase_clicks	0	on_loc	CENTER	in_room	RIGHT	in_phase	TRN2
click_on	LEFT	in_room	CENTER	in_phase	TRN2	at_time	383	with_outcome	open
phase_clicks	1	on_loc	LEFT	in_room	CENTER	in_phase	TRN2
phase_clicks	0	on_loc	RIGHT	in_room	CENTER	in_phase	TRN2
phase_clicks	0	on_loc	CENTER	in_room	CENTER	in_phase	TRN2
partial_time_spent	6	in_room	CENTER	in_phase	TST
partial_time_spent	67	in_room	RIGHT	in_phase	TST
partial_time_spent	5	in_room	CENTER	in_phase	TST
partial_time_spent	103	in_room	LEFT	in_phase	TST
partial_time_spent	4	in_room	CENTER	in_phase	TST
partial_time_spent	50	in_room	RIGHT	in_phase	TST
click_on	C1	in_room	LEFT	in_phase	TST	at_time	604	with_outcome	empty
click_on	C1	in_room	LEFT	in_phase	TST	at_time	664	with_outcome	empty
phase_clicks	2	on_loc	C1	in_room	LEFT	in_phase	TST
click_on	C2	in_room	LEFT	in_phase	TST	at_time	618	with_outcome	empty
click_on	C2	in_room	LEFT	in_phase	TST	at_time	656	with_outcome	empty
phase_clicks	2	on_loc	C2	in_room	LEFT	in_phase	TST
click_on	C3	in_room	LEFT	in_phase	TST	at_time	629	with_outcome	empty
click_on	C3	in_room	LEFT	in_phase	TST	at_time	651	with_outcome	empty
phase_clicks	2	on_loc	C3	in_room	LEFT	in_phase	TST
click_on	C4	in_room	LEFT	in_phase	TST	at_time	599	with_outcome	empty
click_on	C4	in_room	LEFT	in_phase	TST	at_time	647	with_outcome	empty
click_on	C4	in_room	LEFT	in_phase	TST	at_time	687	with_outcome	empty
phase_clicks	3	on_loc	C4	in_room	LEFT	in_phase	TST
click_on	C5	in_room	LEFT	in_phase	TST	at_time	608	with_outcome	empty
click_on	C5	in_room	LEFT	in_phase	TST	at_time	637	with_outcome	empty
click_on	C5	in_room	LEFT	in_phase	TST	at_time	660	with_outcome	empty
phase_clicks	3	on_loc	C5	in_room	LEFT	in_phase	TST
click_on	C6	in_room	LEFT	in_phase	TST	at_time	613	with_outcome	empty
click_on	C6	in_room	LEFT	in_phase	TST	at_time	675	with_outcome	empty
phase_clicks	2	on_loc	C6	in_room	LEFT	in_phase	TST
click_on	C7	in_room	LEFT	in_phase	TST	at_time	622	with_outcome	full
click_on	C7	in_room	LEFT	in_phase	TST	at_time	670	with_outcome	empty
phase_clicks	2	on_loc	C7	in_room	LEFT	in_phase	TST
click_on	C8	in_room	LEFT	in_phase	TST	at_time	595	with_outcome	empty
click_on	C8	in_room	LEFT	in_phase	TST	at_time	642	with_outcome	empty
click_on	C8	in_room	LEFT	in_phase	TST	at_time	681	with_outcome	empty
phase_clicks	3	on_loc	C8	in_room	LEFT	in_phase	TST
click_on	CENTER	in_room	LEFT	in_phase	TST	at_time	691	with_outcome	open
phase_clicks	1	on_loc	CENTER	in_room	LEFT	in_phase	TST
final_click_count	8	on_loc	C1	in_room	LEFT
final_click_count	8	on_loc	C2	in_room	LEFT
final_click_count	7	on_loc	C3	in_room	LEFT
final_click_count	10	on_loc	C4	in_room	LEFT
final_click_count	8	on_loc	C5	in_room	LEFT
final_click_count	9	on_loc	C6	in_room	LEFT
final_click_count	8	on_loc	C7	in_room	LEFT
final_click_count	7	on_loc	C8	in_room	LEFT
final_click_count	2	on_loc	CENTER	in_room	LEFT
click_on	C1	in_room	RIGHT	in_phase	TST	at_time	525	with_outcome	empty
click_on	C1	in_room	RIGHT	in_phase	TST	at_time	562	with_outcome	empty
click_on	C1	in_room	RIGHT	in_phase	TST	at_time	707	with_outcome	empty
click_on	C1	in_room	RIGHT	in_phase	TST	at_time	746	with_outcome	empty
phase_clicks	4	on_loc	C1	in_room	RIGHT	in_phase	TST
click_on	C2	in_room	RIGHT	in_phase	TST	at_time	529	with_outcome	empty
click_on	C2	in_room	RIGHT	in_phase	TST	at_time	568	with_outcome	empty
click_on	C2	in_room	RIGHT	in_phase	TST	at_time	716	with_outcome	empty
phase_clicks	3	on_loc	C2	in_room	RIGHT	in_phase	TST
click_on	C3	in_room	RIGHT	in_phase	TST	at_time	538	with_outcome	empty
click_on	C3	in_room	RIGHT	in_phase	TST	at_time	738	with_outcome	full
phase_clicks	2	on_loc	C3	in_room	RIGHT	in_phase	TST
click_on	C4	in_room	RIGHT	in_phase	TST	at_time	543	with_outcome	full
click_on	C4	in_room	RIGHT	in_phase	TST	at_time	577	with_outcome	empty
click_on	C4	in_room	RIGHT	in_phase	TST	at_time	733	with_outcome	empty
phase_clicks	3	on_loc	C4	in_room	RIGHT	in_phase	TST
click_on	C5	in_room	RIGHT	in_phase	TST	at_time	521	with_outcome	empty
click_on	C5	in_room	RIGHT	in_phase	TST	at_time	557	with_outcome	empty
click_on	C5	in_room	RIGHT	in_phase	TST	at_time	702	with_outcome	empty
phase_clicks	3	on_loc	C5	in_room	RIGHT	in_phase	TST
click_on	C6	in_room	RIGHT	in_phase	TST	at_time	533	with_outcome	empty
click_on	C6	in_room	RIGHT	in_phase	TST	at_time	572	with_outcome	empty
click_on	C6	in_room	RIGHT	in_phase	TST	at_time	712	with_outcome	full
phase_clicks	3	on_loc	C6	in_room	RIGHT	in_phase	TST
click_on	C7	in_room	RIGHT	in_phase	TST	at_time	551	with_outcome	full
click_on	C7	in_room	RIGHT	in_phase	TST	at_time	721	with_outcome	empty
phase_clicks	2	on_loc	C7	in_room	RIGHT	in_phase	TST
click_on	C8	in_room	RIGHT	in_phase	TST	at_time	547	with_outcome	empty
click_on	C8	in_room	RIGHT	in_phase	TST	at_time	728	with_outcome	empty
phase_clicks	2	on_loc	C8	in_room	RIGHT	in_phase	TST
click_on	CENTER	in_room	RIGHT	in_phase	TST	at_time	582	with_outcome	open
phase_clicks	1	on_loc	CENTER	in_room	RIGHT	in_phase	TST
final_click_count	9	on_loc	C1	in_room	RIGHT
final_click_count	8	on_loc	C2	in_room	RIGHT
final_click_count	5	on_loc	C3	in_room	RIGHT
final_click_count	7	on_loc	C4	in_room	RIGHT
final_click_count	8	on_loc	C5	in_room	RIGHT
final_click_count	7	on_loc	C6	in_room	RIGHT
final_click_count	6	on_loc	C7	in_room	RIGHT
final_click_count	6	on_loc	C8	in_room	RIGHT
final_click_count	2	on_loc	CENTER	in_room	RIGHT
click_on	LEFT	in_room	CENTER	in_phase	TST	at_time	587	with_outcome	open
phase_clicks	1	on_loc	LEFT	in_room	CENTER	in_phase	TST
click_on	RIGHT	in_room	CENTER	in_phase	TST	at_time	514	with_outcome	open
click_on	RIGHT	in_room	CENTER	in_phase	TST	at_time	696	with_outcome	open
phase_clicks	2	on_loc	RIGHT	in_room	CENTER	in_phase	TST
phase_clicks	0	on_loc	CENTER	in_room	CENTER	in_phase	TST
final_click_count	4	on_loc	LEFT	in_room	CENTER
final_click_count	4	on_loc	RIGHT	in_room	CENTER
final_click_count	1	on_loc	CENTER	in_room	CENTER
final_score	22
tot_time_spent	19.0	in_room	CENTER	in_phase	PRE
tot_time_spent	80.0	in_room	RIGHT	in_phase	PRE
tot_time_spent	138.0	in_room	LEFT	in_phase	PRE
tot_time_spent	0.0	in_room	INSIDE	in_phase	PRE
tot_time_spent	15.0	in_room	CENTER	in_phase	TST
tot_time_spent	117.0	in_room	RIGHT	in_phase	TST
tot_time_spent	103.0	in_room	LEFT	in_phase	TST
tot_time_spent	0.0	in_room	INSIDE	in_phase	TST
