# Supplementary material for: Intolerance of uncertainty and conditioned place preference in opioid addiction
Source: PeerJ. 2018 May 21;6:e4775. doi: 10.7717/peerj.4775 (PMC5967368; doi:10.7717/peerj.4775)
Supplement: Supplemental Information 1 — Contains raw data files from the conditioned place preference task for each participant. [file peerj-06-4775-s001.zip › Radell et al. opioid cpp task data files/patients/fox3_RPA2016-22.txt]

fox_version	3
subject	RPA2016-22
experimenter	BF
condition	TWO	room1 (right), room2 (left), high reward first
LOW_REWARD_INC_AMNT	1
CNT_INC_FREQ	60
TST_START_CNT	8
TRN1_START_CNT	4
HI_REWARD_MIN	0
HI_REWARD_INC_AMNT	10
LOW_REWARD_MIN	0
END_GAME_CNT	12
LOW_REWARD_INC_FREQ	4000
HI_REWARD_MAX	80
LOW_REWARD_MAX	5
HI_REWARD_INC_FREQ	4000
TRN2_START_CNT	6

partial_time_spent	5	in_room	CENTER	in_phase	PRE
partial_time_spent	78	in_room	RIGHT	in_phase	PRE
partial_time_spent	4	in_room	CENTER	in_phase	PRE
partial_time_spent	150	in_room	LEFT	in_phase	PRE
high_reward_room	RIGHT
click_on	C1	in_room	LEFT	in_phase	PRE	at_time	90	with_outcome	empty
click_on	C1	in_room	LEFT	in_phase	PRE	at_time	170	with_outcome	empty
click_on	C1	in_room	LEFT	in_phase	PRE	at_time	208	with_outcome	empty
phase_clicks	3	on_loc	C1	in_room	LEFT	in_phase	PRE
click_on	C2	in_room	LEFT	in_phase	PRE	at_time	95	with_outcome	empty
click_on	C2	in_room	LEFT	in_phase	PRE	at_time	174	with_outcome	empty
click_on	C2	in_room	LEFT	in_phase	PRE	at_time	205	with_outcome	empty
phase_clicks	3	on_loc	C2	in_room	LEFT	in_phase	PRE
click_on	C3	in_room	LEFT	in_phase	PRE	at_time	98	with_outcome	empty
click_on	C3	in_room	LEFT	in_phase	PRE	at_time	177	with_outcome	empty
phase_clicks	2	on_loc	C3	in_room	LEFT	in_phase	PRE
click_on	C4	in_room	LEFT	in_phase	PRE	at_time	104	with_outcome	empty
phase_clicks	1	on_loc	C4	in_room	LEFT	in_phase	PRE
click_on	C5	in_room	LEFT	in_phase	PRE	at_time	166	with_outcome	empty
phase_clicks	1	on_loc	C5	in_room	LEFT	in_phase	PRE
click_on	C6	in_room	LEFT	in_phase	PRE	at_time	154	with_outcome	empty
click_on	C6	in_room	LEFT	in_phase	PRE	at_time	214	with_outcome	empty
phase_clicks	2	on_loc	C6	in_room	LEFT	in_phase	PRE
click_on	C7	in_room	LEFT	in_phase	PRE	at_time	114	with_outcome	empty
click_on	C7	in_room	LEFT	in_phase	PRE	at_time	136	with_outcome	empty
click_on	C7	in_room	LEFT	in_phase	PRE	at_time	218	with_outcome	empty
click_on	C7	in_room	LEFT	in_phase	PRE	at_time	233	with_outcome	empty
phase_clicks	4	on_loc	C7	in_room	LEFT	in_phase	PRE
click_on	C8	in_room	LEFT	in_phase	PRE	at_time	110	with_outcome	empty
click_on	C8	in_room	LEFT	in_phase	PRE	at_time	237	with_outcome	empty
phase_clicks	2	on_loc	C8	in_room	LEFT	in_phase	PRE
phase_clicks	0	on_loc	CENTER	in_room	LEFT	in_phase	PRE
click_on	C1	in_room	RIGHT	in_phase	PRE	at_time	10	with_outcome	empty
phase_clicks	1	on_loc	C1	in_room	RIGHT	in_phase	PRE
click_on	C2	in_room	RIGHT	in_phase	PRE	at_time	18	with_outcome	empty
click_on	C2	in_room	RIGHT	in_phase	PRE	at_time	25	with_outcome	empty
phase_clicks	2	on_loc	C2	in_room	RIGHT	in_phase	PRE
click_on	C3	in_room	RIGHT	in_phase	PRE	at_time	47	with_outcome	empty
click_on	C3	in_room	RIGHT	in_phase	PRE	at_time	77	with_outcome	empty
phase_clicks	2	on_loc	C3	in_room	RIGHT	in_phase	PRE
click_on	C4	in_room	RIGHT	in_phase	PRE	at_time	73	with_outcome	empty
phase_clicks	1	on_loc	C4	in_room	RIGHT	in_phase	PRE
click_on	C5	in_room	RIGHT	in_phase	PRE	at_time	69	with_outcome	empty
phase_clicks	1	on_loc	C5	in_room	RIGHT	in_phase	PRE
phase_clicks	0	on_loc	C6	in_room	RIGHT	in_phase	PRE
click_on	C7	in_room	RIGHT	in_phase	PRE	at_time	60	with_outcome	empty
phase_clicks	1	on_loc	C7	in_room	RIGHT	in_phase	PRE
click_on	C8	in_room	RIGHT	in_phase	PRE	at_time	65	with_outcome	empty
phase_clicks	1	on_loc	C8	in_room	RIGHT	in_phase	PRE
click_on	CENTER	in_room	RIGHT	in_phase	PRE	at_time	81	with_outcome	open
phase_clicks	1	on_loc	CENTER	in_room	RIGHT	in_phase	PRE
click_on	LEFT	in_room	CENTER	in_phase	PRE	at_time	86	with_outcome	open
phase_clicks	1	on_loc	LEFT	in_room	CENTER	in_phase	PRE
click_on	RIGHT	in_room	CENTER	in_phase	PRE	at_time	2	with_outcome	open
phase_clicks	1	on_loc	RIGHT	in_room	CENTER	in_phase	PRE
phase_clicks	0	on_loc	CENTER	in_room	CENTER	in_phase	PRE
partial_time_spent	11	in_room	CENTER	in_phase	TRN1
partial_time_spent	107	in_room	RIGHT	in_phase	TRN1
phase_clicks	0	on_loc	C1	in_room	LEFT	in_phase	TRN1
phase_clicks	0	on_loc	C2	in_room	LEFT	in_phase	TRN1
phase_clicks	0	on_loc	C3	in_room	LEFT	in_phase	TRN1
phase_clicks	0	on_loc	C4	in_room	LEFT	in_phase	TRN1
phase_clicks	0	on_loc	C5	in_room	LEFT	in_phase	TRN1
phase_clicks	0	on_loc	C6	in_room	LEFT	in_phase	TRN1
phase_clicks	0	on_loc	C7	in_room	LEFT	in_phase	TRN1
phase_clicks	0	on_loc	C8	in_room	LEFT	in_phase	TRN1
phase_clicks	0	on_loc	CENTER	in_room	LEFT	in_phase	TRN1
click_on	C1	in_room	RIGHT	in_phase	TRN1	at_time	311	with_outcome	full
click_on	C1	in_room	RIGHT	in_phase	TRN1	at_time	344	with_outcome	full
phase_clicks	2	on_loc	C1	in_room	RIGHT	in_phase	TRN1
click_on	C2	in_room	RIGHT	in_phase	TRN1	at_time	307	with_outcome	full
phase_clicks	1	on_loc	C2	in_room	RIGHT	in_phase	TRN1
click_on	C3	in_room	RIGHT	in_phase	TRN1	at_time	303	with_outcome	full
phase_clicks	1	on_loc	C3	in_room	RIGHT	in_phase	TRN1
click_on	C4	in_room	RIGHT	in_phase	TRN1	at_time	299	with_outcome	full
click_on	C4	in_room	RIGHT	in_phase	TRN1	at_time	367	with_outcome	full
phase_clicks	2	on_loc	C4	in_room	RIGHT	in_phase	TRN1
click_on	C5	in_room	RIGHT	in_phase	TRN1	at_time	284	with_outcome	full
click_on	C5	in_room	RIGHT	in_phase	TRN1	at_time	348	with_outcome	full
phase_clicks	2	on_loc	C5	in_room	RIGHT	in_phase	TRN1
click_on	C6	in_room	RIGHT	in_phase	TRN1	at_time	288	with_outcome	full
click_on	C6	in_room	RIGHT	in_phase	TRN1	at_time	353	with_outcome	full
click_on	C6	in_room	RIGHT	in_phase	TRN1	at_time	356	with_outcome	empty
phase_clicks	3	on_loc	C6	in_room	RIGHT	in_phase	TRN1
click_on	C7	in_room	RIGHT	in_phase	TRN1	at_time	291	with_outcome	full
click_on	C7	in_room	RIGHT	in_phase	TRN1	at_time	359	with_outcome	full
phase_clicks	2	on_loc	C7	in_room	RIGHT	in_phase	TRN1
click_on	C8	in_room	RIGHT	in_phase	TRN1	at_time	295	with_outcome	full
click_on	C8	in_room	RIGHT	in_phase	TRN1	at_time	363	with_outcome	full
phase_clicks	2	on_loc	C8	in_room	RIGHT	in_phase	TRN1
phase_clicks	0	on_loc	CENTER	in_room	RIGHT	in_phase	TRN1
phase_clicks	0	on_loc	LEFT	in_room	CENTER	in_phase	TRN1
click_on	RIGHT	in_room	CENTER	in_phase	TRN1	at_time	259	with_outcome	open
phase_clicks	1	on_loc	RIGHT	in_room	CENTER	in_phase	TRN1
phase_clicks	0	on_loc	CENTER	in_room	CENTER	in_phase	TRN1
partial_time_spent	6	in_room	CENTER	in_phase	TRN2
partial_time_spent	113	in_room	LEFT	in_phase	TRN2
click_on	C1	in_room	LEFT	in_phase	TRN2	at_time	388	with_outcome	empty
click_on	C1	in_room	LEFT	in_phase	TRN2	at_time	429	with_outcome	full
click_on	C1	in_room	LEFT	in_phase	TRN2	at_time	471	with_outcome	empty
phase_clicks	3	on_loc	C1	in_room	LEFT	in_phase	TRN2
click_on	C2	in_room	LEFT	in_phase	TRN2	at_time	400	with_outcome	empty
click_on	C2	in_room	LEFT	in_phase	TRN2	at_time	427	with_outcome	empty
click_on	C2	in_room	LEFT	in_phase	TRN2	at_time	440	with_outcome	empty
click_on	C2	in_room	LEFT	in_phase	TRN2	at_time	468	with_outcome	empty
phase_clicks	4	on_loc	C2	in_room	LEFT	in_phase	TRN2
click_on	C3	in_room	LEFT	in_phase	TRN2	at_time	444	with_outcome	empty
phase_clicks	1	on_loc	C3	in_room	LEFT	in_phase	TRN2
click_on	C4	in_room	LEFT	in_phase	TRN2	at_time	422	with_outcome	empty
click_on	C4	in_room	LEFT	in_phase	TRN2	at_time	452	with_outcome	empty
click_on	C4	in_room	LEFT	in_phase	TRN2	at_time	460	with_outcome	empty
click_on	C4	in_room	LEFT	in_phase	TRN2	at_time	491	with_outcome	empty
phase_clicks	4	on_loc	C4	in_room	LEFT	in_phase	TRN2
click_on	C5	in_room	LEFT	in_phase	TRN2	at_time	397	with_outcome	empty
click_on	C5	in_room	LEFT	in_phase	TRN2	at_time	433	with_outcome	empty
click_on	C5	in_room	LEFT	in_phase	TRN2	at_time	476	with_outcome	empty
click_on	C5	in_room	LEFT	in_phase	TRN2	at_time	495	with_outcome	empty
phase_clicks	4	on_loc	C5	in_room	LEFT	in_phase	TRN2
click_on	C6	in_room	LEFT	in_phase	TRN2	at_time	437	with_outcome	empty
click_on	C6	in_room	LEFT	in_phase	TRN2	at_time	480	with_outcome	empty
phase_clicks	2	on_loc	C6	in_room	LEFT	in_phase	TRN2
click_on	C7	in_room	LEFT	in_phase	TRN2	at_time	407	with_outcome	empty
click_on	C7	in_room	LEFT	in_phase	TRN2	at_time	447	with_outcome	empty
click_on	C7	in_room	LEFT	in_phase	TRN2	at_time	483	with_outcome	empty
phase_clicks	3	on_loc	C7	in_room	LEFT	in_phase	TRN2
click_on	C8	in_room	LEFT	in_phase	TRN2	at_time	416	with_outcome	empty
click_on	C8	in_room	LEFT	in_phase	TRN2	at_time	456	with_outcome	empty
click_on	C8	in_room	LEFT	in_phase	TRN2	at_time	487	with_outcome	empty
phase_clicks	3	on_loc	C8	in_room	LEFT	in_phase	TRN2
phase_clicks	0	on_loc	CENTER	in_room	LEFT	in_phase	TRN2
phase_clicks	0	on_loc	C1	in_room	RIGHT	in_phase	TRN2
phase_clicks	0	on_loc	C2	in_room	RIGHT	in_phase	TRN2
phase_clicks	0	on_loc	C3	in_room	RIGHT	in_phase	TRN2
phase_clicks	0	on_loc	C4	in_room	RIGHT	in_phase	TRN2
phase_clicks	0	on_loc	C5	in_room	RIGHT	in_phase	TRN2
phase_clicks	0	on_loc	C6	in_room	RIGHT	in_phase	TRN2
phase_clicks	0	on_loc	C7	in_room	RIGHT	in_phase	TRN2
phase_clicks	0	on_loc	C8	in_room	RIGHT	in_phase	TRN2
phase_clicks	0	on_loc	CENTER	in_room	RIGHT	in_phase	TRN2
click_on	LEFT	in_room	CENTER	in_phase	TRN2	at_time	383	with_outcome	open
phase_clicks	1	on_loc	LEFT	in_room	CENTER	in_phase	TRN2
phase_clicks	0	on_loc	RIGHT	in_room	CENTER	in_phase	TRN2
phase_clicks	0	on_loc	CENTER	in_room	CENTER	in_phase	TRN2
partial_time_spent	5	in_room	CENTER	in_phase	TST
partial_time_spent	85	in_room	RIGHT	in_phase	TST
partial_time_spent	5	in_room	CENTER	in_phase	TST
partial_time_spent	84	in_room	LEFT	in_phase	TST
partial_time_spent	9	in_room	CENTER	in_phase	TST
partial_time_spent	49	in_room	RIGHT	in_phase	TST
click_on	C1	in_room	LEFT	in_phase	TST	at_time	607	with_outcome	empty
click_on	C1	in_room	LEFT	in_phase	TST	at_time	649	with_outcome	empty
phase_clicks	2	on_loc	C1	in_room	LEFT	in_phase	TST
click_on	C2	in_room	LEFT	in_phase	TST	at_time	612	with_outcome	empty
click_on	C2	in_room	LEFT	in_phase	TST	at_time	660	with_outcome	empty
phase_clicks	2	on_loc	C2	in_room	LEFT	in_phase	TST
click_on	C3	in_room	LEFT	in_phase	TST	at_time	616	with_outcome	empty
phase_clicks	1	on_loc	C3	in_room	LEFT	in_phase	TST
click_on	C4	in_room	LEFT	in_phase	TST	at_time	620	with_outcome	empty
click_on	C4	in_room	LEFT	in_phase	TST	at_time	639	with_outcome	empty
click_on	C4	in_room	LEFT	in_phase	TST	at_time	668	with_outcome	empty
phase_clicks	3	on_loc	C4	in_room	LEFT	in_phase	TST
click_on	C5	in_room	LEFT	in_phase	TST	at_time	625	with_outcome	empty
click_on	C5	in_room	LEFT	in_phase	TST	at_time	644	with_outcome	empty
phase_clicks	2	on_loc	C5	in_room	LEFT	in_phase	TST
click_on	C6	in_room	LEFT	in_phase	TST	at_time	628	with_outcome	empty
click_on	C6	in_room	LEFT	in_phase	TST	at_time	673	with_outcome	empty
click_on	C6	in_room	LEFT	in_phase	TST	at_time	676	with_outcome	empty
phase_clicks	3	on_loc	C6	in_room	LEFT	in_phase	TST
click_on	C7	in_room	LEFT	in_phase	TST	at_time	632	with_outcome	empty
click_on	C7	in_room	LEFT	in_phase	TST	at_time	656	with_outcome	empty
click_on	C7	in_room	LEFT	in_phase	TST	at_time	682	with_outcome	empty
phase_clicks	3	on_loc	C7	in_room	LEFT	in_phase	TST
click_on	C8	in_room	LEFT	in_phase	TST	at_time	636	with_outcome	empty
phase_clicks	1	on_loc	C8	in_room	LEFT	in_phase	TST
click_on	CENTER	in_room	LEFT	in_phase	TST	at_time	687	with_outcome	open
phase_clicks	1	on_loc	CENTER	in_room	LEFT	in_phase	TST
final_click_count	8	on_loc	C1	in_room	LEFT
final_click_count	9	on_loc	C2	in_room	LEFT
final_click_count	4	on_loc	C3	in_room	LEFT
final_click_count	8	on_loc	C4	in_room	LEFT
final_click_count	7	on_loc	C5	in_room	LEFT
final_click_count	7	on_loc	C6	in_room	LEFT
final_click_count	10	on_loc	C7	in_room	LEFT
final_click_count	6	on_loc	C8	in_room	LEFT
final_click_count	1	on_loc	CENTER	in_room	LEFT
click_on	C1	in_room	RIGHT	in_phase	TST	at_time	518	with_outcome	empty
click_on	C1	in_room	RIGHT	in_phase	TST	at_time	551	with_outcome	empty
click_on	C1	in_room	RIGHT	in_phase	TST	at_time	583	with_outcome	empty
click_on	C1	in_room	RIGHT	in_phase	TST	at_time	704	with_outcome	empty
click_on	C1	in_room	RIGHT	in_phase	TST	at_time	733	with_outcome	empty
phase_clicks	5	on_loc	C1	in_room	RIGHT	in_phase	TST
click_on	C2	in_room	RIGHT	in_phase	TST	at_time	522	with_outcome	empty
click_on	C2	in_room	RIGHT	in_phase	TST	at_time	555	with_outcome	empty
click_on	C2	in_room	RIGHT	in_phase	TST	at_time	708	with_outcome	empty
click_on	C2	in_room	RIGHT	in_phase	TST	at_time	748	with_outcome	empty
phase_clicks	4	on_loc	C2	in_room	RIGHT	in_phase	TST
click_on	C3	in_room	RIGHT	in_phase	TST	at_time	527	with_outcome	full
click_on	C3	in_room	RIGHT	in_phase	TST	at_time	558	with_outcome	empty
click_on	C3	in_room	RIGHT	in_phase	TST	at_time	711	with_outcome	empty
phase_clicks	3	on_loc	C3	in_room	RIGHT	in_phase	TST
click_on	C4	in_room	RIGHT	in_phase	TST	at_time	531	with_outcome	empty
click_on	C4	in_room	RIGHT	in_phase	TST	at_time	562	with_outcome	empty
click_on	C4	in_room	RIGHT	in_phase	TST	at_time	715	with_outcome	empty
phase_clicks	3	on_loc	C4	in_room	RIGHT	in_phase	TST
click_on	C5	in_room	RIGHT	in_phase	TST	at_time	547	with_outcome	empty
click_on	C5	in_room	RIGHT	in_phase	TST	at_time	579	with_outcome	empty
click_on	C5	in_room	RIGHT	in_phase	TST	at_time	730	with_outcome	empty
phase_clicks	3	on_loc	C5	in_room	RIGHT	in_phase	TST
click_on	C6	in_room	RIGHT	in_phase	TST	at_time	543	with_outcome	empty
click_on	C6	in_room	RIGHT	in_phase	TST	at_time	575	with_outcome	empty
click_on	C6	in_room	RIGHT	in_phase	TST	at_time	722	with_outcome	empty
phase_clicks	3	on_loc	C6	in_room	RIGHT	in_phase	TST
click_on	C7	in_room	RIGHT	in_phase	TST	at_time	539	with_outcome	empty
click_on	C7	in_room	RIGHT	in_phase	TST	at_time	571	with_outcome	empty
click_on	C7	in_room	RIGHT	in_phase	TST	at_time	726	with_outcome	empty
click_on	C7	in_room	RIGHT	in_phase	TST	at_time	737	with_outcome	empty
phase_clicks	4	on_loc	C7	in_room	RIGHT	in_phase	TST
click_on	C8	in_room	RIGHT	in_phase	TST	at_time	536	with_outcome	empty
click_on	C8	in_room	RIGHT	in_phase	TST	at_time	566	with_outcome	empty
click_on	C8	in_room	RIGHT	in_phase	TST	at_time	719	with_outcome	empty
phase_clicks	3	on_loc	C8	in_room	RIGHT	in_phase	TST
click_on	CENTER	in_room	RIGHT	in_phase	TST	at_time	597	with_outcome	open
phase_clicks	1	on_loc	CENTER	in_room	RIGHT	in_phase	TST
final_click_count	8	on_loc	C1	in_room	RIGHT
final_click_count	7	on_loc	C2	in_room	RIGHT
final_click_count	6	on_loc	C3	in_room	RIGHT
final_click_count	6	on_loc	C4	in_room	RIGHT
final_click_count	6	on_loc	C5	in_room	RIGHT
final_click_count	6	on_loc	C6	in_room	RIGHT
final_click_count	7	on_loc	C7	in_room	RIGHT
final_click_count	6	on_loc	C8	in_room	RIGHT
final_click_count	2	on_loc	CENTER	in_room	RIGHT
click_on	LEFT	in_room	CENTER	in_phase	TST	at_time	602	with_outcome	open
phase_clicks	1	on_loc	LEFT	in_room	CENTER	in_phase	TST
click_on	RIGHT	in_room	CENTER	in_phase	TST	at_time	512	with_outcome	open
click_on	RIGHT	in_room	CENTER	in_phase	TST	at_time	697	with_outcome	open
phase_clicks	2	on_loc	RIGHT	in_room	CENTER	in_phase	TST
phase_clicks	0	on_loc	CENTER	in_room	CENTER	in_phase	TST
final_click_count	3	on_loc	LEFT	in_room	CENTER
final_click_count	4	on_loc	RIGHT	in_room	CENTER
final_click_count	1	on_loc	CENTER	in_room	CENTER
final_score	16
tot_time_spent	150.0	in_room	LEFT	in_phase	PRE
tot_time_spent	78.0	in_room	RIGHT	in_phase	PRE
tot_time_spent	9.0	in_room	CENTER	in_phase	PRE
tot_time_spent	0.0	in_room	INSIDE	in_phase	PRE
tot_time_spent	84.0	in_room	LEFT	in_phase	TST
tot_time_spent	134.0	in_room	RIGHT	in_phase	TST
tot_time_spent	19.0	in_room	CENTER	in_phase	TST
tot_time_spent	0.0	in_room	INSIDE	in_phase	TST
