# Supplementary material for: Intolerance of uncertainty and conditioned place preference in opioid addiction
Source: PeerJ. 2018 May 21;6:e4775. doi: 10.7717/peerj.4775 (PMC5967368; doi:10.7717/peerj.4775)
Supplement: Supplemental Information 1 — Contains raw data files from the conditioned place preference task for each participant. [file peerj-06-4775-s001.zip › Radell et al. opioid cpp task data files/patients/fox3_RPA2016-24.txt]

fox_version	3
subject	RPA2016-24
experimenter	DP
condition	TWO	room1 (right), room2 (left), high reward first
TRN2_START_CNT	6
HI_REWARD_INC_FREQ	4000
TRN1_START_CNT	4
LOW_REWARD_MIN	0
LOW_REWARD_INC_AMNT	1
HI_REWARD_MAX	80
HI_REWARD_INC_AMNT	10
END_GAME_CNT	12
CNT_INC_FREQ	60
HI_REWARD_MIN	0
LOW_REWARD_MAX	5
LOW_REWARD_INC_FREQ	4000
TST_START_CNT	8

partial_time_spent	8	in_room	CENTER	in_phase	PRE
partial_time_spent	63	in_room	RIGHT	in_phase	PRE
partial_time_spent	127	in_room	CENTER	in_phase	PRE
partial_time_spent	40	in_room	RIGHT	in_phase	PRE
high_reward_room	LEFT
phase_clicks	0	on_loc	C1	in_room	LEFT	in_phase	PRE
phase_clicks	0	on_loc	C2	in_room	LEFT	in_phase	PRE
phase_clicks	0	on_loc	C3	in_room	LEFT	in_phase	PRE
phase_clicks	0	on_loc	C4	in_room	LEFT	in_phase	PRE
phase_clicks	0	on_loc	C5	in_room	LEFT	in_phase	PRE
phase_clicks	0	on_loc	C6	in_room	LEFT	in_phase	PRE
phase_clicks	0	on_loc	C7	in_room	LEFT	in_phase	PRE
phase_clicks	0	on_loc	C8	in_room	LEFT	in_phase	PRE
phase_clicks	0	on_loc	CENTER	in_room	LEFT	in_phase	PRE
click_on	C1	in_room	RIGHT	in_phase	PRE	at_time	28	with_outcome	empty
click_on	C1	in_room	RIGHT	in_phase	PRE	at_time	234	with_outcome	empty
phase_clicks	2	on_loc	C1	in_room	RIGHT	in_phase	PRE
click_on	C2	in_room	RIGHT	in_phase	PRE	at_time	36	with_outcome	empty
click_on	C2	in_room	RIGHT	in_phase	PRE	at_time	237	with_outcome	empty
phase_clicks	2	on_loc	C2	in_room	RIGHT	in_phase	PRE
click_on	C3	in_room	RIGHT	in_phase	PRE	at_time	40	with_outcome	empty
phase_clicks	1	on_loc	C3	in_room	RIGHT	in_phase	PRE
click_on	C4	in_room	RIGHT	in_phase	PRE	at_time	47	with_outcome	empty
click_on	C4	in_room	RIGHT	in_phase	PRE	at_time	228	with_outcome	empty
phase_clicks	2	on_loc	C4	in_room	RIGHT	in_phase	PRE
click_on	C5	in_room	RIGHT	in_phase	PRE	at_time	23	with_outcome	empty
click_on	C5	in_room	RIGHT	in_phase	PRE	at_time	63	with_outcome	empty
click_on	C5	in_room	RIGHT	in_phase	PRE	at_time	202	with_outcome	empty
phase_clicks	3	on_loc	C5	in_room	RIGHT	in_phase	PRE
click_on	C6	in_room	RIGHT	in_phase	PRE	at_time	17	with_outcome	empty
click_on	C6	in_room	RIGHT	in_phase	PRE	at_time	59	with_outcome	empty
click_on	C6	in_room	RIGHT	in_phase	PRE	at_time	211	with_outcome	empty
phase_clicks	3	on_loc	C6	in_room	RIGHT	in_phase	PRE
click_on	C7	in_room	RIGHT	in_phase	PRE	at_time	55	with_outcome	empty
phase_clicks	1	on_loc	C7	in_room	RIGHT	in_phase	PRE
click_on	C8	in_room	RIGHT	in_phase	PRE	at_time	51	with_outcome	empty
click_on	C8	in_room	RIGHT	in_phase	PRE	at_time	221	with_outcome	empty
phase_clicks	2	on_loc	C8	in_room	RIGHT	in_phase	PRE
click_on	CENTER	in_room	RIGHT	in_phase	PRE	at_time	69	with_outcome	open
phase_clicks	1	on_loc	CENTER	in_room	RIGHT	in_phase	PRE
phase_clicks	0	on_loc	LEFT	in_room	CENTER	in_phase	PRE
click_on	RIGHT	in_room	CENTER	in_phase	PRE	at_time	5	with_outcome	open
click_on	RIGHT	in_room	CENTER	in_phase	PRE	at_time	196	with_outcome	open
phase_clicks	2	on_loc	RIGHT	in_room	CENTER	in_phase	PRE
phase_clicks	0	on_loc	CENTER	in_room	CENTER	in_phase	PRE
partial_time_spent	24	in_room	CENTER	in_phase	TRN1
partial_time_spent	94	in_room	LEFT	in_phase	TRN1
click_on	C1	in_room	LEFT	in_phase	TRN1	at_time	326	with_outcome	full
phase_clicks	1	on_loc	C1	in_room	LEFT	in_phase	TRN1
click_on	C2	in_room	LEFT	in_phase	TRN1	at_time	317	with_outcome	full
phase_clicks	1	on_loc	C2	in_room	LEFT	in_phase	TRN1
click_on	C3	in_room	LEFT	in_phase	TRN1	at_time	312	with_outcome	full
phase_clicks	1	on_loc	C3	in_room	LEFT	in_phase	TRN1
click_on	C4	in_room	LEFT	in_phase	TRN1	at_time	302	with_outcome	full
phase_clicks	1	on_loc	C4	in_room	LEFT	in_phase	TRN1
click_on	C5	in_room	LEFT	in_phase	TRN1	at_time	288	with_outcome	full
phase_clicks	1	on_loc	C5	in_room	LEFT	in_phase	TRN1
click_on	C6	in_room	LEFT	in_phase	TRN1	at_time	322	with_outcome	full
phase_clicks	1	on_loc	C6	in_room	LEFT	in_phase	TRN1
click_on	C7	in_room	LEFT	in_phase	TRN1	at_time	307	with_outcome	full
phase_clicks	1	on_loc	C7	in_room	LEFT	in_phase	TRN1
click_on	C8	in_room	LEFT	in_phase	TRN1	at_time	295	with_outcome	full
phase_clicks	1	on_loc	C8	in_room	LEFT	in_phase	TRN1
phase_clicks	0	on_loc	CENTER	in_room	LEFT	in_phase	TRN1
phase_clicks	0	on_loc	C1	in_room	RIGHT	in_phase	TRN1
phase_clicks	0	on_loc	C2	in_room	RIGHT	in_phase	TRN1
phase_clicks	0	on_loc	C3	in_room	RIGHT	in_phase	TRN1
phase_clicks	0	on_loc	C4	in_room	RIGHT	in_phase	TRN1
phase_clicks	0	on_loc	C5	in_room	RIGHT	in_phase	TRN1
phase_clicks	0	on_loc	C6	in_room	RIGHT	in_phase	TRN1
phase_clicks	0	on_loc	C7	in_room	RIGHT	in_phase	TRN1
phase_clicks	0	on_loc	C8	in_room	RIGHT	in_phase	TRN1
phase_clicks	0	on_loc	CENTER	in_room	RIGHT	in_phase	TRN1
click_on	LEFT	in_room	CENTER	in_phase	TRN1	at_time	272	with_outcome	open
phase_clicks	1	on_loc	LEFT	in_room	CENTER	in_phase	TRN1
phase_clicks	0	on_loc	RIGHT	in_room	CENTER	in_phase	TRN1
phase_clicks	0	on_loc	CENTER	in_room	CENTER	in_phase	TRN1
partial_time_spent	16	in_room	CENTER	in_phase	TRN2
partial_time_spent	103	in_room	RIGHT	in_phase	TRN2
phase_clicks	0	on_loc	C1	in_room	LEFT	in_phase	TRN2
phase_clicks	0	on_loc	C2	in_room	LEFT	in_phase	TRN2
phase_clicks	0	on_loc	C3	in_room	LEFT	in_phase	TRN2
phase_clicks	0	on_loc	C4	in_room	LEFT	in_phase	TRN2
phase_clicks	0	on_loc	C5	in_room	LEFT	in_phase	TRN2
phase_clicks	0	on_loc	C6	in_room	LEFT	in_phase	TRN2
phase_clicks	0	on_loc	C7	in_room	LEFT	in_phase	TRN2
phase_clicks	0	on_loc	C8	in_room	LEFT	in_phase	TRN2
phase_clicks	0	on_loc	CENTER	in_room	LEFT	in_phase	TRN2
click_on	C1	in_room	RIGHT	in_phase	TRN2	at_time	430	with_outcome	empty
phase_clicks	1	on_loc	C1	in_room	RIGHT	in_phase	TRN2
click_on	C2	in_room	RIGHT	in_phase	TRN2	at_time	435	with_outcome	empty
phase_clicks	1	on_loc	C2	in_room	RIGHT	in_phase	TRN2
click_on	C3	in_room	RIGHT	in_phase	TRN2	at_time	438	with_outcome	empty
phase_clicks	1	on_loc	C3	in_room	RIGHT	in_phase	TRN2
click_on	C4	in_room	RIGHT	in_phase	TRN2	at_time	448	with_outcome	empty
phase_clicks	1	on_loc	C4	in_room	RIGHT	in_phase	TRN2
click_on	C5	in_room	RIGHT	in_phase	TRN2	at_time	408	with_outcome	empty
phase_clicks	1	on_loc	C5	in_room	RIGHT	in_phase	TRN2
click_on	C6	in_room	RIGHT	in_phase	TRN2	at_time	415	with_outcome	empty
phase_clicks	1	on_loc	C6	in_room	RIGHT	in_phase	TRN2
click_on	C7	in_room	RIGHT	in_phase	TRN2	at_time	421	with_outcome	empty
phase_clicks	1	on_loc	C7	in_room	RIGHT	in_phase	TRN2
click_on	C8	in_room	RIGHT	in_phase	TRN2	at_time	426	with_outcome	empty
phase_clicks	1	on_loc	C8	in_room	RIGHT	in_phase	TRN2
phase_clicks	0	on_loc	CENTER	in_room	RIGHT	in_phase	TRN2
phase_clicks	0	on_loc	LEFT	in_room	CENTER	in_phase	TRN2
click_on	RIGHT	in_room	CENTER	in_phase	TRN2	at_time	393	with_outcome	open
phase_clicks	1	on_loc	RIGHT	in_room	CENTER	in_phase	TRN2
phase_clicks	0	on_loc	CENTER	in_room	CENTER	in_phase	TRN2
partial_time_spent	13	in_room	CENTER	in_phase	TST
partial_time_spent	45	in_room	LEFT	in_phase	TST
partial_time_spent	8	in_room	CENTER	in_phase	TST
partial_time_spent	46	in_room	RIGHT	in_phase	TST
partial_time_spent	126	in_room	CENTER	in_phase	TST
click_on	C1	in_room	LEFT	in_phase	TST	at_time	562	with_outcome	empty
phase_clicks	1	on_loc	C1	in_room	LEFT	in_phase	TST
click_on	C2	in_room	LEFT	in_phase	TST	at_time	559	with_outcome	empty
phase_clicks	1	on_loc	C2	in_room	LEFT	in_phase	TST
click_on	C3	in_room	LEFT	in_phase	TST	at_time	543	with_outcome	empty
phase_clicks	1	on_loc	C3	in_room	LEFT	in_phase	TST
click_on	C4	in_room	LEFT	in_phase	TST	at_time	538	with_outcome	empty
phase_clicks	1	on_loc	C4	in_room	LEFT	in_phase	TST
click_on	C5	in_room	LEFT	in_phase	TST	at_time	527	with_outcome	empty
phase_clicks	1	on_loc	C5	in_room	LEFT	in_phase	TST
click_on	C6	in_room	LEFT	in_phase	TST	at_time	555	with_outcome	empty
phase_clicks	1	on_loc	C6	in_room	LEFT	in_phase	TST
click_on	C7	in_room	LEFT	in_phase	TST	at_time	548	with_outcome	empty
phase_clicks	1	on_loc	C7	in_room	LEFT	in_phase	TST
click_on	C8	in_room	LEFT	in_phase	TST	at_time	533	with_outcome	empty
phase_clicks	1	on_loc	C8	in_room	LEFT	in_phase	TST
click_on	CENTER	in_room	LEFT	in_phase	TST	at_time	566	with_outcome	open
phase_clicks	1	on_loc	CENTER	in_room	LEFT	in_phase	TST
final_click_count	2	on_loc	C1	in_room	LEFT
final_click_count	2	on_loc	C2	in_room	LEFT
final_click_count	2	on_loc	C3	in_room	LEFT
final_click_count	2	on_loc	C4	in_room	LEFT
final_click_count	2	on_loc	C5	in_room	LEFT
final_click_count	2	on_loc	C6	in_room	LEFT
final_click_count	2	on_loc	C7	in_room	LEFT
final_click_count	2	on_loc	C8	in_room	LEFT
final_click_count	1	on_loc	CENTER	in_room	LEFT
click_on	C1	in_room	RIGHT	in_phase	TST	at_time	588	with_outcome	empty
phase_clicks	1	on_loc	C1	in_room	RIGHT	in_phase	TST
click_on	C2	in_room	RIGHT	in_phase	TST	at_time	593	with_outcome	empty
phase_clicks	1	on_loc	C2	in_room	RIGHT	in_phase	TST
click_on	C3	in_room	RIGHT	in_phase	TST	at_time	617	with_outcome	empty
phase_clicks	1	on_loc	C3	in_room	RIGHT	in_phase	TST
click_on	C4	in_room	RIGHT	in_phase	TST	at_time	610	with_outcome	empty
phase_clicks	1	on_loc	C4	in_room	RIGHT	in_phase	TST
click_on	C5	in_room	RIGHT	in_phase	TST	at_time	581	with_outcome	empty
phase_clicks	1	on_loc	C5	in_room	RIGHT	in_phase	TST
click_on	C6	in_room	RIGHT	in_phase	TST	at_time	596	with_outcome	empty
phase_clicks	1	on_loc	C6	in_room	RIGHT	in_phase	TST
click_on	C7	in_room	RIGHT	in_phase	TST	at_time	599	with_outcome	empty
phase_clicks	1	on_loc	C7	in_room	RIGHT	in_phase	TST
click_on	C8	in_room	RIGHT	in_phase	TST	at_time	606	with_outcome	empty
phase_clicks	1	on_loc	C8	in_room	RIGHT	in_phase	TST
click_on	CENTER	in_room	RIGHT	in_phase	TST	at_time	620	with_outcome	open
phase_clicks	1	on_loc	CENTER	in_room	RIGHT	in_phase	TST
final_click_count	4	on_loc	C1	in_room	RIGHT
final_click_count	4	on_loc	C2	in_room	RIGHT
final_click_count	3	on_loc	C3	in_room	RIGHT
final_click_count	4	on_loc	C4	in_room	RIGHT
final_click_count	5	on_loc	C5	in_room	RIGHT
final_click_count	5	on_loc	C6	in_room	RIGHT
final_click_count	3	on_loc	C7	in_room	RIGHT
final_click_count	4	on_loc	C8	in_room	RIGHT
final_click_count	2	on_loc	CENTER	in_room	RIGHT
click_on	LEFT	in_room	CENTER	in_phase	TST	at_time	520	with_outcome	open
phase_clicks	1	on_loc	LEFT	in_room	CENTER	in_phase	TST
click_on	RIGHT	in_room	CENTER	in_phase	TST	at_time	574	with_outcome	open
phase_clicks	1	on_loc	RIGHT	in_room	CENTER	in_phase	TST
phase_clicks	0	on_loc	CENTER	in_room	CENTER	in_phase	TST
final_click_count	2	on_loc	LEFT	in_room	CENTER
final_click_count	4	on_loc	RIGHT	in_room	CENTER
final_click_count	1	on_loc	CENTER	in_room	CENTER
final_score	8
tot_time_spent	103.0	in_room	RIGHT	in_phase	PRE
tot_time_spent	0.0	in_room	INSIDE	in_phase	PRE
tot_time_spent	135.0	in_room	CENTER	in_phase	PRE
tot_time_spent	0.0	in_room	LEFT	in_phase	PRE
tot_time_spent	46.0	in_room	RIGHT	in_phase	TST
tot_time_spent	0.0	in_room	INSIDE	in_phase	TST
tot_time_spent	147.0	in_room	CENTER	in_phase	TST
tot_time_spent	45.0	in_room	LEFT	in_phase	TST
