# Supplementary material for: Intolerance of uncertainty and conditioned place preference in opioid addiction
Source: PeerJ. 2018 May 21;6:e4775. doi: 10.7717/peerj.4775 (PMC5967368; doi:10.7717/peerj.4775)
Supplement: Supplemental Information 1 — Contains raw data files from the conditioned place preference task for each participant. [file peerj-06-4775-s001.zip › Radell et al. opioid cpp task data files/patients/fox3_RPA2016-25.txt]

fox_version	3
subject	RPA2016-25
experimenter	DP
condition	THREE	room1 (left), room2 (right), low reward first
HI_REWARD_INC_FREQ	4000
HI_REWARD_MIN	0
TST_START_CNT	8
END_GAME_CNT	12
TRN2_START_CNT	6
TRN1_START_CNT	4
HI_REWARD_MAX	80
LOW_REWARD_INC_FREQ	4000
CNT_INC_FREQ	60
LOW_REWARD_INC_AMNT	1
LOW_REWARD_MIN	0
LOW_REWARD_MAX	5
HI_REWARD_INC_AMNT	10

partial_time_spent	14	in_room	CENTER	in_phase	PRE
partial_time_spent	44	in_room	RIGHT	in_phase	PRE
partial_time_spent	5	in_room	CENTER	in_phase	PRE
partial_time_spent	62	in_room	LEFT	in_phase	PRE
partial_time_spent	8	in_room	CENTER	in_phase	PRE
partial_time_spent	49	in_room	RIGHT	in_phase	PRE
partial_time_spent	5	in_room	CENTER	in_phase	PRE
partial_time_spent	50	in_room	LEFT	in_phase	PRE
high_reward_room	RIGHT
click_on	C1	in_room	LEFT	in_phase	PRE	at_time	67	with_outcome	empty
click_on	C1	in_room	LEFT	in_phase	PRE	at_time	89	with_outcome	empty
click_on	C1	in_room	LEFT	in_phase	PRE	at_time	192	with_outcome	empty
click_on	C1	in_room	LEFT	in_phase	PRE	at_time	218	with_outcome	empty
phase_clicks	4	on_loc	C1	in_room	LEFT	in_phase	PRE
click_on	C2	in_room	LEFT	in_phase	PRE	at_time	86	with_outcome	empty
click_on	C2	in_room	LEFT	in_phase	PRE	at_time	205	with_outcome	empty
phase_clicks	2	on_loc	C2	in_room	LEFT	in_phase	PRE
click_on	C3	in_room	LEFT	in_phase	PRE	at_time	97	with_outcome	empty
click_on	C3	in_room	LEFT	in_phase	PRE	at_time	209	with_outcome	empty
click_on	C3	in_room	LEFT	in_phase	PRE	at_time	234	with_outcome	empty
phase_clicks	3	on_loc	C3	in_room	LEFT	in_phase	PRE
click_on	C4	in_room	LEFT	in_phase	PRE	at_time	93	with_outcome	empty
click_on	C4	in_room	LEFT	in_phase	PRE	at_time	118	with_outcome	empty
click_on	C4	in_room	LEFT	in_phase	PRE	at_time	230	with_outcome	empty
phase_clicks	3	on_loc	C4	in_room	LEFT	in_phase	PRE
click_on	C5	in_room	LEFT	in_phase	PRE	at_time	73	with_outcome	empty
click_on	C5	in_room	LEFT	in_phase	PRE	at_time	114	with_outcome	empty
click_on	C5	in_room	LEFT	in_phase	PRE	at_time	214	with_outcome	empty
phase_clicks	3	on_loc	C5	in_room	LEFT	in_phase	PRE
click_on	C6	in_room	LEFT	in_phase	PRE	at_time	77	with_outcome	empty
click_on	C6	in_room	LEFT	in_phase	PRE	at_time	111	with_outcome	empty
click_on	C6	in_room	LEFT	in_phase	PRE	at_time	201	with_outcome	empty
click_on	C6	in_room	LEFT	in_phase	PRE	at_time	238	with_outcome	empty
phase_clicks	4	on_loc	C6	in_room	LEFT	in_phase	PRE
click_on	C7	in_room	LEFT	in_phase	PRE	at_time	80	with_outcome	empty
click_on	C7	in_room	LEFT	in_phase	PRE	at_time	107	with_outcome	full
click_on	C7	in_room	LEFT	in_phase	PRE	at_time	226	with_outcome	empty
phase_clicks	3	on_loc	C7	in_room	LEFT	in_phase	PRE
click_on	C8	in_room	LEFT	in_phase	PRE	at_time	102	with_outcome	empty
click_on	C8	in_room	LEFT	in_phase	PRE	at_time	196	with_outcome	empty
click_on	C8	in_room	LEFT	in_phase	PRE	at_time	222	with_outcome	empty
phase_clicks	3	on_loc	C8	in_room	LEFT	in_phase	PRE
click_on	CENTER	in_room	LEFT	in_phase	PRE	at_time	122	with_outcome	open
phase_clicks	1	on_loc	CENTER	in_room	LEFT	in_phase	PRE
click_on	C1	in_room	RIGHT	in_phase	PRE	at_time	18	with_outcome	empty
click_on	C1	in_room	RIGHT	in_phase	PRE	at_time	137	with_outcome	empty
click_on	C1	in_room	RIGHT	in_phase	PRE	at_time	162	with_outcome	empty
phase_clicks	3	on_loc	C1	in_room	RIGHT	in_phase	PRE
click_on	C2	in_room	RIGHT	in_phase	PRE	at_time	24	with_outcome	empty
click_on	C2	in_room	RIGHT	in_phase	PRE	at_time	154	with_outcome	empty
phase_clicks	2	on_loc	C2	in_room	RIGHT	in_phase	PRE
click_on	C3	in_room	RIGHT	in_phase	PRE	at_time	28	with_outcome	empty
click_on	C3	in_room	RIGHT	in_phase	PRE	at_time	171	with_outcome	empty
phase_clicks	2	on_loc	C3	in_room	RIGHT	in_phase	PRE
click_on	C4	in_room	RIGHT	in_phase	PRE	at_time	32	with_outcome	empty
click_on	C4	in_room	RIGHT	in_phase	PRE	at_time	158	with_outcome	empty
phase_clicks	2	on_loc	C4	in_room	RIGHT	in_phase	PRE
click_on	C5	in_room	RIGHT	in_phase	PRE	at_time	41	with_outcome	empty
click_on	C5	in_room	RIGHT	in_phase	PRE	at_time	167	with_outcome	empty
phase_clicks	2	on_loc	C5	in_room	RIGHT	in_phase	PRE
click_on	C6	in_room	RIGHT	in_phase	PRE	at_time	37	with_outcome	empty
click_on	C6	in_room	RIGHT	in_phase	PRE	at_time	146	with_outcome	full
click_on	C6	in_room	RIGHT	in_phase	PRE	at_time	176	with_outcome	empty
phase_clicks	3	on_loc	C6	in_room	RIGHT	in_phase	PRE
click_on	C7	in_room	RIGHT	in_phase	PRE	at_time	50	with_outcome	empty
click_on	C7	in_room	RIGHT	in_phase	PRE	at_time	150	with_outcome	empty
phase_clicks	2	on_loc	C7	in_room	RIGHT	in_phase	PRE
click_on	C8	in_room	RIGHT	in_phase	PRE	at_time	45	with_outcome	empty
click_on	C8	in_room	RIGHT	in_phase	PRE	at_time	142	with_outcome	empty
phase_clicks	2	on_loc	C8	in_room	RIGHT	in_phase	PRE
click_on	CENTER	in_room	RIGHT	in_phase	PRE	at_time	54	with_outcome	open
click_on	CENTER	in_room	RIGHT	in_phase	PRE	at_time	180	with_outcome	open
phase_clicks	2	on_loc	CENTER	in_room	RIGHT	in_phase	PRE
click_on	LEFT	in_room	CENTER	in_phase	PRE	at_time	60	with_outcome	open
click_on	LEFT	in_room	CENTER	in_phase	PRE	at_time	185	with_outcome	open
phase_clicks	2	on_loc	LEFT	in_room	CENTER	in_phase	PRE
click_on	RIGHT	in_room	CENTER	in_phase	PRE	at_time	10	with_outcome	open
click_on	RIGHT	in_room	CENTER	in_phase	PRE	at_time	130	with_outcome	open
phase_clicks	2	on_loc	RIGHT	in_room	CENTER	in_phase	PRE
phase_clicks	0	on_loc	CENTER	in_room	CENTER	in_phase	PRE
partial_time_spent	8	in_room	CENTER	in_phase	TRN1
partial_time_spent	111	in_room	LEFT	in_phase	TRN1
click_on	C1	in_room	LEFT	in_phase	TRN1	at_time	261	with_outcome	empty
click_on	C1	in_room	LEFT	in_phase	TRN1	at_time	296	with_outcome	empty
click_on	C1	in_room	LEFT	in_phase	TRN1	at_time	334	with_outcome	full
click_on	C1	in_room	LEFT	in_phase	TRN1	at_time	353	with_outcome	empty
phase_clicks	4	on_loc	C1	in_room	LEFT	in_phase	TRN1
click_on	C2	in_room	LEFT	in_phase	TRN1	at_time	287	with_outcome	empty
click_on	C2	in_room	LEFT	in_phase	TRN1	at_time	358	with_outcome	empty
phase_clicks	2	on_loc	C2	in_room	LEFT	in_phase	TRN1
click_on	C3	in_room	LEFT	in_phase	TRN1	at_time	278	with_outcome	empty
phase_clicks	1	on_loc	C3	in_room	LEFT	in_phase	TRN1
click_on	C4	in_room	LEFT	in_phase	TRN1	at_time	269	with_outcome	empty
phase_clicks	1	on_loc	C4	in_room	LEFT	in_phase	TRN1
click_on	C5	in_room	LEFT	in_phase	TRN1	at_time	265	with_outcome	empty
click_on	C5	in_room	LEFT	in_phase	TRN1	at_time	308	with_outcome	empty
click_on	C5	in_room	LEFT	in_phase	TRN1	at_time	313	with_outcome	empty
click_on	C5	in_room	LEFT	in_phase	TRN1	at_time	317	with_outcome	empty
click_on	C5	in_room	LEFT	in_phase	TRN1	at_time	321	with_outcome	empty
click_on	C5	in_room	LEFT	in_phase	TRN1	at_time	325	with_outcome	empty
click_on	C5	in_room	LEFT	in_phase	TRN1	at_time	328	with_outcome	empty
click_on	C5	in_room	LEFT	in_phase	TRN1	at_time	341	with_outcome	empty
click_on	C5	in_room	LEFT	in_phase	TRN1	at_time	345	with_outcome	empty
click_on	C5	in_room	LEFT	in_phase	TRN1	at_time	350	with_outcome	empty
phase_clicks	10	on_loc	C5	in_room	LEFT	in_phase	TRN1
click_on	C6	in_room	LEFT	in_phase	TRN1	at_time	274	with_outcome	empty
click_on	C6	in_room	LEFT	in_phase	TRN1	at_time	300	with_outcome	empty
click_on	C6	in_room	LEFT	in_phase	TRN1	at_time	362	with_outcome	empty
phase_clicks	3	on_loc	C6	in_room	LEFT	in_phase	TRN1
click_on	C7	in_room	LEFT	in_phase	TRN1	at_time	291	with_outcome	empty
click_on	C7	in_room	LEFT	in_phase	TRN1	at_time	304	with_outcome	empty
click_on	C7	in_room	LEFT	in_phase	TRN1	at_time	364	with_outcome	empty
phase_clicks	3	on_loc	C7	in_room	LEFT	in_phase	TRN1
click_on	C8	in_room	LEFT	in_phase	TRN1	at_time	282	with_outcome	empty
click_on	C8	in_room	LEFT	in_phase	TRN1	at_time	369	with_outcome	empty
phase_clicks	2	on_loc	C8	in_room	LEFT	in_phase	TRN1
phase_clicks	0	on_loc	CENTER	in_room	LEFT	in_phase	TRN1
phase_clicks	0	on_loc	C1	in_room	RIGHT	in_phase	TRN1
phase_clicks	0	on_loc	C2	in_room	RIGHT	in_phase	TRN1
phase_clicks	0	on_loc	C3	in_room	RIGHT	in_phase	TRN1
phase_clicks	0	on_loc	C4	in_room	RIGHT	in_phase	TRN1
phase_clicks	0	on_loc	C5	in_room	RIGHT	in_phase	TRN1
phase_clicks	0	on_loc	C6	in_room	RIGHT	in_phase	TRN1
phase_clicks	0	on_loc	C7	in_room	RIGHT	in_phase	TRN1
phase_clicks	0	on_loc	C8	in_room	RIGHT	in_phase	TRN1
phase_clicks	0	on_loc	CENTER	in_room	RIGHT	in_phase	TRN1
click_on	LEFT	in_room	CENTER	in_phase	TRN1	at_time	255	with_outcome	open
phase_clicks	1	on_loc	LEFT	in_room	CENTER	in_phase	TRN1
phase_clicks	0	on_loc	RIGHT	in_room	CENTER	in_phase	TRN1
phase_clicks	0	on_loc	CENTER	in_room	CENTER	in_phase	TRN1
partial_time_spent	9	in_room	CENTER	in_phase	TRN2
partial_time_spent	110	in_room	RIGHT	in_phase	TRN2
phase_clicks	0	on_loc	C1	in_room	LEFT	in_phase	TRN2
phase_clicks	0	on_loc	C2	in_room	LEFT	in_phase	TRN2
phase_clicks	0	on_loc	C3	in_room	LEFT	in_phase	TRN2
phase_clicks	0	on_loc	C4	in_room	LEFT	in_phase	TRN2
phase_clicks	0	on_loc	C5	in_room	LEFT	in_phase	TRN2
phase_clicks	0	on_loc	C6	in_room	LEFT	in_phase	TRN2
phase_clicks	0	on_loc	C7	in_room	LEFT	in_phase	TRN2
phase_clicks	0	on_loc	C8	in_room	LEFT	in_phase	TRN2
phase_clicks	0	on_loc	CENTER	in_room	LEFT	in_phase	TRN2
click_on	C1	in_room	RIGHT	in_phase	TRN2	at_time	396	with_outcome	empty
click_on	C1	in_room	RIGHT	in_phase	TRN2	at_time	441	with_outcome	full
click_on	C1	in_room	RIGHT	in_phase	TRN2	at_time	481	with_outcome	full
phase_clicks	3	on_loc	C1	in_room	RIGHT	in_phase	TRN2
click_on	C2	in_room	RIGHT	in_phase	TRN2	at_time	408	with_outcome	empty
click_on	C2	in_room	RIGHT	in_phase	TRN2	at_time	438	with_outcome	empty
click_on	C2	in_room	RIGHT	in_phase	TRN2	at_time	466	with_outcome	full
phase_clicks	3	on_loc	C2	in_room	RIGHT	in_phase	TRN2
click_on	C3	in_room	RIGHT	in_phase	TRN2	at_time	427	with_outcome	full
click_on	C3	in_room	RIGHT	in_phase	TRN2	at_time	471	with_outcome	full
phase_clicks	2	on_loc	C3	in_room	RIGHT	in_phase	TRN2
click_on	C4	in_room	RIGHT	in_phase	TRN2	at_time	417	with_outcome	full
click_on	C4	in_room	RIGHT	in_phase	TRN2	at_time	476	with_outcome	full
phase_clicks	2	on_loc	C4	in_room	RIGHT	in_phase	TRN2
click_on	C5	in_room	RIGHT	in_phase	TRN2	at_time	392	with_outcome	full
click_on	C5	in_room	RIGHT	in_phase	TRN2	at_time	446	with_outcome	full
click_on	C5	in_room	RIGHT	in_phase	TRN2	at_time	485	with_outcome	full
phase_clicks	3	on_loc	C5	in_room	RIGHT	in_phase	TRN2
click_on	C6	in_room	RIGHT	in_phase	TRN2	at_time	412	with_outcome	full
click_on	C6	in_room	RIGHT	in_phase	TRN2	at_time	450	with_outcome	full
click_on	C6	in_room	RIGHT	in_phase	TRN2	at_time	454	with_outcome	empty
click_on	C6	in_room	RIGHT	in_phase	TRN2	at_time	490	with_outcome	empty
phase_clicks	4	on_loc	C6	in_room	RIGHT	in_phase	TRN2
click_on	C7	in_room	RIGHT	in_phase	TRN2	at_time	422	with_outcome	full
click_on	C7	in_room	RIGHT	in_phase	TRN2	at_time	457	with_outcome	full
click_on	C7	in_room	RIGHT	in_phase	TRN2	at_time	494	with_outcome	full
phase_clicks	3	on_loc	C7	in_room	RIGHT	in_phase	TRN2
click_on	C8	in_room	RIGHT	in_phase	TRN2	at_time	401	with_outcome	full
click_on	C8	in_room	RIGHT	in_phase	TRN2	at_time	433	with_outcome	empty
click_on	C8	in_room	RIGHT	in_phase	TRN2	at_time	462	with_outcome	empty
click_on	C8	in_room	RIGHT	in_phase	TRN2	at_time	498	with_outcome	full
phase_clicks	4	on_loc	C8	in_room	RIGHT	in_phase	TRN2
phase_clicks	0	on_loc	CENTER	in_room	RIGHT	in_phase	TRN2
phase_clicks	0	on_loc	LEFT	in_room	CENTER	in_phase	TRN2
click_on	RIGHT	in_room	CENTER	in_phase	TRN2	at_time	386	with_outcome	open
phase_clicks	1	on_loc	RIGHT	in_room	CENTER	in_phase	TRN2
phase_clicks	0	on_loc	CENTER	in_room	CENTER	in_phase	TRN2
partial_time_spent	9	in_room	CENTER	in_phase	TST
partial_time_spent	229	in_room	LEFT	in_phase	TST
click_on	C1	in_room	LEFT	in_phase	TST	at_time	525	with_outcome	empty
click_on	C1	in_room	LEFT	in_phase	TST	at_time	557	with_outcome	empty
click_on	C1	in_room	LEFT	in_phase	TST	at_time	575	with_outcome	empty
click_on	C1	in_room	LEFT	in_phase	TST	at_time	620	with_outcome	empty
click_on	C1	in_room	LEFT	in_phase	TST	at_time	631	with_outcome	full
click_on	C1	in_room	LEFT	in_phase	TST	at_time	640	with_outcome	empty
click_on	C1	in_room	LEFT	in_phase	TST	at_time	648	with_outcome	empty
click_on	C1	in_room	LEFT	in_phase	TST	at_time	667	with_outcome	empty
click_on	C1	in_room	LEFT	in_phase	TST	at_time	709	with_outcome	empty
phase_clicks	9	on_loc	C1	in_room	LEFT	in_phase	TST
click_on	C2	in_room	LEFT	in_phase	TST	at_time	551	with_outcome	empty
click_on	C2	in_room	LEFT	in_phase	TST	at_time	583	with_outcome	empty
click_on	C2	in_room	LEFT	in_phase	TST	at_time	605	with_outcome	full
click_on	C2	in_room	LEFT	in_phase	TST	at_time	612	with_outcome	empty
click_on	C2	in_room	LEFT	in_phase	TST	at_time	671	with_outcome	empty
click_on	C2	in_room	LEFT	in_phase	TST	at_time	687	with_outcome	empty
click_on	C2	in_room	LEFT	in_phase	TST	at_time	714	with_outcome	empty
click_on	C2	in_room	LEFT	in_phase	TST	at_time	736	with_outcome	empty
phase_clicks	8	on_loc	C2	in_room	LEFT	in_phase	TST
click_on	C3	in_room	LEFT	in_phase	TST	at_time	542	with_outcome	full
click_on	C3	in_room	LEFT	in_phase	TST	at_time	594	with_outcome	empty
click_on	C3	in_room	LEFT	in_phase	TST	at_time	615	with_outcome	empty
click_on	C3	in_room	LEFT	in_phase	TST	at_time	674	with_outcome	empty
click_on	C3	in_room	LEFT	in_phase	TST	at_time	690	with_outcome	empty
click_on	C3	in_room	LEFT	in_phase	TST	at_time	732	with_outcome	empty
phase_clicks	6	on_loc	C3	in_room	LEFT	in_phase	TST
click_on	C4	in_room	LEFT	in_phase	TST	at_time	560	with_outcome	empty
click_on	C4	in_room	LEFT	in_phase	TST	at_time	590	with_outcome	empty
click_on	C4	in_room	LEFT	in_phase	TST	at_time	678	with_outcome	empty
click_on	C4	in_room	LEFT	in_phase	TST	at_time	698	with_outcome	empty
click_on	C4	in_room	LEFT	in_phase	TST	at_time	728	with_outcome	empty
phase_clicks	5	on_loc	C4	in_room	LEFT	in_phase	TST
click_on	C5	in_room	LEFT	in_phase	TST	at_time	529	with_outcome	empty
click_on	C5	in_room	LEFT	in_phase	TST	at_time	571	with_outcome	empty
click_on	C5	in_room	LEFT	in_phase	TST	at_time	627	with_outcome	empty
click_on	C5	in_room	LEFT	in_phase	TST	at_time	636	with_outcome	empty
click_on	C5	in_room	LEFT	in_phase	TST	at_time	644	with_outcome	empty
click_on	C5	in_room	LEFT	in_phase	TST	at_time	662	with_outcome	empty
click_on	C5	in_room	LEFT	in_phase	TST	at_time	705	with_outcome	empty
click_on	C5	in_room	LEFT	in_phase	TST	at_time	748	with_outcome	empty
phase_clicks	8	on_loc	C5	in_room	LEFT	in_phase	TST
click_on	C6	in_room	LEFT	in_phase	TST	at_time	534	with_outcome	empty
click_on	C6	in_room	LEFT	in_phase	TST	at_time	568	with_outcome	empty
click_on	C6	in_room	LEFT	in_phase	TST	at_time	579	with_outcome	empty
click_on	C6	in_room	LEFT	in_phase	TST	at_time	601	with_outcome	empty
click_on	C6	in_room	LEFT	in_phase	TST	at_time	608	with_outcome	empty
click_on	C6	in_room	LEFT	in_phase	TST	at_time	653	with_outcome	empty
click_on	C6	in_room	LEFT	in_phase	TST	at_time	702	with_outcome	empty
click_on	C6	in_room	LEFT	in_phase	TST	at_time	717	with_outcome	empty
click_on	C6	in_room	LEFT	in_phase	TST	at_time	741	with_outcome	empty
phase_clicks	9	on_loc	C6	in_room	LEFT	in_phase	TST
click_on	C7	in_room	LEFT	in_phase	TST	at_time	538	with_outcome	empty
click_on	C7	in_room	LEFT	in_phase	TST	at_time	547	with_outcome	empty
click_on	C7	in_room	LEFT	in_phase	TST	at_time	598	with_outcome	empty
click_on	C7	in_room	LEFT	in_phase	TST	at_time	656	with_outcome	empty
click_on	C7	in_room	LEFT	in_phase	TST	at_time	695	with_outcome	empty
click_on	C7	in_room	LEFT	in_phase	TST	at_time	719	with_outcome	empty
click_on	C7	in_room	LEFT	in_phase	TST	at_time	744	with_outcome	empty
phase_clicks	7	on_loc	C7	in_room	LEFT	in_phase	TST
click_on	C8	in_room	LEFT	in_phase	TST	at_time	564	with_outcome	empty
click_on	C8	in_room	LEFT	in_phase	TST	at_time	586	with_outcome	empty
click_on	C8	in_room	LEFT	in_phase	TST	at_time	683	with_outcome	empty
click_on	C8	in_room	LEFT	in_phase	TST	at_time	723	with_outcome	empty
phase_clicks	4	on_loc	C8	in_room	LEFT	in_phase	TST
phase_clicks	0	on_loc	CENTER	in_room	LEFT	in_phase	TST
final_click_count	17	on_loc	C1	in_room	LEFT
final_click_count	12	on_loc	C2	in_room	LEFT
final_click_count	10	on_loc	C3	in_room	LEFT
final_click_count	9	on_loc	C4	in_room	LEFT
final_click_count	21	on_loc	C5	in_room	LEFT
final_click_count	16	on_loc	C6	in_room	LEFT
final_click_count	13	on_loc	C7	in_room	LEFT
final_click_count	9	on_loc	C8	in_room	LEFT
final_click_count	1	on_loc	CENTER	in_room	LEFT
phase_clicks	0	on_loc	C1	in_room	RIGHT	in_phase	TST
phase_clicks	0	on_loc	C2	in_room	RIGHT	in_phase	TST
phase_clicks	0	on_loc	C3	in_room	RIGHT	in_phase	TST
phase_clicks	0	on_loc	C4	in_room	RIGHT	in_phase	TST
phase_clicks	0	on_loc	C5	in_room	RIGHT	in_phase	TST
phase_clicks	0	on_loc	C6	in_room	RIGHT	in_phase	TST
phase_clicks	0	on_loc	C7	in_room	RIGHT	in_phase	TST
phase_clicks	0	on_loc	C8	in_room	RIGHT	in_phase	TST
phase_clicks	0	on_loc	CENTER	in_room	RIGHT	in_phase	TST
final_click_count	6	on_loc	C1	in_room	RIGHT
final_click_count	5	on_loc	C2	in_room	RIGHT
final_click_count	4	on_loc	C3	in_room	RIGHT
final_click_count	4	on_loc	C4	in_room	RIGHT
final_click_count	5	on_loc	C5	in_room	RIGHT
final_click_count	7	on_loc	C6	in_room	RIGHT
final_click_count	5	on_loc	C7	in_room	RIGHT
final_click_count	6	on_loc	C8	in_room	RIGHT
final_click_count	2	on_loc	CENTER	in_room	RIGHT
click_on	LEFT	in_room	CENTER	in_phase	TST	at_time	516	with_outcome	open
phase_clicks	1	on_loc	LEFT	in_room	CENTER	in_phase	TST
phase_clicks	0	on_loc	RIGHT	in_room	CENTER	in_phase	TST
phase_clicks	0	on_loc	CENTER	in_room	CENTER	in_phase	TST
final_click_count	4	on_loc	LEFT	in_room	CENTER
final_click_count	3	on_loc	RIGHT	in_room	CENTER
final_click_count	1	on_loc	CENTER	in_room	CENTER
final_score	23
tot_time_spent	0.0	in_room	INSIDE	in_phase	PRE
tot_time_spent	112.0	in_room	LEFT	in_phase	PRE
tot_time_spent	32.0	in_room	CENTER	in_phase	PRE
tot_time_spent	93.0	in_room	RIGHT	in_phase	PRE
tot_time_spent	0.0	in_room	INSIDE	in_phase	TST
tot_time_spent	229.0	in_room	LEFT	in_phase	TST
tot_time_spent	9.0	in_room	CENTER	in_phase	TST
tot_time_spent	0.0	in_room	RIGHT	in_phase	TST
