# Supplementary material for: Intolerance of uncertainty and conditioned place preference in opioid addiction
Source: PeerJ. 2018 May 21;6:e4775. doi: 10.7717/peerj.4775 (PMC5967368; doi:10.7717/peerj.4775)
Supplement: Supplemental Information 1 — Contains raw data files from the conditioned place preference task for each participant. [file peerj-06-4775-s001.zip › Radell et al. opioid cpp task data files/patients/fox3_RPA2016-27.txt]

fox_version	3
subject	RPA2016-27
experimenter	BF
condition	ONE	room1 (left), room2 (right), high reward first
LOW_REWARD_INC_AMNT	1
CNT_INC_FREQ	60
TST_START_CNT	8
TRN1_START_CNT	4
HI_REWARD_MIN	0
HI_REWARD_INC_AMNT	10
LOW_REWARD_MIN	0
END_GAME_CNT	12
LOW_REWARD_INC_FREQ	4000
HI_REWARD_MAX	80
LOW_REWARD_MAX	5
HI_REWARD_INC_FREQ	4000
TRN2_START_CNT	6

partial_time_spent	5	in_room	CENTER	in_phase	PRE
partial_time_spent	23	in_room	LEFT	in_phase	PRE
partial_time_spent	5	in_room	CENTER	in_phase	PRE
partial_time_spent	39	in_room	RIGHT	in_phase	PRE
partial_time_spent	9	in_room	CENTER	in_phase	PRE
partial_time_spent	21	in_room	LEFT	in_phase	PRE
partial_time_spent	11	in_room	CENTER	in_phase	PRE
partial_time_spent	43	in_room	LEFT	in_phase	PRE
partial_time_spent	7	in_room	CENTER	in_phase	PRE
partial_time_spent	41	in_room	RIGHT	in_phase	PRE
partial_time_spent	5	in_room	CENTER	in_phase	PRE
partial_time_spent	26	in_room	RIGHT	in_phase	PRE
high_reward_room	LEFT
click_on	C1	in_room	LEFT	in_phase	PRE	at_time	19	with_outcome	empty
click_on	C1	in_room	LEFT	in_phase	PRE	at_time	142	with_outcome	empty
phase_clicks	2	on_loc	C1	in_room	LEFT	in_phase	PRE
click_on	C2	in_room	LEFT	in_phase	PRE	at_time	16	with_outcome	empty
click_on	C2	in_room	LEFT	in_phase	PRE	at_time	146	with_outcome	empty
phase_clicks	2	on_loc	C2	in_room	LEFT	in_phase	PRE
click_on	C3	in_room	LEFT	in_phase	PRE	at_time	12	with_outcome	empty
click_on	C3	in_room	LEFT	in_phase	PRE	at_time	149	with_outcome	empty
phase_clicks	2	on_loc	C3	in_room	LEFT	in_phase	PRE
click_on	C4	in_room	LEFT	in_phase	PRE	at_time	8	with_outcome	empty
phase_clicks	1	on_loc	C4	in_room	LEFT	in_phase	PRE
click_on	C5	in_room	LEFT	in_phase	PRE	at_time	85	with_outcome	empty
click_on	C5	in_room	LEFT	in_phase	PRE	at_time	125	with_outcome	empty
phase_clicks	2	on_loc	C5	in_room	LEFT	in_phase	PRE
click_on	C6	in_room	LEFT	in_phase	PRE	at_time	88	with_outcome	empty
click_on	C6	in_room	LEFT	in_phase	PRE	at_time	129	with_outcome	empty
phase_clicks	2	on_loc	C6	in_room	LEFT	in_phase	PRE
click_on	C7	in_room	LEFT	in_phase	PRE	at_time	91	with_outcome	empty
click_on	C7	in_room	LEFT	in_phase	PRE	at_time	133	with_outcome	empty
phase_clicks	2	on_loc	C7	in_room	LEFT	in_phase	PRE
click_on	C8	in_room	LEFT	in_phase	PRE	at_time	95	with_outcome	empty
click_on	C8	in_room	LEFT	in_phase	PRE	at_time	137	with_outcome	empty
phase_clicks	2	on_loc	C8	in_room	LEFT	in_phase	PRE
click_on	CENTER	in_room	LEFT	in_phase	PRE	at_time	26	with_outcome	open
click_on	CENTER	in_room	LEFT	in_phase	PRE	at_time	100	with_outcome	open
click_on	CENTER	in_room	LEFT	in_phase	PRE	at_time	155	with_outcome	open
phase_clicks	3	on_loc	CENTER	in_room	LEFT	in_phase	PRE
click_on	C1	in_room	RIGHT	in_phase	PRE	at_time	37	with_outcome	empty
click_on	C1	in_room	RIGHT	in_phase	PRE	at_time	171	with_outcome	empty
click_on	C1	in_room	RIGHT	in_phase	PRE	at_time	233	with_outcome	empty
phase_clicks	3	on_loc	C1	in_room	RIGHT	in_phase	PRE
click_on	C2	in_room	RIGHT	in_phase	PRE	at_time	40	with_outcome	empty
click_on	C2	in_room	RIGHT	in_phase	PRE	at_time	177	with_outcome	empty
click_on	C2	in_room	RIGHT	in_phase	PRE	at_time	236	with_outcome	empty
phase_clicks	3	on_loc	C2	in_room	RIGHT	in_phase	PRE
click_on	C3	in_room	RIGHT	in_phase	PRE	at_time	44	with_outcome	empty
click_on	C3	in_room	RIGHT	in_phase	PRE	at_time	180	with_outcome	empty
click_on	C3	in_room	RIGHT	in_phase	PRE	at_time	239	with_outcome	empty
phase_clicks	3	on_loc	C3	in_room	RIGHT	in_phase	PRE
click_on	C4	in_room	RIGHT	in_phase	PRE	at_time	49	with_outcome	empty
click_on	C4	in_room	RIGHT	in_phase	PRE	at_time	184	with_outcome	empty
phase_clicks	2	on_loc	C4	in_room	RIGHT	in_phase	PRE
click_on	C5	in_room	RIGHT	in_phase	PRE	at_time	65	with_outcome	empty
click_on	C5	in_room	RIGHT	in_phase	PRE	at_time	200	with_outcome	empty
click_on	C5	in_room	RIGHT	in_phase	PRE	at_time	228	with_outcome	empty
phase_clicks	3	on_loc	C5	in_room	RIGHT	in_phase	PRE
click_on	C6	in_room	RIGHT	in_phase	PRE	at_time	62	with_outcome	empty
click_on	C6	in_room	RIGHT	in_phase	PRE	at_time	196	with_outcome	empty
click_on	C6	in_room	RIGHT	in_phase	PRE	at_time	225	with_outcome	empty
phase_clicks	3	on_loc	C6	in_room	RIGHT	in_phase	PRE
click_on	C7	in_room	RIGHT	in_phase	PRE	at_time	59	with_outcome	empty
click_on	C7	in_room	RIGHT	in_phase	PRE	at_time	192	with_outcome	empty
click_on	C7	in_room	RIGHT	in_phase	PRE	at_time	221	with_outcome	empty
phase_clicks	3	on_loc	C7	in_room	RIGHT	in_phase	PRE
click_on	C8	in_room	RIGHT	in_phase	PRE	at_time	53	with_outcome	empty
click_on	C8	in_room	RIGHT	in_phase	PRE	at_time	189	with_outcome	empty
click_on	C8	in_room	RIGHT	in_phase	PRE	at_time	216	with_outcome	empty
phase_clicks	3	on_loc	C8	in_room	RIGHT	in_phase	PRE
click_on	CENTER	in_room	RIGHT	in_phase	PRE	at_time	70	with_outcome	open
click_on	CENTER	in_room	RIGHT	in_phase	PRE	at_time	204	with_outcome	open
phase_clicks	2	on_loc	CENTER	in_room	RIGHT	in_phase	PRE
click_on	LEFT	in_room	CENTER	in_phase	PRE	at_time	2	with_outcome	open
click_on	LEFT	in_room	CENTER	in_phase	PRE	at_time	79	with_outcome	open
click_on	LEFT	in_room	CENTER	in_phase	PRE	at_time	112	with_outcome	open
phase_clicks	3	on_loc	LEFT	in_room	CENTER	in_phase	PRE
click_on	RIGHT	in_room	CENTER	in_phase	PRE	at_time	31	with_outcome	open
click_on	RIGHT	in_room	CENTER	in_phase	PRE	at_time	163	with_outcome	open
click_on	RIGHT	in_room	CENTER	in_phase	PRE	at_time	210	with_outcome	open
phase_clicks	3	on_loc	RIGHT	in_room	CENTER	in_phase	PRE
phase_clicks	0	on_loc	CENTER	in_room	CENTER	in_phase	PRE
partial_time_spent	8	in_room	CENTER	in_phase	TRN1
partial_time_spent	111	in_room	LEFT	in_phase	TRN1
click_on	C1	in_room	LEFT	in_phase	TRN1	at_time	273	with_outcome	full
click_on	C1	in_room	LEFT	in_phase	TRN1	at_time	314	with_outcome	full
click_on	C1	in_room	LEFT	in_phase	TRN1	at_time	353	with_outcome	empty
phase_clicks	3	on_loc	C1	in_room	LEFT	in_phase	TRN1
click_on	C2	in_room	LEFT	in_phase	TRN1	at_time	271	with_outcome	full
click_on	C2	in_room	LEFT	in_phase	TRN1	at_time	311	with_outcome	empty
phase_clicks	2	on_loc	C2	in_room	LEFT	in_phase	TRN1
click_on	C3	in_room	LEFT	in_phase	TRN1	at_time	267	with_outcome	full
click_on	C3	in_room	LEFT	in_phase	TRN1	at_time	306	with_outcome	empty
click_on	C3	in_room	LEFT	in_phase	TRN1	at_time	367	with_outcome	full
phase_clicks	3	on_loc	C3	in_room	LEFT	in_phase	TRN1
click_on	C4	in_room	LEFT	in_phase	TRN1	at_time	263	with_outcome	full
click_on	C4	in_room	LEFT	in_phase	TRN1	at_time	298	with_outcome	full
click_on	C4	in_room	LEFT	in_phase	TRN1	at_time	302	with_outcome	empty
click_on	C4	in_room	LEFT	in_phase	TRN1	at_time	319	with_outcome	empty
click_on	C4	in_room	LEFT	in_phase	TRN1	at_time	357	with_outcome	full
click_on	C4	in_room	LEFT	in_phase	TRN1	at_time	362	with_outcome	empty
phase_clicks	6	on_loc	C4	in_room	LEFT	in_phase	TRN1
click_on	C5	in_room	LEFT	in_phase	TRN1	at_time	279	with_outcome	empty
click_on	C5	in_room	LEFT	in_phase	TRN1	at_time	348	with_outcome	full
phase_clicks	2	on_loc	C5	in_room	LEFT	in_phase	TRN1
click_on	C6	in_room	LEFT	in_phase	TRN1	at_time	284	with_outcome	full
click_on	C6	in_room	LEFT	in_phase	TRN1	at_time	341	with_outcome	full
click_on	C6	in_room	LEFT	in_phase	TRN1	at_time	344	with_outcome	empty
phase_clicks	3	on_loc	C6	in_room	LEFT	in_phase	TRN1
click_on	C7	in_room	LEFT	in_phase	TRN1	at_time	288	with_outcome	full
click_on	C7	in_room	LEFT	in_phase	TRN1	at_time	332	with_outcome	full
click_on	C7	in_room	LEFT	in_phase	TRN1	at_time	337	with_outcome	empty
phase_clicks	3	on_loc	C7	in_room	LEFT	in_phase	TRN1
click_on	C8	in_room	LEFT	in_phase	TRN1	at_time	293	with_outcome	full
click_on	C8	in_room	LEFT	in_phase	TRN1	at_time	323	with_outcome	full
click_on	C8	in_room	LEFT	in_phase	TRN1	at_time	328	with_outcome	empty
phase_clicks	3	on_loc	C8	in_room	LEFT	in_phase	TRN1
phase_clicks	0	on_loc	CENTER	in_room	LEFT	in_phase	TRN1
phase_clicks	0	on_loc	C1	in_room	RIGHT	in_phase	TRN1
phase_clicks	0	on_loc	C2	in_room	RIGHT	in_phase	TRN1
phase_clicks	0	on_loc	C3	in_room	RIGHT	in_phase	TRN1
phase_clicks	0	on_loc	C4	in_room	RIGHT	in_phase	TRN1
phase_clicks	0	on_loc	C5	in_room	RIGHT	in_phase	TRN1
phase_clicks	0	on_loc	C6	in_room	RIGHT	in_phase	TRN1
phase_clicks	0	on_loc	C7	in_room	RIGHT	in_phase	TRN1
phase_clicks	0	on_loc	C8	in_room	RIGHT	in_phase	TRN1
phase_clicks	0	on_loc	CENTER	in_room	RIGHT	in_phase	TRN1
click_on	LEFT	in_room	CENTER	in_phase	TRN1	at_time	256	with_outcome	open
phase_clicks	1	on_loc	LEFT	in_room	CENTER	in_phase	TRN1
phase_clicks	0	on_loc	RIGHT	in_room	CENTER	in_phase	TRN1
phase_clicks	0	on_loc	CENTER	in_room	CENTER	in_phase	TRN1
partial_time_spent	12	in_room	CENTER	in_phase	TRN2
partial_time_spent	106	in_room	RIGHT	in_phase	TRN2
phase_clicks	0	on_loc	C1	in_room	LEFT	in_phase	TRN2
phase_clicks	0	on_loc	C2	in_room	LEFT	in_phase	TRN2
phase_clicks	0	on_loc	C3	in_room	LEFT	in_phase	TRN2
phase_clicks	0	on_loc	C4	in_room	LEFT	in_phase	TRN2
phase_clicks	0	on_loc	C5	in_room	LEFT	in_phase	TRN2
phase_clicks	0	on_loc	C6	in_room	LEFT	in_phase	TRN2
phase_clicks	0	on_loc	C7	in_room	LEFT	in_phase	TRN2
phase_clicks	0	on_loc	C8	in_room	LEFT	in_phase	TRN2
phase_clicks	0	on_loc	CENTER	in_room	LEFT	in_phase	TRN2
click_on	C1	in_room	RIGHT	in_phase	TRN2	at_time	406	with_outcome	empty
click_on	C1	in_room	RIGHT	in_phase	TRN2	at_time	426	with_outcome	empty
click_on	C1	in_room	RIGHT	in_phase	TRN2	at_time	454	with_outcome	full
click_on	C1	in_room	RIGHT	in_phase	TRN2	at_time	487	with_outcome	empty
phase_clicks	4	on_loc	C1	in_room	RIGHT	in_phase	TRN2
click_on	C2	in_room	RIGHT	in_phase	TRN2	at_time	432	with_outcome	empty
click_on	C2	in_room	RIGHT	in_phase	TRN2	at_time	463	with_outcome	empty
click_on	C2	in_room	RIGHT	in_phase	TRN2	at_time	491	with_outcome	empty
phase_clicks	3	on_loc	C2	in_room	RIGHT	in_phase	TRN2
click_on	C3	in_room	RIGHT	in_phase	TRN2	at_time	435	with_outcome	empty
click_on	C3	in_room	RIGHT	in_phase	TRN2	at_time	495	with_outcome	empty
phase_clicks	2	on_loc	C3	in_room	RIGHT	in_phase	TRN2
click_on	C4	in_room	RIGHT	in_phase	TRN2	at_time	397	with_outcome	empty
click_on	C4	in_room	RIGHT	in_phase	TRN2	at_time	439	with_outcome	empty
phase_clicks	2	on_loc	C4	in_room	RIGHT	in_phase	TRN2
click_on	C5	in_room	RIGHT	in_phase	TRN2	at_time	410	with_outcome	empty
click_on	C5	in_room	RIGHT	in_phase	TRN2	at_time	450	with_outcome	empty
click_on	C5	in_room	RIGHT	in_phase	TRN2	at_time	483	with_outcome	empty
phase_clicks	3	on_loc	C5	in_room	RIGHT	in_phase	TRN2
click_on	C6	in_room	RIGHT	in_phase	TRN2	at_time	414	with_outcome	empty
click_on	C6	in_room	RIGHT	in_phase	TRN2	at_time	447	with_outcome	empty
click_on	C6	in_room	RIGHT	in_phase	TRN2	at_time	477	with_outcome	empty
phase_clicks	3	on_loc	C6	in_room	RIGHT	in_phase	TRN2
click_on	C7	in_room	RIGHT	in_phase	TRN2	at_time	417	with_outcome	empty
click_on	C7	in_room	RIGHT	in_phase	TRN2	at_time	472	with_outcome	empty
phase_clicks	2	on_loc	C7	in_room	RIGHT	in_phase	TRN2
click_on	C8	in_room	RIGHT	in_phase	TRN2	at_time	401	with_outcome	empty
click_on	C8	in_room	RIGHT	in_phase	TRN2	at_time	421	with_outcome	empty
click_on	C8	in_room	RIGHT	in_phase	TRN2	at_time	443	with_outcome	empty
click_on	C8	in_room	RIGHT	in_phase	TRN2	at_time	468	with_outcome	empty
phase_clicks	4	on_loc	C8	in_room	RIGHT	in_phase	TRN2
phase_clicks	0	on_loc	CENTER	in_room	RIGHT	in_phase	TRN2
phase_clicks	0	on_loc	LEFT	in_room	CENTER	in_phase	TRN2
click_on	RIGHT	in_room	CENTER	in_phase	TRN2	at_time	390	with_outcome	open
phase_clicks	1	on_loc	RIGHT	in_room	CENTER	in_phase	TRN2
phase_clicks	0	on_loc	CENTER	in_room	CENTER	in_phase	TRN2
partial_time_spent	6	in_room	CENTER	in_phase	TST
partial_time_spent	82	in_room	LEFT	in_phase	TST
partial_time_spent	5	in_room	CENTER	in_phase	TST
partial_time_spent	78	in_room	RIGHT	in_phase	TST
partial_time_spent	5	in_room	CENTER	in_phase	TST
partial_time_spent	43	in_room	LEFT	in_phase	TST
partial_time_spent	6	in_room	CENTER	in_phase	TST
partial_time_spent	10	in_room	LEFT	in_phase	TST
click_on	C1	in_room	LEFT	in_phase	TST	at_time	533	with_outcome	empty
click_on	C1	in_room	LEFT	in_phase	TST	at_time	569	with_outcome	empty
click_on	C1	in_room	LEFT	in_phase	TST	at_time	707	with_outcome	empty
phase_clicks	3	on_loc	C1	in_room	LEFT	in_phase	TST
click_on	C2	in_room	LEFT	in_phase	TST	at_time	529	with_outcome	empty
click_on	C2	in_room	LEFT	in_phase	TST	at_time	565	with_outcome	empty
click_on	C2	in_room	LEFT	in_phase	TST	at_time	703	with_outcome	empty
phase_clicks	3	on_loc	C2	in_room	LEFT	in_phase	TST
click_on	C3	in_room	LEFT	in_phase	TST	at_time	524	with_outcome	full
click_on	C3	in_room	LEFT	in_phase	TST	at_time	560	with_outcome	empty
click_on	C3	in_room	LEFT	in_phase	TST	at_time	698	with_outcome	empty
click_on	C3	in_room	LEFT	in_phase	TST	at_time	747	with_outcome	empty
phase_clicks	4	on_loc	C3	in_room	LEFT	in_phase	TST
click_on	C4	in_room	LEFT	in_phase	TST	at_time	520	with_outcome	empty
click_on	C4	in_room	LEFT	in_phase	TST	at_time	552	with_outcome	full
click_on	C4	in_room	LEFT	in_phase	TST	at_time	556	with_outcome	empty
click_on	C4	in_room	LEFT	in_phase	TST	at_time	694	with_outcome	empty
click_on	C4	in_room	LEFT	in_phase	TST	at_time	743	with_outcome	empty
phase_clicks	5	on_loc	C4	in_room	LEFT	in_phase	TST
click_on	C5	in_room	LEFT	in_phase	TST	at_time	537	with_outcome	empty
click_on	C5	in_room	LEFT	in_phase	TST	at_time	573	with_outcome	empty
click_on	C5	in_room	LEFT	in_phase	TST	at_time	588	with_outcome	empty
click_on	C5	in_room	LEFT	in_phase	TST	at_time	712	with_outcome	empty
phase_clicks	4	on_loc	C5	in_room	LEFT	in_phase	TST
click_on	C6	in_room	LEFT	in_phase	TST	at_time	541	with_outcome	empty
click_on	C6	in_room	LEFT	in_phase	TST	at_time	577	with_outcome	empty
click_on	C6	in_room	LEFT	in_phase	TST	at_time	716	with_outcome	empty
phase_clicks	3	on_loc	C6	in_room	LEFT	in_phase	TST
click_on	C7	in_room	LEFT	in_phase	TST	at_time	544	with_outcome	empty
click_on	C7	in_room	LEFT	in_phase	TST	at_time	581	with_outcome	empty
click_on	C7	in_room	LEFT	in_phase	TST	at_time	719	with_outcome	empty
phase_clicks	3	on_loc	C7	in_room	LEFT	in_phase	TST
click_on	C8	in_room	LEFT	in_phase	TST	at_time	548	with_outcome	empty
click_on	C8	in_room	LEFT	in_phase	TST	at_time	584	with_outcome	empty
click_on	C8	in_room	LEFT	in_phase	TST	at_time	723	with_outcome	empty
phase_clicks	3	on_loc	C8	in_room	LEFT	in_phase	TST
click_on	CENTER	in_room	LEFT	in_phase	TST	at_time	596	with_outcome	open
click_on	CENTER	in_room	LEFT	in_phase	TST	at_time	730	with_outcome	open
phase_clicks	2	on_loc	CENTER	in_room	LEFT	in_phase	TST
final_click_count	8	on_loc	C1	in_room	LEFT
final_click_count	7	on_loc	C2	in_room	LEFT
final_click_count	9	on_loc	C3	in_room	LEFT
final_click_count	12	on_loc	C4	in_room	LEFT
final_click_count	8	on_loc	C5	in_room	LEFT
final_click_count	8	on_loc	C6	in_room	LEFT
final_click_count	8	on_loc	C7	in_room	LEFT
final_click_count	8	on_loc	C8	in_room	LEFT
final_click_count	5	on_loc	CENTER	in_room	LEFT
click_on	C1	in_room	RIGHT	in_phase	TST	at_time	625	with_outcome	empty
click_on	C1	in_room	RIGHT	in_phase	TST	at_time	663	with_outcome	empty
phase_clicks	2	on_loc	C1	in_room	RIGHT	in_phase	TST
click_on	C2	in_room	RIGHT	in_phase	TST	at_time	621	with_outcome	empty
click_on	C2	in_room	RIGHT	in_phase	TST	at_time	658	with_outcome	empty
phase_clicks	2	on_loc	C2	in_room	RIGHT	in_phase	TST
click_on	C3	in_room	RIGHT	in_phase	TST	at_time	616	with_outcome	empty
click_on	C3	in_room	RIGHT	in_phase	TST	at_time	654	with_outcome	empty
phase_clicks	2	on_loc	C3	in_room	RIGHT	in_phase	TST
click_on	C4	in_room	RIGHT	in_phase	TST	at_time	608	with_outcome	full
click_on	C4	in_room	RIGHT	in_phase	TST	at_time	612	with_outcome	empty
click_on	C4	in_room	RIGHT	in_phase	TST	at_time	650	with_outcome	empty
phase_clicks	3	on_loc	C4	in_room	RIGHT	in_phase	TST
click_on	C5	in_room	RIGHT	in_phase	TST	at_time	631	with_outcome	empty
click_on	C5	in_room	RIGHT	in_phase	TST	at_time	667	with_outcome	empty
phase_clicks	2	on_loc	C5	in_room	RIGHT	in_phase	TST
click_on	C6	in_room	RIGHT	in_phase	TST	at_time	635	with_outcome	empty
click_on	C6	in_room	RIGHT	in_phase	TST	at_time	671	with_outcome	empty
phase_clicks	2	on_loc	C6	in_room	RIGHT	in_phase	TST
click_on	C7	in_room	RIGHT	in_phase	TST	at_time	639	with_outcome	empty
click_on	C7	in_room	RIGHT	in_phase	TST	at_time	674	with_outcome	empty
phase_clicks	2	on_loc	C7	in_room	RIGHT	in_phase	TST
click_on	C8	in_room	RIGHT	in_phase	TST	at_time	643	with_outcome	empty
phase_clicks	1	on_loc	C8	in_room	RIGHT	in_phase	TST
click_on	CENTER	in_room	RIGHT	in_phase	TST	at_time	681	with_outcome	open
phase_clicks	1	on_loc	CENTER	in_room	RIGHT	in_phase	TST
final_click_count	9	on_loc	C1	in_room	RIGHT
final_click_count	8	on_loc	C2	in_room	RIGHT
final_click_count	7	on_loc	C3	in_room	RIGHT
final_click_count	7	on_loc	C4	in_room	RIGHT
final_click_count	8	on_loc	C5	in_room	RIGHT
final_click_count	8	on_loc	C6	in_room	RIGHT
final_click_count	7	on_loc	C7	in_room	RIGHT
final_click_count	8	on_loc	C8	in_room	RIGHT
final_click_count	3	on_loc	CENTER	in_room	RIGHT
click_on	LEFT	in_room	CENTER	in_phase	TST	at_time	514	with_outcome	open
click_on	LEFT	in_room	CENTER	in_phase	TST	at_time	687	with_outcome	open
click_on	LEFT	in_room	CENTER	in_phase	TST	at_time	736	with_outcome	open
phase_clicks	3	on_loc	LEFT	in_room	CENTER	in_phase	TST
click_on	RIGHT	in_room	CENTER	in_phase	TST	at_time	602	with_outcome	open
phase_clicks	1	on_loc	RIGHT	in_room	CENTER	in_phase	TST
phase_clicks	0	on_loc	CENTER	in_room	CENTER	in_phase	TST
final_click_count	7	on_loc	LEFT	in_room	CENTER
final_click_count	5	on_loc	RIGHT	in_room	CENTER
final_click_count	1	on_loc	CENTER	in_room	CENTER
final_score	19
tot_time_spent	106.0	in_room	RIGHT	in_phase	PRE
tot_time_spent	87.0	in_room	LEFT	in_phase	PRE
tot_time_spent	0.0	in_room	INSIDE	in_phase	PRE
tot_time_spent	42.0	in_room	CENTER	in_phase	PRE
tot_time_spent	78.0	in_room	RIGHT	in_phase	TST
tot_time_spent	135.0	in_room	LEFT	in_phase	TST
tot_time_spent	0.0	in_room	INSIDE	in_phase	TST
tot_time_spent	22.0	in_room	CENTER	in_phase	TST
