# Supplementary material for: Intolerance of uncertainty and conditioned place preference in opioid addiction
Source: PeerJ. 2018 May 21;6:e4775. doi: 10.7717/peerj.4775 (PMC5967368; doi:10.7717/peerj.4775)
Supplement: Supplemental Information 1 — Contains raw data files from the conditioned place preference task for each participant. [file peerj-06-4775-s001.zip › Radell et al. opioid cpp task data files/patients/fox3_RPA2016-28.txt]

fox_version	3
subject	RPA2016-28
experimenter	BF
condition	TWO	room1 (right), room2 (left), high reward first
LOW_REWARD_INC_AMNT	1
CNT_INC_FREQ	60
TST_START_CNT	8
TRN1_START_CNT	4
HI_REWARD_MIN	0
HI_REWARD_INC_AMNT	10
LOW_REWARD_MIN	0
END_GAME_CNT	12
LOW_REWARD_INC_FREQ	4000
HI_REWARD_MAX	80
LOW_REWARD_MAX	5
HI_REWARD_INC_FREQ	4000
TRN2_START_CNT	6

partial_time_spent	10	in_room	CENTER	in_phase	PRE
partial_time_spent	71	in_room	LEFT	in_phase	PRE
partial_time_spent	5	in_room	CENTER	in_phase	PRE
partial_time_spent	83	in_room	RIGHT	in_phase	PRE
partial_time_spent	5	in_room	CENTER	in_phase	PRE
partial_time_spent	64	in_room	LEFT	in_phase	PRE
high_reward_room	RIGHT
click_on	C1	in_room	LEFT	in_phase	PRE	at_time	43	with_outcome	empty
click_on	C1	in_room	LEFT	in_phase	PRE	at_time	183	with_outcome	empty
click_on	C1	in_room	LEFT	in_phase	PRE	at_time	213	with_outcome	empty
phase_clicks	3	on_loc	C1	in_room	LEFT	in_phase	PRE
click_on	C2	in_room	LEFT	in_phase	PRE	at_time	22	with_outcome	empty
click_on	C2	in_room	LEFT	in_phase	PRE	at_time	193	with_outcome	empty
phase_clicks	2	on_loc	C2	in_room	LEFT	in_phase	PRE
click_on	C3	in_room	LEFT	in_phase	PRE	at_time	71	with_outcome	empty
click_on	C3	in_room	LEFT	in_phase	PRE	at_time	233	with_outcome	empty
phase_clicks	2	on_loc	C3	in_room	LEFT	in_phase	PRE
click_on	C4	in_room	LEFT	in_phase	PRE	at_time	34	with_outcome	empty
click_on	C4	in_room	LEFT	in_phase	PRE	at_time	202	with_outcome	empty
click_on	C4	in_room	LEFT	in_phase	PRE	at_time	228	with_outcome	empty
phase_clicks	3	on_loc	C4	in_room	LEFT	in_phase	PRE
click_on	C5	in_room	LEFT	in_phase	PRE	at_time	29	with_outcome	empty
click_on	C5	in_room	LEFT	in_phase	PRE	at_time	178	with_outcome	empty
click_on	C5	in_room	LEFT	in_phase	PRE	at_time	223	with_outcome	empty
click_on	C5	in_room	LEFT	in_phase	PRE	at_time	238	with_outcome	empty
phase_clicks	4	on_loc	C5	in_room	LEFT	in_phase	PRE
click_on	C6	in_room	LEFT	in_phase	PRE	at_time	67	with_outcome	empty
click_on	C6	in_room	LEFT	in_phase	PRE	at_time	188	with_outcome	empty
phase_clicks	2	on_loc	C6	in_room	LEFT	in_phase	PRE
click_on	C7	in_room	LEFT	in_phase	PRE	at_time	49	with_outcome	empty
click_on	C7	in_room	LEFT	in_phase	PRE	at_time	63	with_outcome	empty
click_on	C7	in_room	LEFT	in_phase	PRE	at_time	197	with_outcome	empty
click_on	C7	in_room	LEFT	in_phase	PRE	at_time	218	with_outcome	empty
phase_clicks	4	on_loc	C7	in_room	LEFT	in_phase	PRE
click_on	C8	in_room	LEFT	in_phase	PRE	at_time	15	with_outcome	empty
click_on	C8	in_room	LEFT	in_phase	PRE	at_time	55	with_outcome	empty
click_on	C8	in_room	LEFT	in_phase	PRE	at_time	207	with_outcome	empty
phase_clicks	3	on_loc	C8	in_room	LEFT	in_phase	PRE
click_on	CENTER	in_room	LEFT	in_phase	PRE	at_time	78	with_outcome	open
phase_clicks	1	on_loc	CENTER	in_room	LEFT	in_phase	PRE
click_on	C1	in_room	RIGHT	in_phase	PRE	at_time	115	with_outcome	empty
click_on	C1	in_room	RIGHT	in_phase	PRE	at_time	148	with_outcome	empty
phase_clicks	2	on_loc	C1	in_room	RIGHT	in_phase	PRE
click_on	C2	in_room	RIGHT	in_phase	PRE	at_time	109	with_outcome	empty
phase_clicks	1	on_loc	C2	in_room	RIGHT	in_phase	PRE
click_on	C3	in_room	RIGHT	in_phase	PRE	at_time	91	with_outcome	empty
click_on	C3	in_room	RIGHT	in_phase	PRE	at_time	121	with_outcome	empty
click_on	C3	in_room	RIGHT	in_phase	PRE	at_time	160	with_outcome	empty
phase_clicks	3	on_loc	C3	in_room	RIGHT	in_phase	PRE
click_on	C4	in_room	RIGHT	in_phase	PRE	at_time	143	with_outcome	empty
phase_clicks	1	on_loc	C4	in_room	RIGHT	in_phase	PRE
click_on	C5	in_room	RIGHT	in_phase	PRE	at_time	97	with_outcome	empty
click_on	C5	in_room	RIGHT	in_phase	PRE	at_time	134	with_outcome	empty
phase_clicks	2	on_loc	C5	in_room	RIGHT	in_phase	PRE
click_on	C6	in_room	RIGHT	in_phase	PRE	at_time	139	with_outcome	empty
click_on	C6	in_room	RIGHT	in_phase	PRE	at_time	155	with_outcome	empty
phase_clicks	2	on_loc	C6	in_room	RIGHT	in_phase	PRE
phase_clicks	0	on_loc	C7	in_room	RIGHT	in_phase	PRE
click_on	C8	in_room	RIGHT	in_phase	PRE	at_time	102	with_outcome	empty
click_on	C8	in_room	RIGHT	in_phase	PRE	at_time	129	with_outcome	empty
phase_clicks	2	on_loc	C8	in_room	RIGHT	in_phase	PRE
click_on	CENTER	in_room	RIGHT	in_phase	PRE	at_time	166	with_outcome	open
phase_clicks	1	on_loc	CENTER	in_room	RIGHT	in_phase	PRE
click_on	LEFT	in_room	CENTER	in_phase	PRE	at_time	7	with_outcome	open
click_on	LEFT	in_room	CENTER	in_phase	PRE	at_time	171	with_outcome	open
phase_clicks	2	on_loc	LEFT	in_room	CENTER	in_phase	PRE
click_on	RIGHT	in_room	CENTER	in_phase	PRE	at_time	83	with_outcome	open
phase_clicks	1	on_loc	RIGHT	in_room	CENTER	in_phase	PRE
phase_clicks	0	on_loc	CENTER	in_room	CENTER	in_phase	PRE
partial_time_spent	7	in_room	CENTER	in_phase	TRN1
partial_time_spent	111	in_room	RIGHT	in_phase	TRN1
phase_clicks	0	on_loc	C1	in_room	LEFT	in_phase	TRN1
phase_clicks	0	on_loc	C2	in_room	LEFT	in_phase	TRN1
phase_clicks	0	on_loc	C3	in_room	LEFT	in_phase	TRN1
phase_clicks	0	on_loc	C4	in_room	LEFT	in_phase	TRN1
phase_clicks	0	on_loc	C5	in_room	LEFT	in_phase	TRN1
phase_clicks	0	on_loc	C6	in_room	LEFT	in_phase	TRN1
phase_clicks	0	on_loc	C7	in_room	LEFT	in_phase	TRN1
phase_clicks	0	on_loc	C8	in_room	LEFT	in_phase	TRN1
phase_clicks	0	on_loc	CENTER	in_room	LEFT	in_phase	TRN1
click_on	C1	in_room	RIGHT	in_phase	TRN1	at_time	282	with_outcome	full
click_on	C1	in_room	RIGHT	in_phase	TRN1	at_time	334	with_outcome	empty
phase_clicks	2	on_loc	C1	in_room	RIGHT	in_phase	TRN1
click_on	C2	in_room	RIGHT	in_phase	TRN1	at_time	303	with_outcome	full
click_on	C2	in_room	RIGHT	in_phase	TRN1	at_time	355	with_outcome	full
phase_clicks	2	on_loc	C2	in_room	RIGHT	in_phase	TRN1
click_on	C3	in_room	RIGHT	in_phase	TRN1	at_time	271	with_outcome	full
click_on	C3	in_room	RIGHT	in_phase	TRN1	at_time	312	with_outcome	full
click_on	C3	in_room	RIGHT	in_phase	TRN1	at_time	338	with_outcome	full
click_on	C3	in_room	RIGHT	in_phase	TRN1	at_time	368	with_outcome	full
phase_clicks	4	on_loc	C3	in_room	RIGHT	in_phase	TRN1
click_on	C4	in_room	RIGHT	in_phase	TRN1	at_time	277	with_outcome	full
click_on	C4	in_room	RIGHT	in_phase	TRN1	at_time	307	with_outcome	full
click_on	C4	in_room	RIGHT	in_phase	TRN1	at_time	325	with_outcome	empty
click_on	C4	in_room	RIGHT	in_phase	TRN1	at_time	346	with_outcome	empty
phase_clicks	4	on_loc	C4	in_room	RIGHT	in_phase	TRN1
click_on	C5	in_room	RIGHT	in_phase	TRN1	at_time	266	with_outcome	empty
click_on	C5	in_room	RIGHT	in_phase	TRN1	at_time	295	with_outcome	full
click_on	C5	in_room	RIGHT	in_phase	TRN1	at_time	330	with_outcome	full
click_on	C5	in_room	RIGHT	in_phase	TRN1	at_time	359	with_outcome	empty
phase_clicks	4	on_loc	C5	in_room	RIGHT	in_phase	TRN1
click_on	C6	in_room	RIGHT	in_phase	TRN1	at_time	299	with_outcome	full
click_on	C6	in_room	RIGHT	in_phase	TRN1	at_time	342	with_outcome	full
phase_clicks	2	on_loc	C6	in_room	RIGHT	in_phase	TRN1
click_on	C7	in_room	RIGHT	in_phase	TRN1	at_time	287	with_outcome	full
click_on	C7	in_room	RIGHT	in_phase	TRN1	at_time	317	with_outcome	full
click_on	C7	in_room	RIGHT	in_phase	TRN1	at_time	364	with_outcome	full
phase_clicks	3	on_loc	C7	in_room	RIGHT	in_phase	TRN1
click_on	C8	in_room	RIGHT	in_phase	TRN1	at_time	261	with_outcome	empty
click_on	C8	in_room	RIGHT	in_phase	TRN1	at_time	291	with_outcome	full
click_on	C8	in_room	RIGHT	in_phase	TRN1	at_time	321	with_outcome	full
click_on	C8	in_room	RIGHT	in_phase	TRN1	at_time	350	with_outcome	full
phase_clicks	4	on_loc	C8	in_room	RIGHT	in_phase	TRN1
phase_clicks	0	on_loc	CENTER	in_room	RIGHT	in_phase	TRN1
phase_clicks	0	on_loc	LEFT	in_room	CENTER	in_phase	TRN1
click_on	RIGHT	in_room	CENTER	in_phase	TRN1	at_time	255	with_outcome	open
phase_clicks	1	on_loc	RIGHT	in_room	CENTER	in_phase	TRN1
phase_clicks	0	on_loc	CENTER	in_room	CENTER	in_phase	TRN1
partial_time_spent	6	in_room	CENTER	in_phase	TRN2
partial_time_spent	112	in_room	LEFT	in_phase	TRN2
click_on	C1	in_room	LEFT	in_phase	TRN2	at_time	424	with_outcome	empty
click_on	C1	in_room	LEFT	in_phase	TRN2	at_time	471	with_outcome	empty
phase_clicks	2	on_loc	C1	in_room	LEFT	in_phase	TRN2
click_on	C2	in_room	LEFT	in_phase	TRN2	at_time	399	with_outcome	empty
click_on	C2	in_room	LEFT	in_phase	TRN2	at_time	437	with_outcome	empty
click_on	C2	in_room	LEFT	in_phase	TRN2	at_time	475	with_outcome	empty
click_on	C2	in_room	LEFT	in_phase	TRN2	at_time	495	with_outcome	empty
phase_clicks	4	on_loc	C2	in_room	LEFT	in_phase	TRN2
click_on	C3	in_room	LEFT	in_phase	TRN2	at_time	411	with_outcome	empty
click_on	C3	in_room	LEFT	in_phase	TRN2	at_time	448	with_outcome	empty
phase_clicks	2	on_loc	C3	in_room	LEFT	in_phase	TRN2
click_on	C4	in_room	LEFT	in_phase	TRN2	at_time	403	with_outcome	empty
click_on	C4	in_room	LEFT	in_phase	TRN2	at_time	433	with_outcome	empty
click_on	C4	in_room	LEFT	in_phase	TRN2	at_time	462	with_outcome	empty
click_on	C4	in_room	LEFT	in_phase	TRN2	at_time	487	with_outcome	empty
phase_clicks	4	on_loc	C4	in_room	LEFT	in_phase	TRN2
click_on	C5	in_room	LEFT	in_phase	TRN2	at_time	390	with_outcome	empty
click_on	C5	in_room	LEFT	in_phase	TRN2	at_time	420	with_outcome	empty
click_on	C5	in_room	LEFT	in_phase	TRN2	at_time	442	with_outcome	full
click_on	C5	in_room	LEFT	in_phase	TRN2	at_time	457	with_outcome	empty
click_on	C5	in_room	LEFT	in_phase	TRN2	at_time	483	with_outcome	empty
phase_clicks	5	on_loc	C5	in_room	LEFT	in_phase	TRN2
click_on	C6	in_room	LEFT	in_phase	TRN2	at_time	416	with_outcome	empty
click_on	C6	in_room	LEFT	in_phase	TRN2	at_time	479	with_outcome	empty
click_on	C6	in_room	LEFT	in_phase	TRN2	at_time	500	with_outcome	empty
phase_clicks	3	on_loc	C6	in_room	LEFT	in_phase	TRN2
click_on	C7	in_room	LEFT	in_phase	TRN2	at_time	395	with_outcome	empty
click_on	C7	in_room	LEFT	in_phase	TRN2	at_time	453	with_outcome	empty
phase_clicks	2	on_loc	C7	in_room	LEFT	in_phase	TRN2
click_on	C8	in_room	LEFT	in_phase	TRN2	at_time	407	with_outcome	empty
click_on	C8	in_room	LEFT	in_phase	TRN2	at_time	428	with_outcome	empty
click_on	C8	in_room	LEFT	in_phase	TRN2	at_time	466	with_outcome	empty
click_on	C8	in_room	LEFT	in_phase	TRN2	at_time	492	with_outcome	empty
phase_clicks	4	on_loc	C8	in_room	LEFT	in_phase	TRN2
phase_clicks	0	on_loc	CENTER	in_room	LEFT	in_phase	TRN2
phase_clicks	0	on_loc	C1	in_room	RIGHT	in_phase	TRN2
phase_clicks	0	on_loc	C2	in_room	RIGHT	in_phase	TRN2
phase_clicks	0	on_loc	C3	in_room	RIGHT	in_phase	TRN2
phase_clicks	0	on_loc	C4	in_room	RIGHT	in_phase	TRN2
phase_clicks	0	on_loc	C5	in_room	RIGHT	in_phase	TRN2
phase_clicks	0	on_loc	C6	in_room	RIGHT	in_phase	TRN2
phase_clicks	0	on_loc	C7	in_room	RIGHT	in_phase	TRN2
phase_clicks	0	on_loc	C8	in_room	RIGHT	in_phase	TRN2
phase_clicks	0	on_loc	CENTER	in_room	RIGHT	in_phase	TRN2
click_on	LEFT	in_room	CENTER	in_phase	TRN2	at_time	384	with_outcome	open
phase_clicks	1	on_loc	LEFT	in_room	CENTER	in_phase	TRN2
phase_clicks	0	on_loc	RIGHT	in_room	CENTER	in_phase	TRN2
phase_clicks	0	on_loc	CENTER	in_room	CENTER	in_phase	TRN2
partial_time_spent	9	in_room	CENTER	in_phase	TST
partial_time_spent	47	in_room	RIGHT	in_phase	TST
partial_time_spent	5	in_room	CENTER	in_phase	TST
partial_time_spent	64	in_room	LEFT	in_phase	TST
partial_time_spent	4	in_room	CENTER	in_phase	TST
partial_time_spent	48	in_room	RIGHT	in_phase	TST
partial_time_spent	4	in_room	CENTER	in_phase	TST
partial_time_spent	54	in_room	LEFT	in_phase	TST
click_on	C1	in_room	LEFT	in_phase	TST	at_time	594	with_outcome	empty
click_on	C1	in_room	LEFT	in_phase	TST	at_time	625	with_outcome	empty
click_on	C1	in_room	LEFT	in_phase	TST	at_time	710	with_outcome	empty
click_on	C1	in_room	LEFT	in_phase	TST	at_time	736	with_outcome	empty
phase_clicks	4	on_loc	C1	in_room	LEFT	in_phase	TST
click_on	C2	in_room	LEFT	in_phase	TST	at_time	598	with_outcome	empty
phase_clicks	1	on_loc	C2	in_room	LEFT	in_phase	TST
click_on	C3	in_room	LEFT	in_phase	TST	at_time	590	with_outcome	empty
click_on	C3	in_room	LEFT	in_phase	TST	at_time	620	with_outcome	empty
click_on	C3	in_room	LEFT	in_phase	TST	at_time	731	with_outcome	empty
phase_clicks	3	on_loc	C3	in_room	LEFT	in_phase	TST
click_on	C4	in_room	LEFT	in_phase	TST	at_time	576	with_outcome	empty
click_on	C4	in_room	LEFT	in_phase	TST	at_time	630	with_outcome	empty
click_on	C4	in_room	LEFT	in_phase	TST	at_time	714	with_outcome	empty
click_on	C4	in_room	LEFT	in_phase	TST	at_time	745	with_outcome	empty
phase_clicks	4	on_loc	C4	in_room	LEFT	in_phase	TST
click_on	C5	in_room	LEFT	in_phase	TST	at_time	580	with_outcome	empty
click_on	C5	in_room	LEFT	in_phase	TST	at_time	607	with_outcome	empty
click_on	C5	in_room	LEFT	in_phase	TST	at_time	722	with_outcome	empty
phase_clicks	3	on_loc	C5	in_room	LEFT	in_phase	TST
click_on	C6	in_room	LEFT	in_phase	TST	at_time	616	with_outcome	empty
click_on	C6	in_room	LEFT	in_phase	TST	at_time	699	with_outcome	empty
click_on	C6	in_room	LEFT	in_phase	TST	at_time	718	with_outcome	empty
phase_clicks	3	on_loc	C6	in_room	LEFT	in_phase	TST
click_on	C7	in_room	LEFT	in_phase	TST	at_time	585	with_outcome	empty
click_on	C7	in_room	LEFT	in_phase	TST	at_time	611	with_outcome	empty
click_on	C7	in_room	LEFT	in_phase	TST	at_time	726	with_outcome	empty
phase_clicks	3	on_loc	C7	in_room	LEFT	in_phase	TST
click_on	C8	in_room	LEFT	in_phase	TST	at_time	603	with_outcome	empty
click_on	C8	in_room	LEFT	in_phase	TST	at_time	705	with_outcome	empty
click_on	C8	in_room	LEFT	in_phase	TST	at_time	740	with_outcome	empty
phase_clicks	3	on_loc	C8	in_room	LEFT	in_phase	TST
click_on	CENTER	in_room	LEFT	in_phase	TST	at_time	634	with_outcome	open
phase_clicks	1	on_loc	CENTER	in_room	LEFT	in_phase	TST
final_click_count	9	on_loc	C1	in_room	LEFT
final_click_count	7	on_loc	C2	in_room	LEFT
final_click_count	7	on_loc	C3	in_room	LEFT
final_click_count	11	on_loc	C4	in_room	LEFT
final_click_count	12	on_loc	C5	in_room	LEFT
final_click_count	8	on_loc	C6	in_room	LEFT
final_click_count	9	on_loc	C7	in_room	LEFT
final_click_count	10	on_loc	C8	in_room	LEFT
final_click_count	2	on_loc	CENTER	in_room	LEFT
click_on	C1	in_room	RIGHT	in_phase	TST	at_time	532	with_outcome	empty
phase_clicks	1	on_loc	C1	in_room	RIGHT	in_phase	TST
click_on	C2	in_room	RIGHT	in_phase	TST	at_time	560	with_outcome	empty
click_on	C2	in_room	RIGHT	in_phase	TST	at_time	663	with_outcome	empty
phase_clicks	2	on_loc	C2	in_room	RIGHT	in_phase	TST
click_on	C3	in_room	RIGHT	in_phase	TST	at_time	541	with_outcome	empty
click_on	C3	in_room	RIGHT	in_phase	TST	at_time	645	with_outcome	empty
click_on	C3	in_room	RIGHT	in_phase	TST	at_time	672	with_outcome	empty
phase_clicks	3	on_loc	C3	in_room	RIGHT	in_phase	TST
click_on	C4	in_room	RIGHT	in_phase	TST	at_time	528	with_outcome	empty
click_on	C4	in_room	RIGHT	in_phase	TST	at_time	650	with_outcome	empty
click_on	C4	in_room	RIGHT	in_phase	TST	at_time	682	with_outcome	empty
phase_clicks	3	on_loc	C4	in_room	RIGHT	in_phase	TST
click_on	C5	in_room	RIGHT	in_phase	TST	at_time	537	with_outcome	empty
click_on	C5	in_room	RIGHT	in_phase	TST	at_time	550	with_outcome	empty
click_on	C5	in_room	RIGHT	in_phase	TST	at_time	654	with_outcome	empty
phase_clicks	3	on_loc	C5	in_room	RIGHT	in_phase	TST
click_on	C6	in_room	RIGHT	in_phase	TST	at_time	524	with_outcome	empty
click_on	C6	in_room	RIGHT	in_phase	TST	at_time	677	with_outcome	empty
phase_clicks	2	on_loc	C6	in_room	RIGHT	in_phase	TST
click_on	C7	in_room	RIGHT	in_phase	TST	at_time	545	with_outcome	empty
click_on	C7	in_room	RIGHT	in_phase	TST	at_time	658	with_outcome	empty
phase_clicks	2	on_loc	C7	in_room	RIGHT	in_phase	TST
click_on	C8	in_room	RIGHT	in_phase	TST	at_time	555	with_outcome	empty
click_on	C8	in_room	RIGHT	in_phase	TST	at_time	668	with_outcome	empty
phase_clicks	2	on_loc	C8	in_room	RIGHT	in_phase	TST
click_on	CENTER	in_room	RIGHT	in_phase	TST	at_time	564	with_outcome	open
click_on	CENTER	in_room	RIGHT	in_phase	TST	at_time	687	with_outcome	open
phase_clicks	2	on_loc	CENTER	in_room	RIGHT	in_phase	TST
final_click_count	5	on_loc	C1	in_room	RIGHT
final_click_count	5	on_loc	C2	in_room	RIGHT
final_click_count	10	on_loc	C3	in_room	RIGHT
final_click_count	8	on_loc	C4	in_room	RIGHT
final_click_count	9	on_loc	C5	in_room	RIGHT
final_click_count	6	on_loc	C6	in_room	RIGHT
final_click_count	5	on_loc	C7	in_room	RIGHT
final_click_count	8	on_loc	C8	in_room	RIGHT
final_click_count	3	on_loc	CENTER	in_room	RIGHT
click_on	LEFT	in_room	CENTER	in_phase	TST	at_time	569	with_outcome	open
click_on	LEFT	in_room	CENTER	in_phase	TST	at_time	692	with_outcome	open
phase_clicks	2	on_loc	LEFT	in_room	CENTER	in_phase	TST
click_on	RIGHT	in_room	CENTER	in_phase	TST	at_time	516	with_outcome	open
click_on	RIGHT	in_room	CENTER	in_phase	TST	at_time	638	with_outcome	open
phase_clicks	2	on_loc	RIGHT	in_room	CENTER	in_phase	TST
phase_clicks	0	on_loc	CENTER	in_room	CENTER	in_phase	TST
final_click_count	5	on_loc	LEFT	in_room	CENTER
final_click_count	4	on_loc	RIGHT	in_room	CENTER
final_click_count	1	on_loc	CENTER	in_room	CENTER
final_score	20
tot_time_spent	20.0	in_room	CENTER	in_phase	PRE
tot_time_spent	83.0	in_room	RIGHT	in_phase	PRE
tot_time_spent	0.0	in_room	INSIDE	in_phase	PRE
tot_time_spent	135.0	in_room	LEFT	in_phase	PRE
tot_time_spent	22.0	in_room	CENTER	in_phase	TST
tot_time_spent	95.0	in_room	RIGHT	in_phase	TST
tot_time_spent	0.0	in_room	INSIDE	in_phase	TST
tot_time_spent	118.0	in_room	LEFT	in_phase	TST
