# Supplementary material for: Intolerance of uncertainty and conditioned place preference in opioid addiction
Source: PeerJ. 2018 May 21;6:e4775. doi: 10.7717/peerj.4775 (PMC5967368; doi:10.7717/peerj.4775)
Supplement: Supplemental Information 1 — Contains raw data files from the conditioned place preference task for each participant. [file peerj-06-4775-s001.zip › Radell et al. opioid cpp task data files/patients/fox3_RPA2016-29.txt]

fox_version	3
subject	RPA2016-29
experimenter	BF
condition	THREE	room1 (left), room2 (right), low reward first
LOW_REWARD_MAX	5
LOW_REWARD_INC_AMNT	1
HI_REWARD_INC_FREQ	4000
LOW_REWARD_MIN	0
TST_START_CNT	8
HI_REWARD_INC_AMNT	10
HI_REWARD_MAX	80
TRN1_START_CNT	4
TRN2_START_CNT	6
CNT_INC_FREQ	60
END_GAME_CNT	12
HI_REWARD_MIN	0
LOW_REWARD_INC_FREQ	4000

partial_time_spent	6	in_room	CENTER	in_phase	PRE
partial_time_spent	48	in_room	LEFT	in_phase	PRE
partial_time_spent	7	in_room	CENTER	in_phase	PRE
partial_time_spent	46	in_room	RIGHT	in_phase	PRE
partial_time_spent	5	in_room	CENTER	in_phase	PRE
partial_time_spent	49	in_room	LEFT	in_phase	PRE
partial_time_spent	5	in_room	CENTER	in_phase	PRE
partial_time_spent	52	in_room	RIGHT	in_phase	PRE
partial_time_spent	11	in_room	CENTER	in_phase	PRE
partial_time_spent	6	in_room	LEFT	in_phase	PRE
high_reward_room	RIGHT
click_on	C1	in_room	LEFT	in_phase	PRE	at_time	13	with_outcome	empty
click_on	C1	in_room	LEFT	in_phase	PRE	at_time	120	with_outcome	empty
click_on	C1	in_room	LEFT	in_phase	PRE	at_time	238	with_outcome	empty
phase_clicks	3	on_loc	C1	in_room	LEFT	in_phase	PRE
click_on	C2	in_room	LEFT	in_phase	PRE	at_time	18	with_outcome	empty
click_on	C2	in_room	LEFT	in_phase	PRE	at_time	124	with_outcome	empty
phase_clicks	2	on_loc	C2	in_room	LEFT	in_phase	PRE
click_on	C3	in_room	LEFT	in_phase	PRE	at_time	22	with_outcome	empty
click_on	C3	in_room	LEFT	in_phase	PRE	at_time	128	with_outcome	empty
phase_clicks	2	on_loc	C3	in_room	LEFT	in_phase	PRE
click_on	C4	in_room	LEFT	in_phase	PRE	at_time	27	with_outcome	empty
click_on	C4	in_room	LEFT	in_phase	PRE	at_time	131	with_outcome	empty
phase_clicks	2	on_loc	C4	in_room	LEFT	in_phase	PRE
click_on	C5	in_room	LEFT	in_phase	PRE	at_time	33	with_outcome	empty
click_on	C5	in_room	LEFT	in_phase	PRE	at_time	137	with_outcome	empty
phase_clicks	2	on_loc	C5	in_room	LEFT	in_phase	PRE
click_on	C6	in_room	LEFT	in_phase	PRE	at_time	37	with_outcome	empty
click_on	C6	in_room	LEFT	in_phase	PRE	at_time	144	with_outcome	empty
phase_clicks	2	on_loc	C6	in_room	LEFT	in_phase	PRE
click_on	C7	in_room	LEFT	in_phase	PRE	at_time	41	with_outcome	empty
click_on	C7	in_room	LEFT	in_phase	PRE	at_time	148	with_outcome	empty
phase_clicks	2	on_loc	C7	in_room	LEFT	in_phase	PRE
click_on	C8	in_room	LEFT	in_phase	PRE	at_time	45	with_outcome	empty
click_on	C8	in_room	LEFT	in_phase	PRE	at_time	153	with_outcome	empty
phase_clicks	2	on_loc	C8	in_room	LEFT	in_phase	PRE
click_on	CENTER	in_room	LEFT	in_phase	PRE	at_time	52	with_outcome	open
click_on	CENTER	in_room	LEFT	in_phase	PRE	at_time	161	with_outcome	open
phase_clicks	2	on_loc	CENTER	in_room	LEFT	in_phase	PRE
click_on	C1	in_room	RIGHT	in_phase	PRE	at_time	67	with_outcome	empty
click_on	C1	in_room	RIGHT	in_phase	PRE	at_time	173	with_outcome	empty
phase_clicks	2	on_loc	C1	in_room	RIGHT	in_phase	PRE
click_on	C2	in_room	RIGHT	in_phase	PRE	at_time	72	with_outcome	empty
click_on	C2	in_room	RIGHT	in_phase	PRE	at_time	180	with_outcome	empty
phase_clicks	2	on_loc	C2	in_room	RIGHT	in_phase	PRE
click_on	C3	in_room	RIGHT	in_phase	PRE	at_time	76	with_outcome	empty
click_on	C3	in_room	RIGHT	in_phase	PRE	at_time	186	with_outcome	empty
phase_clicks	2	on_loc	C3	in_room	RIGHT	in_phase	PRE
click_on	C4	in_room	RIGHT	in_phase	PRE	at_time	81	with_outcome	empty
click_on	C4	in_room	RIGHT	in_phase	PRE	at_time	193	with_outcome	empty
phase_clicks	2	on_loc	C4	in_room	RIGHT	in_phase	PRE
click_on	C5	in_room	RIGHT	in_phase	PRE	at_time	87	with_outcome	empty
click_on	C5	in_room	RIGHT	in_phase	PRE	at_time	197	with_outcome	empty
phase_clicks	2	on_loc	C5	in_room	RIGHT	in_phase	PRE
click_on	C6	in_room	RIGHT	in_phase	PRE	at_time	91	with_outcome	empty
click_on	C6	in_room	RIGHT	in_phase	PRE	at_time	202	with_outcome	empty
phase_clicks	2	on_loc	C6	in_room	RIGHT	in_phase	PRE
click_on	C7	in_room	RIGHT	in_phase	PRE	at_time	96	with_outcome	full
click_on	C7	in_room	RIGHT	in_phase	PRE	at_time	208	with_outcome	empty
phase_clicks	2	on_loc	C7	in_room	RIGHT	in_phase	PRE
click_on	C8	in_room	RIGHT	in_phase	PRE	at_time	101	with_outcome	empty
click_on	C8	in_room	RIGHT	in_phase	PRE	at_time	214	with_outcome	empty
phase_clicks	2	on_loc	C8	in_room	RIGHT	in_phase	PRE
click_on	CENTER	in_room	RIGHT	in_phase	PRE	at_time	105	with_outcome	open
click_on	CENTER	in_room	RIGHT	in_phase	PRE	at_time	219	with_outcome	open
phase_clicks	2	on_loc	CENTER	in_room	RIGHT	in_phase	PRE
click_on	LEFT	in_room	CENTER	in_phase	PRE	at_time	4	with_outcome	open
click_on	LEFT	in_room	CENTER	in_phase	PRE	at_time	111	with_outcome	open
click_on	LEFT	in_room	CENTER	in_phase	PRE	at_time	230	with_outcome	open
phase_clicks	3	on_loc	LEFT	in_room	CENTER	in_phase	PRE
click_on	RIGHT	in_room	CENTER	in_phase	PRE	at_time	59	with_outcome	open
click_on	RIGHT	in_room	CENTER	in_phase	PRE	at_time	166	with_outcome	open
phase_clicks	2	on_loc	RIGHT	in_room	CENTER	in_phase	PRE
phase_clicks	0	on_loc	CENTER	in_room	CENTER	in_phase	PRE
partial_time_spent	7	in_room	CENTER	in_phase	TRN1
partial_time_spent	112	in_room	LEFT	in_phase	TRN1
click_on	C1	in_room	LEFT	in_phase	TRN1	at_time	265	with_outcome	empty
click_on	C1	in_room	LEFT	in_phase	TRN1	at_time	306	with_outcome	empty
click_on	C1	in_room	LEFT	in_phase	TRN1	at_time	355	with_outcome	empty
phase_clicks	3	on_loc	C1	in_room	LEFT	in_phase	TRN1
click_on	C2	in_room	LEFT	in_phase	TRN1	at_time	272	with_outcome	empty
click_on	C2	in_room	LEFT	in_phase	TRN1	at_time	311	with_outcome	empty
click_on	C2	in_room	LEFT	in_phase	TRN1	at_time	358	with_outcome	empty
phase_clicks	3	on_loc	C2	in_room	LEFT	in_phase	TRN1
click_on	C3	in_room	LEFT	in_phase	TRN1	at_time	276	with_outcome	empty
click_on	C3	in_room	LEFT	in_phase	TRN1	at_time	314	with_outcome	empty
click_on	C3	in_room	LEFT	in_phase	TRN1	at_time	362	with_outcome	empty
phase_clicks	3	on_loc	C3	in_room	LEFT	in_phase	TRN1
click_on	C4	in_room	LEFT	in_phase	TRN1	at_time	281	with_outcome	empty
click_on	C4	in_room	LEFT	in_phase	TRN1	at_time	318	with_outcome	empty
click_on	C4	in_room	LEFT	in_phase	TRN1	at_time	366	with_outcome	full
phase_clicks	3	on_loc	C4	in_room	LEFT	in_phase	TRN1
click_on	C5	in_room	LEFT	in_phase	TRN1	at_time	288	with_outcome	full
click_on	C5	in_room	LEFT	in_phase	TRN1	at_time	324	with_outcome	empty
phase_clicks	2	on_loc	C5	in_room	LEFT	in_phase	TRN1
click_on	C6	in_room	LEFT	in_phase	TRN1	at_time	293	with_outcome	empty
click_on	C6	in_room	LEFT	in_phase	TRN1	at_time	329	with_outcome	empty
phase_clicks	2	on_loc	C6	in_room	LEFT	in_phase	TRN1
click_on	C7	in_room	LEFT	in_phase	TRN1	at_time	297	with_outcome	empty
click_on	C7	in_room	LEFT	in_phase	TRN1	at_time	335	with_outcome	empty
phase_clicks	2	on_loc	C7	in_room	LEFT	in_phase	TRN1
click_on	C8	in_room	LEFT	in_phase	TRN1	at_time	302	with_outcome	empty
click_on	C8	in_room	LEFT	in_phase	TRN1	at_time	347	with_outcome	empty
phase_clicks	2	on_loc	C8	in_room	LEFT	in_phase	TRN1
phase_clicks	0	on_loc	CENTER	in_room	LEFT	in_phase	TRN1
phase_clicks	0	on_loc	C1	in_room	RIGHT	in_phase	TRN1
phase_clicks	0	on_loc	C2	in_room	RIGHT	in_phase	TRN1
phase_clicks	0	on_loc	C3	in_room	RIGHT	in_phase	TRN1
phase_clicks	0	on_loc	C4	in_room	RIGHT	in_phase	TRN1
phase_clicks	0	on_loc	C5	in_room	RIGHT	in_phase	TRN1
phase_clicks	0	on_loc	C6	in_room	RIGHT	in_phase	TRN1
phase_clicks	0	on_loc	C7	in_room	RIGHT	in_phase	TRN1
phase_clicks	0	on_loc	C8	in_room	RIGHT	in_phase	TRN1
phase_clicks	0	on_loc	CENTER	in_room	RIGHT	in_phase	TRN1
click_on	LEFT	in_room	CENTER	in_phase	TRN1	at_time	254	with_outcome	open
phase_clicks	1	on_loc	LEFT	in_room	CENTER	in_phase	TRN1
phase_clicks	0	on_loc	RIGHT	in_room	CENTER	in_phase	TRN1
phase_clicks	0	on_loc	CENTER	in_room	CENTER	in_phase	TRN1
partial_time_spent	7	in_room	CENTER	in_phase	TRN2
partial_time_spent	112	in_room	RIGHT	in_phase	TRN2
phase_clicks	0	on_loc	C1	in_room	LEFT	in_phase	TRN2
phase_clicks	0	on_loc	C2	in_room	LEFT	in_phase	TRN2
phase_clicks	0	on_loc	C3	in_room	LEFT	in_phase	TRN2
phase_clicks	0	on_loc	C4	in_room	LEFT	in_phase	TRN2
phase_clicks	0	on_loc	C5	in_room	LEFT	in_phase	TRN2
phase_clicks	0	on_loc	C6	in_room	LEFT	in_phase	TRN2
phase_clicks	0	on_loc	C7	in_room	LEFT	in_phase	TRN2
phase_clicks	0	on_loc	C8	in_room	LEFT	in_phase	TRN2
phase_clicks	0	on_loc	CENTER	in_room	LEFT	in_phase	TRN2
click_on	C1	in_room	RIGHT	in_phase	TRN2	at_time	391	with_outcome	full
click_on	C1	in_room	RIGHT	in_phase	TRN2	at_time	441	with_outcome	empty
click_on	C1	in_room	RIGHT	in_phase	TRN2	at_time	485	with_outcome	empty
phase_clicks	3	on_loc	C1	in_room	RIGHT	in_phase	TRN2
click_on	C2	in_room	RIGHT	in_phase	TRN2	at_time	396	with_outcome	empty
click_on	C2	in_room	RIGHT	in_phase	TRN2	at_time	446	with_outcome	full
click_on	C2	in_room	RIGHT	in_phase	TRN2	at_time	489	with_outcome	empty
phase_clicks	3	on_loc	C2	in_room	RIGHT	in_phase	TRN2
click_on	C3	in_room	RIGHT	in_phase	TRN2	at_time	401	with_outcome	full
click_on	C3	in_room	RIGHT	in_phase	TRN2	at_time	450	with_outcome	full
click_on	C3	in_room	RIGHT	in_phase	TRN2	at_time	494	with_outcome	full
phase_clicks	3	on_loc	C3	in_room	RIGHT	in_phase	TRN2
click_on	C4	in_room	RIGHT	in_phase	TRN2	at_time	407	with_outcome	full
click_on	C4	in_room	RIGHT	in_phase	TRN2	at_time	457	with_outcome	full
click_on	C4	in_room	RIGHT	in_phase	TRN2	at_time	498	with_outcome	empty
phase_clicks	3	on_loc	C4	in_room	RIGHT	in_phase	TRN2
click_on	C5	in_room	RIGHT	in_phase	TRN2	at_time	419	with_outcome	full
click_on	C5	in_room	RIGHT	in_phase	TRN2	at_time	466	with_outcome	full
phase_clicks	2	on_loc	C5	in_room	RIGHT	in_phase	TRN2
click_on	C6	in_room	RIGHT	in_phase	TRN2	at_time	423	with_outcome	empty
click_on	C6	in_room	RIGHT	in_phase	TRN2	at_time	470	with_outcome	empty
phase_clicks	2	on_loc	C6	in_room	RIGHT	in_phase	TRN2
click_on	C7	in_room	RIGHT	in_phase	TRN2	at_time	427	with_outcome	empty
click_on	C7	in_room	RIGHT	in_phase	TRN2	at_time	473	with_outcome	full
phase_clicks	2	on_loc	C7	in_room	RIGHT	in_phase	TRN2
click_on	C8	in_room	RIGHT	in_phase	TRN2	at_time	430	with_outcome	full
click_on	C8	in_room	RIGHT	in_phase	TRN2	at_time	478	with_outcome	full
phase_clicks	2	on_loc	C8	in_room	RIGHT	in_phase	TRN2
phase_clicks	0	on_loc	CENTER	in_room	RIGHT	in_phase	TRN2
phase_clicks	0	on_loc	LEFT	in_room	CENTER	in_phase	TRN2
click_on	RIGHT	in_room	CENTER	in_phase	TRN2	at_time	384	with_outcome	open
phase_clicks	1	on_loc	RIGHT	in_room	CENTER	in_phase	TRN2
phase_clicks	0	on_loc	CENTER	in_room	CENTER	in_phase	TRN2
partial_time_spent	9	in_room	CENTER	in_phase	TST
partial_time_spent	134	in_room	LEFT	in_phase	TST
partial_time_spent	6	in_room	CENTER	in_phase	TST
partial_time_spent	88	in_room	RIGHT	in_phase	TST
click_on	C1	in_room	LEFT	in_phase	TST	at_time	523	with_outcome	empty
click_on	C1	in_room	LEFT	in_phase	TST	at_time	568	with_outcome	empty
click_on	C1	in_room	LEFT	in_phase	TST	at_time	607	with_outcome	empty
phase_clicks	3	on_loc	C1	in_room	LEFT	in_phase	TST
click_on	C2	in_room	LEFT	in_phase	TST	at_time	535	with_outcome	empty
click_on	C2	in_room	LEFT	in_phase	TST	at_time	571	with_outcome	empty
click_on	C2	in_room	LEFT	in_phase	TST	at_time	612	with_outcome	empty
phase_clicks	3	on_loc	C2	in_room	LEFT	in_phase	TST
click_on	C3	in_room	LEFT	in_phase	TST	at_time	539	with_outcome	empty
click_on	C3	in_room	LEFT	in_phase	TST	at_time	575	with_outcome	empty
click_on	C3	in_room	LEFT	in_phase	TST	at_time	616	with_outcome	empty
phase_clicks	3	on_loc	C3	in_room	LEFT	in_phase	TST
click_on	C4	in_room	LEFT	in_phase	TST	at_time	543	with_outcome	empty
click_on	C4	in_room	LEFT	in_phase	TST	at_time	579	with_outcome	empty
click_on	C4	in_room	LEFT	in_phase	TST	at_time	620	with_outcome	empty
phase_clicks	3	on_loc	C4	in_room	LEFT	in_phase	TST
click_on	C5	in_room	LEFT	in_phase	TST	at_time	549	with_outcome	empty
click_on	C5	in_room	LEFT	in_phase	TST	at_time	587	with_outcome	empty
click_on	C5	in_room	LEFT	in_phase	TST	at_time	624	with_outcome	empty
phase_clicks	3	on_loc	C5	in_room	LEFT	in_phase	TST
click_on	C6	in_room	LEFT	in_phase	TST	at_time	554	with_outcome	empty
click_on	C6	in_room	LEFT	in_phase	TST	at_time	592	with_outcome	empty
click_on	C6	in_room	LEFT	in_phase	TST	at_time	629	with_outcome	empty
phase_clicks	3	on_loc	C6	in_room	LEFT	in_phase	TST
click_on	C7	in_room	LEFT	in_phase	TST	at_time	559	with_outcome	empty
click_on	C7	in_room	LEFT	in_phase	TST	at_time	595	with_outcome	empty
click_on	C7	in_room	LEFT	in_phase	TST	at_time	640	with_outcome	empty
phase_clicks	3	on_loc	C7	in_room	LEFT	in_phase	TST
click_on	C8	in_room	LEFT	in_phase	TST	at_time	563	with_outcome	empty
click_on	C8	in_room	LEFT	in_phase	TST	at_time	599	with_outcome	empty
click_on	C8	in_room	LEFT	in_phase	TST	at_time	644	with_outcome	empty
phase_clicks	3	on_loc	C8	in_room	LEFT	in_phase	TST
click_on	CENTER	in_room	LEFT	in_phase	TST	at_time	651	with_outcome	open
phase_clicks	1	on_loc	CENTER	in_room	LEFT	in_phase	TST
final_click_count	9	on_loc	C1	in_room	LEFT
final_click_count	8	on_loc	C2	in_room	LEFT
final_click_count	8	on_loc	C3	in_room	LEFT
final_click_count	8	on_loc	C4	in_room	LEFT
final_click_count	7	on_loc	C5	in_room	LEFT
final_click_count	7	on_loc	C6	in_room	LEFT
final_click_count	7	on_loc	C7	in_room	LEFT
final_click_count	7	on_loc	C8	in_room	LEFT
final_click_count	3	on_loc	CENTER	in_room	LEFT
click_on	C1	in_room	RIGHT	in_phase	TST	at_time	673	with_outcome	empty
click_on	C1	in_room	RIGHT	in_phase	TST	at_time	703	with_outcome	empty
phase_clicks	2	on_loc	C1	in_room	RIGHT	in_phase	TST
click_on	C2	in_room	RIGHT	in_phase	TST	at_time	678	with_outcome	empty
phase_clicks	1	on_loc	C2	in_room	RIGHT	in_phase	TST
click_on	C3	in_room	RIGHT	in_phase	TST	at_time	681	with_outcome	empty
click_on	C3	in_room	RIGHT	in_phase	TST	at_time	715	with_outcome	empty
phase_clicks	2	on_loc	C3	in_room	RIGHT	in_phase	TST
click_on	C4	in_room	RIGHT	in_phase	TST	at_time	685	with_outcome	empty
click_on	C4	in_room	RIGHT	in_phase	TST	at_time	721	with_outcome	empty
phase_clicks	2	on_loc	C4	in_room	RIGHT	in_phase	TST
click_on	C5	in_room	RIGHT	in_phase	TST	at_time	688	with_outcome	empty
click_on	C5	in_room	RIGHT	in_phase	TST	at_time	727	with_outcome	empty
phase_clicks	2	on_loc	C5	in_room	RIGHT	in_phase	TST
click_on	C6	in_room	RIGHT	in_phase	TST	at_time	693	with_outcome	empty
click_on	C6	in_room	RIGHT	in_phase	TST	at_time	732	with_outcome	empty
phase_clicks	2	on_loc	C6	in_room	RIGHT	in_phase	TST
click_on	C7	in_room	RIGHT	in_phase	TST	at_time	695	with_outcome	empty
click_on	C7	in_room	RIGHT	in_phase	TST	at_time	742	with_outcome	empty
phase_clicks	2	on_loc	C7	in_room	RIGHT	in_phase	TST
click_on	C8	in_room	RIGHT	in_phase	TST	at_time	699	with_outcome	empty
click_on	C8	in_room	RIGHT	in_phase	TST	at_time	746	with_outcome	empty
phase_clicks	2	on_loc	C8	in_room	RIGHT	in_phase	TST
phase_clicks	0	on_loc	CENTER	in_room	RIGHT	in_phase	TST
final_click_count	7	on_loc	C1	in_room	RIGHT
final_click_count	6	on_loc	C2	in_room	RIGHT
final_click_count	7	on_loc	C3	in_room	RIGHT
final_click_count	7	on_loc	C4	in_room	RIGHT
final_click_count	6	on_loc	C5	in_room	RIGHT
final_click_count	6	on_loc	C6	in_room	RIGHT
final_click_count	6	on_loc	C7	in_room	RIGHT
final_click_count	6	on_loc	C8	in_room	RIGHT
final_click_count	2	on_loc	CENTER	in_room	RIGHT
click_on	LEFT	in_room	CENTER	in_phase	TST	at_time	517	with_outcome	open
phase_clicks	1	on_loc	LEFT	in_room	CENTER	in_phase	TST
click_on	RIGHT	in_room	CENTER	in_phase	TST	at_time	658	with_outcome	open
phase_clicks	1	on_loc	RIGHT	in_room	CENTER	in_phase	TST
phase_clicks	0	on_loc	CENTER	in_room	CENTER	in_phase	TST
final_click_count	5	on_loc	LEFT	in_room	CENTER
final_click_count	4	on_loc	RIGHT	in_room	CENTER
final_click_count	1	on_loc	CENTER	in_room	CENTER
final_score	15
tot_time_spent	98.0	in_room	RIGHT	in_phase	PRE
tot_time_spent	34.0	in_room	CENTER	in_phase	PRE
tot_time_spent	103.0	in_room	LEFT	in_phase	PRE
tot_time_spent	0.0	in_room	INSIDE	in_phase	PRE
tot_time_spent	88.0	in_room	RIGHT	in_phase	TST
tot_time_spent	15.0	in_room	CENTER	in_phase	TST
tot_time_spent	134.0	in_room	LEFT	in_phase	TST
tot_time_spent	0.0	in_room	INSIDE	in_phase	TST
