# Supplementary material for: Intolerance of uncertainty and conditioned place preference in opioid addiction
Source: PeerJ. 2018 May 21;6:e4775. doi: 10.7717/peerj.4775 (PMC5967368; doi:10.7717/peerj.4775)
Supplement: Supplemental Information 1 — Contains raw data files from the conditioned place preference task for each participant. [file peerj-06-4775-s001.zip › Radell et al. opioid cpp task data files/patients/fox3_RPA2016-3.txt]

fox_version	3
subject	RPA2016-3
experimenter	DP
condition	THREE	room1 (left), room2 (right), low reward first
HI_REWARD_INC_FREQ	4000
HI_REWARD_MIN	0
TST_START_CNT	8
END_GAME_CNT	12
TRN2_START_CNT	6
TRN1_START_CNT	4
HI_REWARD_MAX	80
LOW_REWARD_INC_FREQ	4000
CNT_INC_FREQ	60
LOW_REWARD_INC_AMNT	1
LOW_REWARD_MIN	0
LOW_REWARD_MAX	5
HI_REWARD_INC_AMNT	10

partial_time_spent	10	in_room	CENTER	in_phase	PRE
partial_time_spent	229	in_room	LEFT	in_phase	PRE
high_reward_room	RIGHT
click_on	C1	in_room	LEFT	in_phase	PRE	at_time	26	with_outcome	empty
click_on	C1	in_room	LEFT	in_phase	PRE	at_time	122	with_outcome	empty
phase_clicks	2	on_loc	C1	in_room	LEFT	in_phase	PRE
click_on	C2	in_room	LEFT	in_phase	PRE	at_time	36	with_outcome	empty
click_on	C2	in_room	LEFT	in_phase	PRE	at_time	80	with_outcome	empty
click_on	C2	in_room	LEFT	in_phase	PRE	at_time	131	with_outcome	empty
click_on	C2	in_room	LEFT	in_phase	PRE	at_time	221	with_outcome	empty
phase_clicks	4	on_loc	C2	in_room	LEFT	in_phase	PRE
click_on	C3	in_room	LEFT	in_phase	PRE	at_time	31	with_outcome	empty
click_on	C3	in_room	LEFT	in_phase	PRE	at_time	71	with_outcome	empty
click_on	C3	in_room	LEFT	in_phase	PRE	at_time	137	with_outcome	empty
click_on	C3	in_room	LEFT	in_phase	PRE	at_time	196	with_outcome	empty
phase_clicks	4	on_loc	C3	in_room	LEFT	in_phase	PRE
click_on	C4	in_room	LEFT	in_phase	PRE	at_time	20	with_outcome	empty
click_on	C4	in_room	LEFT	in_phase	PRE	at_time	96	with_outcome	empty
click_on	C4	in_room	LEFT	in_phase	PRE	at_time	144	with_outcome	empty
click_on	C4	in_room	LEFT	in_phase	PRE	at_time	216	with_outcome	empty
phase_clicks	4	on_loc	C4	in_room	LEFT	in_phase	PRE
click_on	C5	in_room	LEFT	in_phase	PRE	at_time	42	with_outcome	empty
click_on	C5	in_room	LEFT	in_phase	PRE	at_time	109	with_outcome	empty
click_on	C5	in_room	LEFT	in_phase	PRE	at_time	164	with_outcome	empty
click_on	C5	in_room	LEFT	in_phase	PRE	at_time	229	with_outcome	empty
phase_clicks	4	on_loc	C5	in_room	LEFT	in_phase	PRE
click_on	C6	in_room	LEFT	in_phase	PRE	at_time	47	with_outcome	empty
click_on	C6	in_room	LEFT	in_phase	PRE	at_time	86	with_outcome	empty
click_on	C6	in_room	LEFT	in_phase	PRE	at_time	117	with_outcome	empty
click_on	C6	in_room	LEFT	in_phase	PRE	at_time	160	with_outcome	empty
click_on	C6	in_room	LEFT	in_phase	PRE	at_time	203	with_outcome	empty
click_on	C6	in_room	LEFT	in_phase	PRE	at_time	225	with_outcome	empty
phase_clicks	6	on_loc	C6	in_room	LEFT	in_phase	PRE
click_on	C7	in_room	LEFT	in_phase	PRE	at_time	51	with_outcome	empty
click_on	C7	in_room	LEFT	in_phase	PRE	at_time	91	with_outcome	empty
click_on	C7	in_room	LEFT	in_phase	PRE	at_time	156	with_outcome	empty
click_on	C7	in_room	LEFT	in_phase	PRE	at_time	236	with_outcome	empty
phase_clicks	4	on_loc	C7	in_room	LEFT	in_phase	PRE
click_on	C8	in_room	LEFT	in_phase	PRE	at_time	14	with_outcome	full
click_on	C8	in_room	LEFT	in_phase	PRE	at_time	55	with_outcome	empty
click_on	C8	in_room	LEFT	in_phase	PRE	at_time	101	with_outcome	empty
click_on	C8	in_room	LEFT	in_phase	PRE	at_time	152	with_outcome	empty
click_on	C8	in_room	LEFT	in_phase	PRE	at_time	209	with_outcome	full
phase_clicks	5	on_loc	C8	in_room	LEFT	in_phase	PRE
phase_clicks	0	on_loc	CENTER	in_room	LEFT	in_phase	PRE
phase_clicks	0	on_loc	C1	in_room	RIGHT	in_phase	PRE
phase_clicks	0	on_loc	C2	in_room	RIGHT	in_phase	PRE
phase_clicks	0	on_loc	C3	in_room	RIGHT	in_phase	PRE
phase_clicks	0	on_loc	C4	in_room	RIGHT	in_phase	PRE
phase_clicks	0	on_loc	C5	in_room	RIGHT	in_phase	PRE
phase_clicks	0	on_loc	C6	in_room	RIGHT	in_phase	PRE
phase_clicks	0	on_loc	C7	in_room	RIGHT	in_phase	PRE
phase_clicks	0	on_loc	C8	in_room	RIGHT	in_phase	PRE
phase_clicks	0	on_loc	CENTER	in_room	RIGHT	in_phase	PRE
click_on	LEFT	in_room	CENTER	in_phase	PRE	at_time	7	with_outcome	open
phase_clicks	1	on_loc	LEFT	in_room	CENTER	in_phase	PRE
phase_clicks	0	on_loc	RIGHT	in_room	CENTER	in_phase	PRE
phase_clicks	0	on_loc	CENTER	in_room	CENTER	in_phase	PRE
partial_time_spent	16	in_room	CENTER	in_phase	TRN1
partial_time_spent	103	in_room	LEFT	in_phase	TRN1
click_on	C1	in_room	LEFT	in_phase	TRN1	at_time	271	with_outcome	empty
click_on	C1	in_room	LEFT	in_phase	TRN1	at_time	292	with_outcome	empty
click_on	C1	in_room	LEFT	in_phase	TRN1	at_time	345	with_outcome	empty
phase_clicks	3	on_loc	C1	in_room	LEFT	in_phase	TRN1
click_on	C2	in_room	LEFT	in_phase	TRN1	at_time	335	with_outcome	empty
phase_clicks	1	on_loc	C2	in_room	LEFT	in_phase	TRN1
click_on	C3	in_room	LEFT	in_phase	TRN1	at_time	286	with_outcome	empty
click_on	C3	in_room	LEFT	in_phase	TRN1	at_time	327	with_outcome	empty
phase_clicks	2	on_loc	C3	in_room	LEFT	in_phase	TRN1
click_on	C4	in_room	LEFT	in_phase	TRN1	at_time	320	with_outcome	empty
phase_clicks	1	on_loc	C4	in_room	LEFT	in_phase	TRN1
click_on	C5	in_room	LEFT	in_phase	TRN1	at_time	355	with_outcome	empty
phase_clicks	1	on_loc	C5	in_room	LEFT	in_phase	TRN1
click_on	C6	in_room	LEFT	in_phase	TRN1	at_time	280	with_outcome	empty
click_on	C6	in_room	LEFT	in_phase	TRN1	at_time	298	with_outcome	empty
click_on	C6	in_room	LEFT	in_phase	TRN1	at_time	362	with_outcome	empty
phase_clicks	3	on_loc	C6	in_room	LEFT	in_phase	TRN1
click_on	C7	in_room	LEFT	in_phase	TRN1	at_time	304	with_outcome	empty
click_on	C7	in_room	LEFT	in_phase	TRN1	at_time	367	with_outcome	empty
phase_clicks	2	on_loc	C7	in_room	LEFT	in_phase	TRN1
click_on	C8	in_room	LEFT	in_phase	TRN1	at_time	310	with_outcome	empty
phase_clicks	1	on_loc	C8	in_room	LEFT	in_phase	TRN1
phase_clicks	0	on_loc	CENTER	in_room	LEFT	in_phase	TRN1
phase_clicks	0	on_loc	C1	in_room	RIGHT	in_phase	TRN1
phase_clicks	0	on_loc	C2	in_room	RIGHT	in_phase	TRN1
phase_clicks	0	on_loc	C3	in_room	RIGHT	in_phase	TRN1
phase_clicks	0	on_loc	C4	in_room	RIGHT	in_phase	TRN1
phase_clicks	0	on_loc	C5	in_room	RIGHT	in_phase	TRN1
phase_clicks	0	on_loc	C6	in_room	RIGHT	in_phase	TRN1
phase_clicks	0	on_loc	C7	in_room	RIGHT	in_phase	TRN1
phase_clicks	0	on_loc	C8	in_room	RIGHT	in_phase	TRN1
phase_clicks	0	on_loc	CENTER	in_room	RIGHT	in_phase	TRN1
click_on	LEFT	in_room	CENTER	in_phase	TRN1	at_time	263	with_outcome	open
phase_clicks	1	on_loc	LEFT	in_room	CENTER	in_phase	TRN1
phase_clicks	0	on_loc	RIGHT	in_room	CENTER	in_phase	TRN1
phase_clicks	0	on_loc	CENTER	in_room	CENTER	in_phase	TRN1
partial_time_spent	9	in_room	CENTER	in_phase	TRN2
partial_time_spent	109	in_room	RIGHT	in_phase	TRN2
phase_clicks	0	on_loc	C1	in_room	LEFT	in_phase	TRN2
phase_clicks	0	on_loc	C2	in_room	LEFT	in_phase	TRN2
phase_clicks	0	on_loc	C3	in_room	LEFT	in_phase	TRN2
phase_clicks	0	on_loc	C4	in_room	LEFT	in_phase	TRN2
phase_clicks	0	on_loc	C5	in_room	LEFT	in_phase	TRN2
phase_clicks	0	on_loc	C6	in_room	LEFT	in_phase	TRN2
phase_clicks	0	on_loc	C7	in_room	LEFT	in_phase	TRN2
phase_clicks	0	on_loc	C8	in_room	LEFT	in_phase	TRN2
phase_clicks	0	on_loc	CENTER	in_room	LEFT	in_phase	TRN2
click_on	C1	in_room	RIGHT	in_phase	TRN2	at_time	395	with_outcome	full
click_on	C1	in_room	RIGHT	in_phase	TRN2	at_time	466	with_outcome	full
phase_clicks	2	on_loc	C1	in_room	RIGHT	in_phase	TRN2
click_on	C2	in_room	RIGHT	in_phase	TRN2	at_time	407	with_outcome	full
click_on	C2	in_room	RIGHT	in_phase	TRN2	at_time	451	with_outcome	full
click_on	C2	in_room	RIGHT	in_phase	TRN2	at_time	472	with_outcome	full
phase_clicks	3	on_loc	C2	in_room	RIGHT	in_phase	TRN2
click_on	C3	in_room	RIGHT	in_phase	TRN2	at_time	417	with_outcome	full
click_on	C3	in_room	RIGHT	in_phase	TRN2	at_time	443	with_outcome	empty
click_on	C3	in_room	RIGHT	in_phase	TRN2	at_time	489	with_outcome	full
phase_clicks	3	on_loc	C3	in_room	RIGHT	in_phase	TRN2
click_on	C4	in_room	RIGHT	in_phase	TRN2	at_time	429	with_outcome	full
click_on	C4	in_room	RIGHT	in_phase	TRN2	at_time	494	with_outcome	full
phase_clicks	2	on_loc	C4	in_room	RIGHT	in_phase	TRN2
click_on	C5	in_room	RIGHT	in_phase	TRN2	at_time	400	with_outcome	full
click_on	C5	in_room	RIGHT	in_phase	TRN2	at_time	460	with_outcome	full
phase_clicks	2	on_loc	C5	in_room	RIGHT	in_phase	TRN2
click_on	C6	in_room	RIGHT	in_phase	TRN2	at_time	412	with_outcome	full
click_on	C6	in_room	RIGHT	in_phase	TRN2	at_time	456	with_outcome	full
click_on	C6	in_room	RIGHT	in_phase	TRN2	at_time	478	with_outcome	empty
phase_clicks	3	on_loc	C6	in_room	RIGHT	in_phase	TRN2
click_on	C7	in_room	RIGHT	in_phase	TRN2	at_time	422	with_outcome	full
click_on	C7	in_room	RIGHT	in_phase	TRN2	at_time	481	with_outcome	empty
phase_clicks	2	on_loc	C7	in_room	RIGHT	in_phase	TRN2
click_on	C8	in_room	RIGHT	in_phase	TRN2	at_time	434	with_outcome	empty
phase_clicks	1	on_loc	C8	in_room	RIGHT	in_phase	TRN2
phase_clicks	0	on_loc	CENTER	in_room	RIGHT	in_phase	TRN2
phase_clicks	0	on_loc	LEFT	in_room	CENTER	in_phase	TRN2
click_on	RIGHT	in_room	CENTER	in_phase	TRN2	at_time	387	with_outcome	open
phase_clicks	1	on_loc	RIGHT	in_room	CENTER	in_phase	TRN2
phase_clicks	0	on_loc	CENTER	in_room	CENTER	in_phase	TRN2
partial_time_spent	8	in_room	CENTER	in_phase	TST
partial_time_spent	230	in_room	LEFT	in_phase	TST
click_on	C1	in_room	LEFT	in_phase	TST	at_time	523	with_outcome	empty
click_on	C1	in_room	LEFT	in_phase	TST	at_time	569	with_outcome	full
click_on	C1	in_room	LEFT	in_phase	TST	at_time	624	with_outcome	empty
click_on	C1	in_room	LEFT	in_phase	TST	at_time	670	with_outcome	empty
click_on	C1	in_room	LEFT	in_phase	TST	at_time	706	with_outcome	empty
click_on	C1	in_room	LEFT	in_phase	TST	at_time	749	with_outcome	empty
phase_clicks	6	on_loc	C1	in_room	LEFT	in_phase	TST
click_on	C2	in_room	LEFT	in_phase	TST	at_time	528	with_outcome	empty
click_on	C2	in_room	LEFT	in_phase	TST	at_time	593	with_outcome	empty
click_on	C2	in_room	LEFT	in_phase	TST	at_time	665	with_outcome	full
click_on	C2	in_room	LEFT	in_phase	TST	at_time	710	with_outcome	empty
phase_clicks	4	on_loc	C2	in_room	LEFT	in_phase	TST
click_on	C3	in_room	LEFT	in_phase	TST	at_time	547	with_outcome	empty
click_on	C3	in_room	LEFT	in_phase	TST	at_time	583	with_outcome	empty
click_on	C3	in_room	LEFT	in_phase	TST	at_time	653	with_outcome	empty
click_on	C3	in_room	LEFT	in_phase	TST	at_time	714	with_outcome	empty
phase_clicks	4	on_loc	C3	in_room	LEFT	in_phase	TST
click_on	C4	in_room	LEFT	in_phase	TST	at_time	552	with_outcome	empty
click_on	C4	in_room	LEFT	in_phase	TST	at_time	577	with_outcome	empty
click_on	C4	in_room	LEFT	in_phase	TST	at_time	635	with_outcome	empty
click_on	C4	in_room	LEFT	in_phase	TST	at_time	690	with_outcome	empty
click_on	C4	in_room	LEFT	in_phase	TST	at_time	718	with_outcome	empty
phase_clicks	5	on_loc	C4	in_room	LEFT	in_phase	TST
click_on	C5	in_room	LEFT	in_phase	TST	at_time	532	with_outcome	empty
click_on	C5	in_room	LEFT	in_phase	TST	at_time	563	with_outcome	empty
click_on	C5	in_room	LEFT	in_phase	TST	at_time	597	with_outcome	empty
click_on	C5	in_room	LEFT	in_phase	TST	at_time	630	with_outcome	empty
click_on	C5	in_room	LEFT	in_phase	TST	at_time	674	with_outcome	empty
click_on	C5	in_room	LEFT	in_phase	TST	at_time	701	with_outcome	empty
click_on	C5	in_room	LEFT	in_phase	TST	at_time	744	with_outcome	empty
phase_clicks	7	on_loc	C5	in_room	LEFT	in_phase	TST
click_on	C6	in_room	LEFT	in_phase	TST	at_time	537	with_outcome	empty
click_on	C6	in_room	LEFT	in_phase	TST	at_time	603	with_outcome	empty
click_on	C6	in_room	LEFT	in_phase	TST	at_time	696	with_outcome	empty
click_on	C6	in_room	LEFT	in_phase	TST	at_time	738	with_outcome	empty
phase_clicks	4	on_loc	C6	in_room	LEFT	in_phase	TST
click_on	C7	in_room	LEFT	in_phase	TST	at_time	542	with_outcome	empty
click_on	C7	in_room	LEFT	in_phase	TST	at_time	610	with_outcome	empty
click_on	C7	in_room	LEFT	in_phase	TST	at_time	647	with_outcome	empty
click_on	C7	in_room	LEFT	in_phase	TST	at_time	680	with_outcome	full
click_on	C7	in_room	LEFT	in_phase	TST	at_time	733	with_outcome	empty
phase_clicks	5	on_loc	C7	in_room	LEFT	in_phase	TST
click_on	C8	in_room	LEFT	in_phase	TST	at_time	557	with_outcome	empty
click_on	C8	in_room	LEFT	in_phase	TST	at_time	616	with_outcome	empty
click_on	C8	in_room	LEFT	in_phase	TST	at_time	641	with_outcome	empty
click_on	C8	in_room	LEFT	in_phase	TST	at_time	685	with_outcome	empty
click_on	C8	in_room	LEFT	in_phase	TST	at_time	728	with_outcome	empty
phase_clicks	5	on_loc	C8	in_room	LEFT	in_phase	TST
phase_clicks	0	on_loc	CENTER	in_room	LEFT	in_phase	TST
final_click_count	11	on_loc	C1	in_room	LEFT
final_click_count	9	on_loc	C2	in_room	LEFT
final_click_count	10	on_loc	C3	in_room	LEFT
final_click_count	10	on_loc	C4	in_room	LEFT
final_click_count	12	on_loc	C5	in_room	LEFT
final_click_count	13	on_loc	C6	in_room	LEFT
final_click_count	11	on_loc	C7	in_room	LEFT
final_click_count	11	on_loc	C8	in_room	LEFT
final_click_count	0	on_loc	CENTER	in_room	LEFT
phase_clicks	0	on_loc	C1	in_room	RIGHT	in_phase	TST
phase_clicks	0	on_loc	C2	in_room	RIGHT	in_phase	TST
phase_clicks	0	on_loc	C3	in_room	RIGHT	in_phase	TST
phase_clicks	0	on_loc	C4	in_room	RIGHT	in_phase	TST
phase_clicks	0	on_loc	C5	in_room	RIGHT	in_phase	TST
phase_clicks	0	on_loc	C6	in_room	RIGHT	in_phase	TST
phase_clicks	0	on_loc	C7	in_room	RIGHT	in_phase	TST
phase_clicks	0	on_loc	C8	in_room	RIGHT	in_phase	TST
phase_clicks	0	on_loc	CENTER	in_room	RIGHT	in_phase	TST
final_click_count	2	on_loc	C1	in_room	RIGHT
final_click_count	3	on_loc	C2	in_room	RIGHT
final_click_count	3	on_loc	C3	in_room	RIGHT
final_click_count	2	on_loc	C4	in_room	RIGHT
final_click_count	2	on_loc	C5	in_room	RIGHT
final_click_count	3	on_loc	C6	in_room	RIGHT
final_click_count	2	on_loc	C7	in_room	RIGHT
final_click_count	1	on_loc	C8	in_room	RIGHT
final_click_count	0	on_loc	CENTER	in_room	RIGHT
click_on	LEFT	in_room	CENTER	in_phase	TST	at_time	516	with_outcome	open
phase_clicks	1	on_loc	LEFT	in_room	CENTER	in_phase	TST
phase_clicks	0	on_loc	RIGHT	in_room	CENTER	in_phase	TST
phase_clicks	0	on_loc	CENTER	in_room	CENTER	in_phase	TST
final_click_count	3	on_loc	LEFT	in_room	CENTER
final_click_count	1	on_loc	RIGHT	in_room	CENTER
final_click_count	1	on_loc	CENTER	in_room	CENTER
final_score	19
tot_time_spent	229.0	in_room	LEFT	in_phase	PRE
tot_time_spent	10.0	in_room	CENTER	in_phase	PRE
tot_time_spent	0.0	in_room	INSIDE	in_phase	PRE
tot_time_spent	0.0	in_room	RIGHT	in_phase	PRE
tot_time_spent	230.0	in_room	LEFT	in_phase	TST
tot_time_spent	8.0	in_room	CENTER	in_phase	TST
tot_time_spent	0.0	in_room	INSIDE	in_phase	TST
tot_time_spent	0.0	in_room	RIGHT	in_phase	TST
