# Supplementary material for: Intolerance of uncertainty and conditioned place preference in opioid addiction
Source: PeerJ. 2018 May 21;6:e4775. doi: 10.7717/peerj.4775 (PMC5967368; doi:10.7717/peerj.4775)
Supplement: Supplemental Information 1 — Contains raw data files from the conditioned place preference task for each participant. [file peerj-06-4775-s001.zip › Radell et al. opioid cpp task data files/patients/fox3_RPA2016-30.txt]

fox_version	3
subject	RPA2016-30
experimenter	BF
condition	ONE	room1 (left), room2 (right), high reward first
CNT_INC_FREQ	60
TST_START_CNT	8
HI_REWARD_INC_FREQ	4000
LOW_REWARD_INC_AMNT	1
TRN1_START_CNT	4
HI_REWARD_MAX	80
HI_REWARD_MIN	0
LOW_REWARD_INC_FREQ	4000
HI_REWARD_INC_AMNT	10
LOW_REWARD_MIN	0
LOW_REWARD_MAX	5
END_GAME_CNT	12
TRN2_START_CNT	6

partial_time_spent	11	in_room	CENTER	in_phase	PRE
partial_time_spent	41	in_room	LEFT	in_phase	PRE
partial_time_spent	6	in_room	CENTER	in_phase	PRE
partial_time_spent	48	in_room	RIGHT	in_phase	PRE
partial_time_spent	8	in_room	CENTER	in_phase	PRE
partial_time_spent	42	in_room	LEFT	in_phase	PRE
partial_time_spent	15	in_room	CENTER	in_phase	PRE
partial_time_spent	42	in_room	RIGHT	in_phase	PRE
partial_time_spent	6	in_room	CENTER	in_phase	PRE
partial_time_spent	15	in_room	LEFT	in_phase	PRE
high_reward_room	RIGHT
click_on	C1	in_room	LEFT	in_phase	PRE	at_time	121	with_outcome	empty
click_on	C1	in_room	LEFT	in_phase	PRE	at_time	228	with_outcome	empty
phase_clicks	2	on_loc	C1	in_room	LEFT	in_phase	PRE
click_on	C2	in_room	LEFT	in_phase	PRE	at_time	16	with_outcome	empty
click_on	C2	in_room	LEFT	in_phase	PRE	at_time	125	with_outcome	empty
click_on	C2	in_room	LEFT	in_phase	PRE	at_time	231	with_outcome	empty
phase_clicks	3	on_loc	C2	in_room	LEFT	in_phase	PRE
click_on	C3	in_room	LEFT	in_phase	PRE	at_time	28	with_outcome	empty
click_on	C3	in_room	LEFT	in_phase	PRE	at_time	129	with_outcome	empty
click_on	C3	in_room	LEFT	in_phase	PRE	at_time	235	with_outcome	empty
phase_clicks	3	on_loc	C3	in_room	LEFT	in_phase	PRE
click_on	C4	in_room	LEFT	in_phase	PRE	at_time	133	with_outcome	empty
click_on	C4	in_room	LEFT	in_phase	PRE	at_time	239	with_outcome	empty
phase_clicks	2	on_loc	C4	in_room	LEFT	in_phase	PRE
click_on	C5	in_room	LEFT	in_phase	PRE	at_time	152	with_outcome	empty
phase_clicks	1	on_loc	C5	in_room	LEFT	in_phase	PRE
click_on	C6	in_room	LEFT	in_phase	PRE	at_time	36	with_outcome	empty
click_on	C6	in_room	LEFT	in_phase	PRE	at_time	148	with_outcome	empty
phase_clicks	2	on_loc	C6	in_room	LEFT	in_phase	PRE
click_on	C7	in_room	LEFT	in_phase	PRE	at_time	144	with_outcome	empty
phase_clicks	1	on_loc	C7	in_room	LEFT	in_phase	PRE
click_on	C8	in_room	LEFT	in_phase	PRE	at_time	44	with_outcome	empty
click_on	C8	in_room	LEFT	in_phase	PRE	at_time	138	with_outcome	empty
phase_clicks	2	on_loc	C8	in_room	LEFT	in_phase	PRE
click_on	CENTER	in_room	LEFT	in_phase	PRE	at_time	50	with_outcome	open
click_on	CENTER	in_room	LEFT	in_phase	PRE	at_time	156	with_outcome	open
phase_clicks	2	on_loc	CENTER	in_room	LEFT	in_phase	PRE
click_on	C1	in_room	RIGHT	in_phase	PRE	at_time	63	with_outcome	empty
click_on	C1	in_room	RIGHT	in_phase	PRE	at_time	88	with_outcome	full
click_on	C1	in_room	RIGHT	in_phase	PRE	at_time	186	with_outcome	empty
phase_clicks	3	on_loc	C1	in_room	RIGHT	in_phase	PRE
click_on	C2	in_room	RIGHT	in_phase	PRE	at_time	93	with_outcome	empty
click_on	C2	in_room	RIGHT	in_phase	PRE	at_time	190	with_outcome	empty
phase_clicks	2	on_loc	C2	in_room	RIGHT	in_phase	PRE
click_on	C3	in_room	RIGHT	in_phase	PRE	at_time	96	with_outcome	full
click_on	C3	in_room	RIGHT	in_phase	PRE	at_time	194	with_outcome	empty
phase_clicks	2	on_loc	C3	in_room	RIGHT	in_phase	PRE
click_on	C4	in_room	RIGHT	in_phase	PRE	at_time	68	with_outcome	empty
click_on	C4	in_room	RIGHT	in_phase	PRE	at_time	101	with_outcome	empty
click_on	C4	in_room	RIGHT	in_phase	PRE	at_time	200	with_outcome	empty
phase_clicks	3	on_loc	C4	in_room	RIGHT	in_phase	PRE
click_on	C5	in_room	RIGHT	in_phase	PRE	at_time	83	with_outcome	empty
click_on	C5	in_room	RIGHT	in_phase	PRE	at_time	181	with_outcome	empty
phase_clicks	2	on_loc	C5	in_room	RIGHT	in_phase	PRE
click_on	C6	in_room	RIGHT	in_phase	PRE	at_time	80	with_outcome	empty
click_on	C6	in_room	RIGHT	in_phase	PRE	at_time	178	with_outcome	empty
phase_clicks	2	on_loc	C6	in_room	RIGHT	in_phase	PRE
click_on	C7	in_room	RIGHT	in_phase	PRE	at_time	72	with_outcome	empty
click_on	C7	in_room	RIGHT	in_phase	PRE	at_time	208	with_outcome	empty
phase_clicks	2	on_loc	C7	in_room	RIGHT	in_phase	PRE
click_on	C8	in_room	RIGHT	in_phase	PRE	at_time	77	with_outcome	empty
click_on	C8	in_room	RIGHT	in_phase	PRE	at_time	205	with_outcome	empty
phase_clicks	2	on_loc	C8	in_room	RIGHT	in_phase	PRE
click_on	CENTER	in_room	RIGHT	in_phase	PRE	at_time	105	with_outcome	open
click_on	CENTER	in_room	RIGHT	in_phase	PRE	at_time	215	with_outcome	open
phase_clicks	2	on_loc	CENTER	in_room	RIGHT	in_phase	PRE
click_on	LEFT	in_room	CENTER	in_phase	PRE	at_time	9	with_outcome	open
click_on	LEFT	in_room	CENTER	in_phase	PRE	at_time	114	with_outcome	open
click_on	LEFT	in_room	CENTER	in_phase	PRE	at_time	221	with_outcome	open
phase_clicks	3	on_loc	LEFT	in_room	CENTER	in_phase	PRE
click_on	RIGHT	in_room	CENTER	in_phase	PRE	at_time	56	with_outcome	open
click_on	RIGHT	in_room	CENTER	in_phase	PRE	at_time	172	with_outcome	open
phase_clicks	2	on_loc	RIGHT	in_room	CENTER	in_phase	PRE
phase_clicks	0	on_loc	CENTER	in_room	CENTER	in_phase	PRE
partial_time_spent	7	in_room	CENTER	in_phase	TRN1
partial_time_spent	111	in_room	RIGHT	in_phase	TRN1
phase_clicks	0	on_loc	C1	in_room	LEFT	in_phase	TRN1
phase_clicks	0	on_loc	C2	in_room	LEFT	in_phase	TRN1
phase_clicks	0	on_loc	C3	in_room	LEFT	in_phase	TRN1
phase_clicks	0	on_loc	C4	in_room	LEFT	in_phase	TRN1
phase_clicks	0	on_loc	C5	in_room	LEFT	in_phase	TRN1
phase_clicks	0	on_loc	C6	in_room	LEFT	in_phase	TRN1
phase_clicks	0	on_loc	C7	in_room	LEFT	in_phase	TRN1
phase_clicks	0	on_loc	C8	in_room	LEFT	in_phase	TRN1
phase_clicks	0	on_loc	CENTER	in_room	LEFT	in_phase	TRN1
click_on	C1	in_room	RIGHT	in_phase	TRN1	at_time	283	with_outcome	empty
click_on	C1	in_room	RIGHT	in_phase	TRN1	at_time	317	with_outcome	full
click_on	C1	in_room	RIGHT	in_phase	TRN1	at_time	354	with_outcome	full
phase_clicks	3	on_loc	C1	in_room	RIGHT	in_phase	TRN1
click_on	C2	in_room	RIGHT	in_phase	TRN1	at_time	322	with_outcome	empty
click_on	C2	in_room	RIGHT	in_phase	TRN1	at_time	358	with_outcome	full
phase_clicks	2	on_loc	C2	in_room	RIGHT	in_phase	TRN1
click_on	C3	in_room	RIGHT	in_phase	TRN1	at_time	264	with_outcome	full
click_on	C3	in_room	RIGHT	in_phase	TRN1	at_time	326	with_outcome	full
click_on	C3	in_room	RIGHT	in_phase	TRN1	at_time	363	with_outcome	full
phase_clicks	3	on_loc	C3	in_room	RIGHT	in_phase	TRN1
click_on	C4	in_room	RIGHT	in_phase	TRN1	at_time	287	with_outcome	full
click_on	C4	in_room	RIGHT	in_phase	TRN1	at_time	331	with_outcome	empty
click_on	C4	in_room	RIGHT	in_phase	TRN1	at_time	367	with_outcome	full
phase_clicks	3	on_loc	C4	in_room	RIGHT	in_phase	TRN1
click_on	C5	in_room	RIGHT	in_phase	TRN1	at_time	311	with_outcome	full
click_on	C5	in_room	RIGHT	in_phase	TRN1	at_time	349	with_outcome	full
phase_clicks	2	on_loc	C5	in_room	RIGHT	in_phase	TRN1
click_on	C6	in_room	RIGHT	in_phase	TRN1	at_time	271	with_outcome	full
click_on	C6	in_room	RIGHT	in_phase	TRN1	at_time	306	with_outcome	full
click_on	C6	in_room	RIGHT	in_phase	TRN1	at_time	345	with_outcome	full
phase_clicks	3	on_loc	C6	in_room	RIGHT	in_phase	TRN1
click_on	C7	in_room	RIGHT	in_phase	TRN1	at_time	301	with_outcome	full
click_on	C7	in_room	RIGHT	in_phase	TRN1	at_time	341	with_outcome	empty
phase_clicks	2	on_loc	C7	in_room	RIGHT	in_phase	TRN1
click_on	C8	in_room	RIGHT	in_phase	TRN1	at_time	294	with_outcome	full
click_on	C8	in_room	RIGHT	in_phase	TRN1	at_time	336	with_outcome	full
phase_clicks	2	on_loc	C8	in_room	RIGHT	in_phase	TRN1
phase_clicks	0	on_loc	CENTER	in_room	RIGHT	in_phase	TRN1
phase_clicks	0	on_loc	LEFT	in_room	CENTER	in_phase	TRN1
click_on	RIGHT	in_room	CENTER	in_phase	TRN1	at_time	255	with_outcome	open
phase_clicks	1	on_loc	RIGHT	in_room	CENTER	in_phase	TRN1
phase_clicks	0	on_loc	CENTER	in_room	CENTER	in_phase	TRN1
partial_time_spent	7	in_room	CENTER	in_phase	TRN2
partial_time_spent	112	in_room	LEFT	in_phase	TRN2
click_on	C1	in_room	LEFT	in_phase	TRN2	at_time	392	with_outcome	empty
click_on	C1	in_room	LEFT	in_phase	TRN2	at_time	425	with_outcome	empty
click_on	C1	in_room	LEFT	in_phase	TRN2	at_time	458	with_outcome	empty
click_on	C1	in_room	LEFT	in_phase	TRN2	at_time	486	with_outcome	empty
phase_clicks	4	on_loc	C1	in_room	LEFT	in_phase	TRN2
click_on	C2	in_room	LEFT	in_phase	TRN2	at_time	397	with_outcome	empty
click_on	C2	in_room	LEFT	in_phase	TRN2	at_time	430	with_outcome	empty
click_on	C2	in_room	LEFT	in_phase	TRN2	at_time	483	with_outcome	empty
phase_clicks	3	on_loc	C2	in_room	LEFT	in_phase	TRN2
click_on	C3	in_room	LEFT	in_phase	TRN2	at_time	400	with_outcome	empty
click_on	C3	in_room	LEFT	in_phase	TRN2	at_time	433	with_outcome	empty
click_on	C3	in_room	LEFT	in_phase	TRN2	at_time	479	with_outcome	empty
phase_clicks	3	on_loc	C3	in_room	LEFT	in_phase	TRN2
click_on	C4	in_room	LEFT	in_phase	TRN2	at_time	404	with_outcome	empty
click_on	C4	in_room	LEFT	in_phase	TRN2	at_time	437	with_outcome	empty
click_on	C4	in_room	LEFT	in_phase	TRN2	at_time	475	with_outcome	empty
phase_clicks	3	on_loc	C4	in_room	LEFT	in_phase	TRN2
click_on	C5	in_room	LEFT	in_phase	TRN2	at_time	421	with_outcome	empty
click_on	C5	in_room	LEFT	in_phase	TRN2	at_time	453	with_outcome	empty
click_on	C5	in_room	LEFT	in_phase	TRN2	at_time	491	with_outcome	empty
phase_clicks	3	on_loc	C5	in_room	LEFT	in_phase	TRN2
click_on	C6	in_room	LEFT	in_phase	TRN2	at_time	417	with_outcome	empty
click_on	C6	in_room	LEFT	in_phase	TRN2	at_time	450	with_outcome	empty
click_on	C6	in_room	LEFT	in_phase	TRN2	at_time	468	with_outcome	empty
click_on	C6	in_room	LEFT	in_phase	TRN2	at_time	496	with_outcome	empty
phase_clicks	4	on_loc	C6	in_room	LEFT	in_phase	TRN2
click_on	C7	in_room	LEFT	in_phase	TRN2	at_time	412	with_outcome	empty
click_on	C7	in_room	LEFT	in_phase	TRN2	at_time	444	with_outcome	empty
click_on	C7	in_room	LEFT	in_phase	TRN2	at_time	463	with_outcome	empty
phase_clicks	3	on_loc	C7	in_room	LEFT	in_phase	TRN2
click_on	C8	in_room	LEFT	in_phase	TRN2	at_time	408	with_outcome	empty
click_on	C8	in_room	LEFT	in_phase	TRN2	at_time	441	with_outcome	empty
phase_clicks	2	on_loc	C8	in_room	LEFT	in_phase	TRN2
phase_clicks	0	on_loc	CENTER	in_room	LEFT	in_phase	TRN2
phase_clicks	0	on_loc	C1	in_room	RIGHT	in_phase	TRN2
phase_clicks	0	on_loc	C2	in_room	RIGHT	in_phase	TRN2
phase_clicks	0	on_loc	C3	in_room	RIGHT	in_phase	TRN2
phase_clicks	0	on_loc	C4	in_room	RIGHT	in_phase	TRN2
phase_clicks	0	on_loc	C5	in_room	RIGHT	in_phase	TRN2
phase_clicks	0	on_loc	C6	in_room	RIGHT	in_phase	TRN2
phase_clicks	0	on_loc	C7	in_room	RIGHT	in_phase	TRN2
phase_clicks	0	on_loc	C8	in_room	RIGHT	in_phase	TRN2
phase_clicks	0	on_loc	CENTER	in_room	RIGHT	in_phase	TRN2
click_on	LEFT	in_room	CENTER	in_phase	TRN2	at_time	385	with_outcome	open
phase_clicks	1	on_loc	LEFT	in_room	CENTER	in_phase	TRN2
phase_clicks	0	on_loc	RIGHT	in_room	CENTER	in_phase	TRN2
phase_clicks	0	on_loc	CENTER	in_room	CENTER	in_phase	TRN2
partial_time_spent	6	in_room	CENTER	in_phase	TST
partial_time_spent	45	in_room	RIGHT	in_phase	TST
partial_time_spent	5	in_room	CENTER	in_phase	TST
partial_time_spent	99	in_room	LEFT	in_phase	TST
partial_time_spent	5	in_room	CENTER	in_phase	TST
partial_time_spent	45	in_room	RIGHT	in_phase	TST
partial_time_spent	7	in_room	CENTER	in_phase	TST
partial_time_spent	24	in_room	LEFT	in_phase	TST
click_on	C1	in_room	LEFT	in_phase	TST	at_time	572	with_outcome	empty
click_on	C1	in_room	LEFT	in_phase	TST	at_time	623	with_outcome	empty
click_on	C1	in_room	LEFT	in_phase	TST	at_time	659	with_outcome	empty
click_on	C1	in_room	LEFT	in_phase	TST	at_time	729	with_outcome	empty
phase_clicks	4	on_loc	C1	in_room	LEFT	in_phase	TST
click_on	C2	in_room	LEFT	in_phase	TST	at_time	576	with_outcome	empty
click_on	C2	in_room	LEFT	in_phase	TST	at_time	626	with_outcome	empty
click_on	C2	in_room	LEFT	in_phase	TST	at_time	648	with_outcome	full
click_on	C2	in_room	LEFT	in_phase	TST	at_time	734	with_outcome	empty
phase_clicks	4	on_loc	C2	in_room	LEFT	in_phase	TST
click_on	C3	in_room	LEFT	in_phase	TST	at_time	580	with_outcome	empty
click_on	C3	in_room	LEFT	in_phase	TST	at_time	737	with_outcome	empty
phase_clicks	2	on_loc	C3	in_room	LEFT	in_phase	TST
click_on	C4	in_room	LEFT	in_phase	TST	at_time	588	with_outcome	empty
click_on	C4	in_room	LEFT	in_phase	TST	at_time	643	with_outcome	empty
click_on	C4	in_room	LEFT	in_phase	TST	at_time	741	with_outcome	empty
phase_clicks	3	on_loc	C4	in_room	LEFT	in_phase	TST
click_on	C5	in_room	LEFT	in_phase	TST	at_time	614	with_outcome	empty
click_on	C5	in_room	LEFT	in_phase	TST	at_time	618	with_outcome	empty
click_on	C5	in_room	LEFT	in_phase	TST	at_time	653	with_outcome	empty
phase_clicks	3	on_loc	C5	in_room	LEFT	in_phase	TST
click_on	C6	in_room	LEFT	in_phase	TST	at_time	606	with_outcome	full
phase_clicks	1	on_loc	C6	in_room	LEFT	in_phase	TST
click_on	C7	in_room	LEFT	in_phase	TST	at_time	602	with_outcome	empty
click_on	C7	in_room	LEFT	in_phase	TST	at_time	750	with_outcome	empty
phase_clicks	2	on_loc	C7	in_room	LEFT	in_phase	TST
click_on	C8	in_room	LEFT	in_phase	TST	at_time	594	with_outcome	empty
click_on	C8	in_room	LEFT	in_phase	TST	at_time	630	with_outcome	full
click_on	C8	in_room	LEFT	in_phase	TST	at_time	638	with_outcome	empty
click_on	C8	in_room	LEFT	in_phase	TST	at_time	746	with_outcome	empty
phase_clicks	4	on_loc	C8	in_room	LEFT	in_phase	TST
click_on	CENTER	in_room	LEFT	in_phase	TST	at_time	665	with_outcome	open
phase_clicks	1	on_loc	CENTER	in_room	LEFT	in_phase	TST
final_click_count	10	on_loc	C1	in_room	LEFT
final_click_count	10	on_loc	C2	in_room	LEFT
final_click_count	8	on_loc	C3	in_room	LEFT
final_click_count	8	on_loc	C4	in_room	LEFT
final_click_count	7	on_loc	C5	in_room	LEFT
final_click_count	7	on_loc	C6	in_room	LEFT
final_click_count	6	on_loc	C7	in_room	LEFT
final_click_count	8	on_loc	C8	in_room	LEFT
final_click_count	3	on_loc	CENTER	in_room	LEFT
click_on	C1	in_room	RIGHT	in_phase	TST	at_time	539	with_outcome	full
click_on	C1	in_room	RIGHT	in_phase	TST	at_time	675	with_outcome	empty
click_on	C1	in_room	RIGHT	in_phase	TST	at_time	710	with_outcome	empty
phase_clicks	3	on_loc	C1	in_room	RIGHT	in_phase	TST
click_on	C2	in_room	RIGHT	in_phase	TST	at_time	535	with_outcome	empty
click_on	C2	in_room	RIGHT	in_phase	TST	at_time	679	with_outcome	empty
phase_clicks	2	on_loc	C2	in_room	RIGHT	in_phase	TST
click_on	C3	in_room	RIGHT	in_phase	TST	at_time	529	with_outcome	empty
click_on	C3	in_room	RIGHT	in_phase	TST	at_time	683	with_outcome	full
phase_clicks	2	on_loc	C3	in_room	RIGHT	in_phase	TST
click_on	C4	in_room	RIGHT	in_phase	TST	at_time	525	with_outcome	empty
click_on	C4	in_room	RIGHT	in_phase	TST	at_time	688	with_outcome	empty
phase_clicks	2	on_loc	C4	in_room	RIGHT	in_phase	TST
click_on	C5	in_room	RIGHT	in_phase	TST	at_time	543	with_outcome	empty
click_on	C5	in_room	RIGHT	in_phase	TST	at_time	704	with_outcome	empty
phase_clicks	2	on_loc	C5	in_room	RIGHT	in_phase	TST
click_on	C6	in_room	RIGHT	in_phase	TST	at_time	548	with_outcome	empty
click_on	C6	in_room	RIGHT	in_phase	TST	at_time	701	with_outcome	empty
phase_clicks	2	on_loc	C6	in_room	RIGHT	in_phase	TST
click_on	C7	in_room	RIGHT	in_phase	TST	at_time	551	with_outcome	empty
click_on	C7	in_room	RIGHT	in_phase	TST	at_time	697	with_outcome	empty
phase_clicks	2	on_loc	C7	in_room	RIGHT	in_phase	TST
click_on	C8	in_room	RIGHT	in_phase	TST	at_time	520	with_outcome	empty
click_on	C8	in_room	RIGHT	in_phase	TST	at_time	556	with_outcome	empty
click_on	C8	in_room	RIGHT	in_phase	TST	at_time	693	with_outcome	empty
phase_clicks	3	on_loc	C8	in_room	RIGHT	in_phase	TST
click_on	CENTER	in_room	RIGHT	in_phase	TST	at_time	560	with_outcome	open
click_on	CENTER	in_room	RIGHT	in_phase	TST	at_time	715	with_outcome	open
phase_clicks	2	on_loc	CENTER	in_room	RIGHT	in_phase	TST
final_click_count	9	on_loc	C1	in_room	RIGHT
final_click_count	6	on_loc	C2	in_room	RIGHT
final_click_count	7	on_loc	C3	in_room	RIGHT
final_click_count	8	on_loc	C4	in_room	RIGHT
final_click_count	6	on_loc	C5	in_room	RIGHT
final_click_count	7	on_loc	C6	in_room	RIGHT
final_click_count	6	on_loc	C7	in_room	RIGHT
final_click_count	7	on_loc	C8	in_room	RIGHT
final_click_count	4	on_loc	CENTER	in_room	RIGHT
click_on	LEFT	in_room	CENTER	in_phase	TST	at_time	565	with_outcome	open
click_on	LEFT	in_room	CENTER	in_phase	TST	at_time	722	with_outcome	open
phase_clicks	2	on_loc	LEFT	in_room	CENTER	in_phase	TST
click_on	RIGHT	in_room	CENTER	in_phase	TST	at_time	514	with_outcome	open
click_on	RIGHT	in_room	CENTER	in_phase	TST	at_time	670	with_outcome	open
phase_clicks	2	on_loc	RIGHT	in_room	CENTER	in_phase	TST
phase_clicks	0	on_loc	CENTER	in_room	CENTER	in_phase	TST
final_click_count	6	on_loc	LEFT	in_room	CENTER
final_click_count	5	on_loc	RIGHT	in_room	CENTER
final_click_count	1	on_loc	CENTER	in_room	CENTER
final_score	23
tot_time_spent	46.0	in_room	CENTER	in_phase	PRE
tot_time_spent	0.0	in_room	INSIDE	in_phase	PRE
tot_time_spent	90.0	in_room	RIGHT	in_phase	PRE
tot_time_spent	98.0	in_room	LEFT	in_phase	PRE
tot_time_spent	23.0	in_room	CENTER	in_phase	TST
tot_time_spent	0.0	in_room	INSIDE	in_phase	TST
tot_time_spent	90.0	in_room	RIGHT	in_phase	TST
tot_time_spent	123.0	in_room	LEFT	in_phase	TST
