# Supplementary material for: Intolerance of uncertainty and conditioned place preference in opioid addiction
Source: PeerJ. 2018 May 21;6:e4775. doi: 10.7717/peerj.4775 (PMC5967368; doi:10.7717/peerj.4775)
Supplement: Supplemental Information 1 — Contains raw data files from the conditioned place preference task for each participant. [file peerj-06-4775-s001.zip › Radell et al. opioid cpp task data files/patients/fox3_RPA2016-31.txt]

fox_version	3
subject	RPA2016-31
experimenter	DP
condition	ONE	room1 (left), room2 (right), high reward first
LOW_REWARD_MIN	0
CNT_INC_FREQ	60
TRN2_START_CNT	6
LOW_REWARD_INC_FREQ	4000
HI_REWARD_MAX	80
HI_REWARD_INC_FREQ	4000
LOW_REWARD_INC_AMNT	1
HI_REWARD_INC_AMNT	10
HI_REWARD_MIN	0
TST_START_CNT	8
LOW_REWARD_MAX	5
TRN1_START_CNT	4
END_GAME_CNT	12

partial_time_spent	5	in_room	CENTER	in_phase	PRE
partial_time_spent	32	in_room	RIGHT	in_phase	PRE
partial_time_spent	5	in_room	CENTER	in_phase	PRE
partial_time_spent	32	in_room	LEFT	in_phase	PRE
partial_time_spent	18	in_room	CENTER	in_phase	PRE
partial_time_spent	5	in_room	RIGHT	in_phase	PRE
partial_time_spent	139	in_room	CENTER	in_phase	PRE
high_reward_room	LEFT
click_on	C1	in_room	LEFT	in_phase	PRE	at_time	45	with_outcome	empty
phase_clicks	1	on_loc	C1	in_room	LEFT	in_phase	PRE
click_on	C2	in_room	LEFT	in_phase	PRE	at_time	48	with_outcome	empty
phase_clicks	1	on_loc	C2	in_room	LEFT	in_phase	PRE
click_on	C3	in_room	LEFT	in_phase	PRE	at_time	51	with_outcome	empty
phase_clicks	1	on_loc	C3	in_room	LEFT	in_phase	PRE
click_on	C4	in_room	LEFT	in_phase	PRE	at_time	54	with_outcome	empty
phase_clicks	1	on_loc	C4	in_room	LEFT	in_phase	PRE
click_on	C5	in_room	LEFT	in_phase	PRE	at_time	68	with_outcome	empty
phase_clicks	1	on_loc	C5	in_room	LEFT	in_phase	PRE
click_on	C6	in_room	LEFT	in_phase	PRE	at_time	65	with_outcome	empty
phase_clicks	1	on_loc	C6	in_room	LEFT	in_phase	PRE
click_on	C7	in_room	LEFT	in_phase	PRE	at_time	61	with_outcome	empty
phase_clicks	1	on_loc	C7	in_room	LEFT	in_phase	PRE
click_on	C8	in_room	LEFT	in_phase	PRE	at_time	58	with_outcome	empty
phase_clicks	1	on_loc	C8	in_room	LEFT	in_phase	PRE
click_on	CENTER	in_room	LEFT	in_phase	PRE	at_time	72	with_outcome	open
phase_clicks	1	on_loc	CENTER	in_room	LEFT	in_phase	PRE
click_on	C1	in_room	RIGHT	in_phase	PRE	at_time	7	with_outcome	empty
phase_clicks	1	on_loc	C1	in_room	RIGHT	in_phase	PRE
click_on	C2	in_room	RIGHT	in_phase	PRE	at_time	11	with_outcome	empty
phase_clicks	1	on_loc	C2	in_room	RIGHT	in_phase	PRE
click_on	C3	in_room	RIGHT	in_phase	PRE	at_time	14	with_outcome	full
phase_clicks	1	on_loc	C3	in_room	RIGHT	in_phase	PRE
click_on	C4	in_room	RIGHT	in_phase	PRE	at_time	17	with_outcome	empty
phase_clicks	1	on_loc	C4	in_room	RIGHT	in_phase	PRE
click_on	C5	in_room	RIGHT	in_phase	PRE	at_time	31	with_outcome	empty
phase_clicks	1	on_loc	C5	in_room	RIGHT	in_phase	PRE
click_on	C6	in_room	RIGHT	in_phase	PRE	at_time	28	with_outcome	full
phase_clicks	1	on_loc	C6	in_room	RIGHT	in_phase	PRE
click_on	C7	in_room	RIGHT	in_phase	PRE	at_time	24	with_outcome	empty
phase_clicks	1	on_loc	C7	in_room	RIGHT	in_phase	PRE
click_on	C8	in_room	RIGHT	in_phase	PRE	at_time	21	with_outcome	empty
phase_clicks	1	on_loc	C8	in_room	RIGHT	in_phase	PRE
click_on	CENTER	in_room	RIGHT	in_phase	PRE	at_time	34	with_outcome	open
click_on	CENTER	in_room	RIGHT	in_phase	PRE	at_time	96	with_outcome	open
phase_clicks	2	on_loc	CENTER	in_room	RIGHT	in_phase	PRE
click_on	LEFT	in_room	CENTER	in_phase	PRE	at_time	40	with_outcome	open
phase_clicks	1	on_loc	LEFT	in_room	CENTER	in_phase	PRE
click_on	RIGHT	in_room	CENTER	in_phase	PRE	at_time	2	with_outcome	open
click_on	RIGHT	in_room	CENTER	in_phase	PRE	at_time	91	with_outcome	open
phase_clicks	2	on_loc	RIGHT	in_room	CENTER	in_phase	PRE
phase_clicks	0	on_loc	CENTER	in_room	CENTER	in_phase	PRE
partial_time_spent	12	in_room	CENTER	in_phase	TRN1
partial_time_spent	107	in_room	LEFT	in_phase	TRN1
click_on	C1	in_room	LEFT	in_phase	TRN1	at_time	263	with_outcome	full
click_on	C1	in_room	LEFT	in_phase	TRN1	at_time	296	with_outcome	empty
click_on	C1	in_room	LEFT	in_phase	TRN1	at_time	323	with_outcome	full
click_on	C1	in_room	LEFT	in_phase	TRN1	at_time	363	with_outcome	empty
phase_clicks	4	on_loc	C1	in_room	LEFT	in_phase	TRN1
click_on	C2	in_room	LEFT	in_phase	TRN1	at_time	267	with_outcome	full
click_on	C2	in_room	LEFT	in_phase	TRN1	at_time	300	with_outcome	full
click_on	C2	in_room	LEFT	in_phase	TRN1	at_time	326	with_outcome	full
click_on	C2	in_room	LEFT	in_phase	TRN1	at_time	360	with_outcome	full
phase_clicks	4	on_loc	C2	in_room	LEFT	in_phase	TRN1
click_on	C3	in_room	LEFT	in_phase	TRN1	at_time	269	with_outcome	full
click_on	C3	in_room	LEFT	in_phase	TRN1	at_time	302	with_outcome	full
click_on	C3	in_room	LEFT	in_phase	TRN1	at_time	329	with_outcome	full
click_on	C3	in_room	LEFT	in_phase	TRN1	at_time	356	with_outcome	empty
phase_clicks	4	on_loc	C3	in_room	LEFT	in_phase	TRN1
click_on	C4	in_room	LEFT	in_phase	TRN1	at_time	273	with_outcome	empty
click_on	C4	in_room	LEFT	in_phase	TRN1	at_time	306	with_outcome	full
click_on	C4	in_room	LEFT	in_phase	TRN1	at_time	333	with_outcome	full
click_on	C4	in_room	LEFT	in_phase	TRN1	at_time	353	with_outcome	full
phase_clicks	4	on_loc	C4	in_room	LEFT	in_phase	TRN1
click_on	C5	in_room	LEFT	in_phase	TRN1	at_time	288	with_outcome	full
click_on	C5	in_room	LEFT	in_phase	TRN1	at_time	319	with_outcome	full
click_on	C5	in_room	LEFT	in_phase	TRN1	at_time	338	with_outcome	full
click_on	C5	in_room	LEFT	in_phase	TRN1	at_time	366	with_outcome	full
phase_clicks	4	on_loc	C5	in_room	LEFT	in_phase	TRN1
click_on	C6	in_room	LEFT	in_phase	TRN1	at_time	285	with_outcome	full
click_on	C6	in_room	LEFT	in_phase	TRN1	at_time	317	with_outcome	empty
click_on	C6	in_room	LEFT	in_phase	TRN1	at_time	342	with_outcome	empty
phase_clicks	3	on_loc	C6	in_room	LEFT	in_phase	TRN1
click_on	C7	in_room	LEFT	in_phase	TRN1	at_time	282	with_outcome	empty
click_on	C7	in_room	LEFT	in_phase	TRN1	at_time	313	with_outcome	full
click_on	C7	in_room	LEFT	in_phase	TRN1	at_time	344	with_outcome	full
phase_clicks	3	on_loc	C7	in_room	LEFT	in_phase	TRN1
click_on	C8	in_room	LEFT	in_phase	TRN1	at_time	278	with_outcome	empty
click_on	C8	in_room	LEFT	in_phase	TRN1	at_time	309	with_outcome	empty
click_on	C8	in_room	LEFT	in_phase	TRN1	at_time	349	with_outcome	full
phase_clicks	3	on_loc	C8	in_room	LEFT	in_phase	TRN1
click_on	CENTER	in_room	LEFT	in_phase	TRN1	at_time	294	with_outcome	locked
phase_clicks	1	on_loc	CENTER	in_room	LEFT	in_phase	TRN1
phase_clicks	0	on_loc	C1	in_room	RIGHT	in_phase	TRN1
phase_clicks	0	on_loc	C2	in_room	RIGHT	in_phase	TRN1
phase_clicks	0	on_loc	C3	in_room	RIGHT	in_phase	TRN1
phase_clicks	0	on_loc	C4	in_room	RIGHT	in_phase	TRN1
phase_clicks	0	on_loc	C5	in_room	RIGHT	in_phase	TRN1
phase_clicks	0	on_loc	C6	in_room	RIGHT	in_phase	TRN1
phase_clicks	0	on_loc	C7	in_room	RIGHT	in_phase	TRN1
phase_clicks	0	on_loc	C8	in_room	RIGHT	in_phase	TRN1
phase_clicks	0	on_loc	CENTER	in_room	RIGHT	in_phase	TRN1
click_on	LEFT	in_room	CENTER	in_phase	TRN1	at_time	258	with_outcome	open
phase_clicks	1	on_loc	LEFT	in_room	CENTER	in_phase	TRN1
click_on	RIGHT	in_room	CENTER	in_phase	TRN1	at_time	256	with_outcome	locked
phase_clicks	1	on_loc	RIGHT	in_room	CENTER	in_phase	TRN1
phase_clicks	0	on_loc	CENTER	in_room	CENTER	in_phase	TRN1
partial_time_spent	5	in_room	CENTER	in_phase	TRN2
partial_time_spent	113	in_room	RIGHT	in_phase	TRN2
phase_clicks	0	on_loc	C1	in_room	LEFT	in_phase	TRN2
phase_clicks	0	on_loc	C2	in_room	LEFT	in_phase	TRN2
phase_clicks	0	on_loc	C3	in_room	LEFT	in_phase	TRN2
phase_clicks	0	on_loc	C4	in_room	LEFT	in_phase	TRN2
phase_clicks	0	on_loc	C5	in_room	LEFT	in_phase	TRN2
phase_clicks	0	on_loc	C6	in_room	LEFT	in_phase	TRN2
phase_clicks	0	on_loc	C7	in_room	LEFT	in_phase	TRN2
phase_clicks	0	on_loc	C8	in_room	LEFT	in_phase	TRN2
phase_clicks	0	on_loc	CENTER	in_room	LEFT	in_phase	TRN2
click_on	C1	in_room	RIGHT	in_phase	TRN2	at_time	388	with_outcome	empty
click_on	C1	in_room	RIGHT	in_phase	TRN2	at_time	392	with_outcome	empty
click_on	C1	in_room	RIGHT	in_phase	TRN2	at_time	424	with_outcome	empty
click_on	C1	in_room	RIGHT	in_phase	TRN2	at_time	454	with_outcome	empty
click_on	C1	in_room	RIGHT	in_phase	TRN2	at_time	483	with_outcome	empty
phase_clicks	5	on_loc	C1	in_room	RIGHT	in_phase	TRN2
click_on	C2	in_room	RIGHT	in_phase	TRN2	at_time	396	with_outcome	empty
click_on	C2	in_room	RIGHT	in_phase	TRN2	at_time	427	with_outcome	empty
click_on	C2	in_room	RIGHT	in_phase	TRN2	at_time	459	with_outcome	empty
click_on	C2	in_room	RIGHT	in_phase	TRN2	at_time	487	with_outcome	empty
phase_clicks	4	on_loc	C2	in_room	RIGHT	in_phase	TRN2
click_on	C3	in_room	RIGHT	in_phase	TRN2	at_time	399	with_outcome	empty
click_on	C3	in_room	RIGHT	in_phase	TRN2	at_time	430	with_outcome	empty
click_on	C3	in_room	RIGHT	in_phase	TRN2	at_time	462	with_outcome	empty
click_on	C3	in_room	RIGHT	in_phase	TRN2	at_time	490	with_outcome	empty
phase_clicks	4	on_loc	C3	in_room	RIGHT	in_phase	TRN2
click_on	C4	in_room	RIGHT	in_phase	TRN2	at_time	403	with_outcome	empty
click_on	C4	in_room	RIGHT	in_phase	TRN2	at_time	433	with_outcome	empty
click_on	C4	in_room	RIGHT	in_phase	TRN2	at_time	466	with_outcome	full
click_on	C4	in_room	RIGHT	in_phase	TRN2	at_time	493	with_outcome	empty
phase_clicks	4	on_loc	C4	in_room	RIGHT	in_phase	TRN2
click_on	C5	in_room	RIGHT	in_phase	TRN2	at_time	420	with_outcome	empty
click_on	C5	in_room	RIGHT	in_phase	TRN2	at_time	447	with_outcome	full
click_on	C5	in_room	RIGHT	in_phase	TRN2	at_time	451	with_outcome	empty
click_on	C5	in_room	RIGHT	in_phase	TRN2	at_time	479	with_outcome	empty
phase_clicks	4	on_loc	C5	in_room	RIGHT	in_phase	TRN2
click_on	C6	in_room	RIGHT	in_phase	TRN2	at_time	417	with_outcome	empty
click_on	C6	in_room	RIGHT	in_phase	TRN2	at_time	444	with_outcome	empty
click_on	C6	in_room	RIGHT	in_phase	TRN2	at_time	477	with_outcome	empty
phase_clicks	3	on_loc	C6	in_room	RIGHT	in_phase	TRN2
click_on	C7	in_room	RIGHT	in_phase	TRN2	at_time	414	with_outcome	empty
click_on	C7	in_room	RIGHT	in_phase	TRN2	at_time	441	with_outcome	empty
click_on	C7	in_room	RIGHT	in_phase	TRN2	at_time	473	with_outcome	empty
phase_clicks	3	on_loc	C7	in_room	RIGHT	in_phase	TRN2
click_on	C8	in_room	RIGHT	in_phase	TRN2	at_time	406	with_outcome	full
click_on	C8	in_room	RIGHT	in_phase	TRN2	at_time	410	with_outcome	empty
click_on	C8	in_room	RIGHT	in_phase	TRN2	at_time	437	with_outcome	empty
click_on	C8	in_room	RIGHT	in_phase	TRN2	at_time	469	with_outcome	empty
click_on	C8	in_room	RIGHT	in_phase	TRN2	at_time	497	with_outcome	full
phase_clicks	5	on_loc	C8	in_room	RIGHT	in_phase	TRN2
phase_clicks	0	on_loc	CENTER	in_room	RIGHT	in_phase	TRN2
phase_clicks	0	on_loc	LEFT	in_room	CENTER	in_phase	TRN2
click_on	RIGHT	in_room	CENTER	in_phase	TRN2	at_time	383	with_outcome	open
phase_clicks	1	on_loc	RIGHT	in_room	CENTER	in_phase	TRN2
phase_clicks	0	on_loc	CENTER	in_room	CENTER	in_phase	TRN2
partial_time_spent	5	in_room	CENTER	in_phase	TST
partial_time_spent	56	in_room	RIGHT	in_phase	TST
partial_time_spent	4	in_room	CENTER	in_phase	TST
partial_time_spent	59	in_room	LEFT	in_phase	TST
partial_time_spent	113	in_room	CENTER	in_phase	TST
click_on	C1	in_room	LEFT	in_phase	TST	at_time	578	with_outcome	empty
click_on	C1	in_room	LEFT	in_phase	TST	at_time	606	with_outcome	empty
phase_clicks	2	on_loc	C1	in_room	LEFT	in_phase	TST
click_on	C2	in_room	LEFT	in_phase	TST	at_time	582	with_outcome	empty
click_on	C2	in_room	LEFT	in_phase	TST	at_time	609	with_outcome	empty
phase_clicks	2	on_loc	C2	in_room	LEFT	in_phase	TST
click_on	C3	in_room	LEFT	in_phase	TST	at_time	584	with_outcome	empty
click_on	C3	in_room	LEFT	in_phase	TST	at_time	612	with_outcome	empty
phase_clicks	2	on_loc	C3	in_room	LEFT	in_phase	TST
click_on	C4	in_room	LEFT	in_phase	TST	at_time	589	with_outcome	empty
click_on	C4	in_room	LEFT	in_phase	TST	at_time	616	with_outcome	empty
phase_clicks	2	on_loc	C4	in_room	LEFT	in_phase	TST
click_on	C5	in_room	LEFT	in_phase	TST	at_time	602	with_outcome	empty
click_on	C5	in_room	LEFT	in_phase	TST	at_time	627	with_outcome	empty
phase_clicks	2	on_loc	C5	in_room	LEFT	in_phase	TST
click_on	C6	in_room	LEFT	in_phase	TST	at_time	600	with_outcome	empty
phase_clicks	1	on_loc	C6	in_room	LEFT	in_phase	TST
click_on	C7	in_room	LEFT	in_phase	TST	at_time	596	with_outcome	empty
click_on	C7	in_room	LEFT	in_phase	TST	at_time	623	with_outcome	empty
phase_clicks	2	on_loc	C7	in_room	LEFT	in_phase	TST
click_on	C8	in_room	LEFT	in_phase	TST	at_time	592	with_outcome	empty
click_on	C8	in_room	LEFT	in_phase	TST	at_time	619	with_outcome	empty
phase_clicks	2	on_loc	C8	in_room	LEFT	in_phase	TST
click_on	CENTER	in_room	LEFT	in_phase	TST	at_time	632	with_outcome	open
phase_clicks	1	on_loc	CENTER	in_room	LEFT	in_phase	TST
final_click_count	7	on_loc	C1	in_room	LEFT
final_click_count	7	on_loc	C2	in_room	LEFT
final_click_count	7	on_loc	C3	in_room	LEFT
final_click_count	7	on_loc	C4	in_room	LEFT
final_click_count	7	on_loc	C5	in_room	LEFT
final_click_count	5	on_loc	C6	in_room	LEFT
final_click_count	6	on_loc	C7	in_room	LEFT
final_click_count	6	on_loc	C8	in_room	LEFT
final_click_count	3	on_loc	CENTER	in_room	LEFT
click_on	C1	in_room	RIGHT	in_phase	TST	at_time	519	with_outcome	full
click_on	C1	in_room	RIGHT	in_phase	TST	at_time	548	with_outcome	empty
phase_clicks	2	on_loc	C1	in_room	RIGHT	in_phase	TST
click_on	C2	in_room	RIGHT	in_phase	TST	at_time	523	with_outcome	empty
click_on	C2	in_room	RIGHT	in_phase	TST	at_time	551	with_outcome	empty
phase_clicks	2	on_loc	C2	in_room	RIGHT	in_phase	TST
click_on	C3	in_room	RIGHT	in_phase	TST	at_time	526	with_outcome	empty
click_on	C3	in_room	RIGHT	in_phase	TST	at_time	554	with_outcome	empty
phase_clicks	2	on_loc	C3	in_room	RIGHT	in_phase	TST
click_on	C4	in_room	RIGHT	in_phase	TST	at_time	529	with_outcome	empty
click_on	C4	in_room	RIGHT	in_phase	TST	at_time	558	with_outcome	empty
phase_clicks	2	on_loc	C4	in_room	RIGHT	in_phase	TST
click_on	C5	in_room	RIGHT	in_phase	TST	at_time	544	with_outcome	empty
phase_clicks	1	on_loc	C5	in_room	RIGHT	in_phase	TST
click_on	C6	in_room	RIGHT	in_phase	TST	at_time	540	with_outcome	empty
phase_clicks	1	on_loc	C6	in_room	RIGHT	in_phase	TST
click_on	C7	in_room	RIGHT	in_phase	TST	at_time	537	with_outcome	empty
click_on	C7	in_room	RIGHT	in_phase	TST	at_time	565	with_outcome	empty
phase_clicks	2	on_loc	C7	in_room	RIGHT	in_phase	TST
click_on	C8	in_room	RIGHT	in_phase	TST	at_time	533	with_outcome	empty
click_on	C8	in_room	RIGHT	in_phase	TST	at_time	561	with_outcome	empty
phase_clicks	2	on_loc	C8	in_room	RIGHT	in_phase	TST
click_on	CENTER	in_room	RIGHT	in_phase	TST	at_time	569	with_outcome	open
phase_clicks	1	on_loc	CENTER	in_room	RIGHT	in_phase	TST
final_click_count	8	on_loc	C1	in_room	RIGHT
final_click_count	7	on_loc	C2	in_room	RIGHT
final_click_count	7	on_loc	C3	in_room	RIGHT
final_click_count	7	on_loc	C4	in_room	RIGHT
final_click_count	6	on_loc	C5	in_room	RIGHT
final_click_count	5	on_loc	C6	in_room	RIGHT
final_click_count	6	on_loc	C7	in_room	RIGHT
final_click_count	8	on_loc	C8	in_room	RIGHT
final_click_count	3	on_loc	CENTER	in_room	RIGHT
click_on	LEFT	in_room	CENTER	in_phase	TST	at_time	573	with_outcome	open
phase_clicks	1	on_loc	LEFT	in_room	CENTER	in_phase	TST
click_on	RIGHT	in_room	CENTER	in_phase	TST	at_time	512	with_outcome	open
phase_clicks	1	on_loc	RIGHT	in_room	CENTER	in_phase	TST
phase_clicks	0	on_loc	CENTER	in_room	CENTER	in_phase	TST
final_click_count	3	on_loc	LEFT	in_room	CENTER
final_click_count	5	on_loc	RIGHT	in_room	CENTER
final_click_count	1	on_loc	CENTER	in_room	CENTER
final_score	27
tot_time_spent	167.0	in_room	CENTER	in_phase	PRE
tot_time_spent	0.0	in_room	INSIDE	in_phase	PRE
tot_time_spent	37.0	in_room	RIGHT	in_phase	PRE
tot_time_spent	32.0	in_room	LEFT	in_phase	PRE
tot_time_spent	122.0	in_room	CENTER	in_phase	TST
tot_time_spent	0.0	in_room	INSIDE	in_phase	TST
tot_time_spent	56.0	in_room	RIGHT	in_phase	TST
tot_time_spent	59.0	in_room	LEFT	in_phase	TST
