# Supplementary material for: Intolerance of uncertainty and conditioned place preference in opioid addiction
Source: PeerJ. 2018 May 21;6:e4775. doi: 10.7717/peerj.4775 (PMC5967368; doi:10.7717/peerj.4775)
Supplement: Supplemental Information 1 — Contains raw data files from the conditioned place preference task for each participant. [file peerj-06-4775-s001.zip › Radell et al. opioid cpp task data files/patients/fox3_RPA2016-33.txt]

fox_version	3
subject	RPA2016-33
experimenter	BF
condition	THREE	room1 (left), room2 (right), low reward first
HI_REWARD_MIN	0
TRN2_START_CNT	6
HI_REWARD_MAX	80
HI_REWARD_INC_FREQ	4000
TRN1_START_CNT	4
CNT_INC_FREQ	60
HI_REWARD_INC_AMNT	10
END_GAME_CNT	12
LOW_REWARD_MAX	5
LOW_REWARD_INC_AMNT	1
LOW_REWARD_MIN	0
LOW_REWARD_INC_FREQ	4000
TST_START_CNT	8

partial_time_spent	7	in_room	CENTER	in_phase	PRE
partial_time_spent	65	in_room	LEFT	in_phase	PRE
partial_time_spent	5	in_room	CENTER	in_phase	PRE
partial_time_spent	128	in_room	RIGHT	in_phase	PRE
partial_time_spent	5	in_room	CENTER	in_phase	PRE
partial_time_spent	26	in_room	LEFT	in_phase	PRE
high_reward_room	LEFT
click_on	C1	in_room	LEFT	in_phase	PRE	at_time	25	with_outcome	empty
phase_clicks	1	on_loc	C1	in_room	LEFT	in_phase	PRE
click_on	C2	in_room	LEFT	in_phase	PRE	at_time	14	with_outcome	empty
phase_clicks	1	on_loc	C2	in_room	LEFT	in_phase	PRE
click_on	C3	in_room	LEFT	in_phase	PRE	at_time	41	with_outcome	empty
click_on	C3	in_room	LEFT	in_phase	PRE	at_time	227	with_outcome	empty
phase_clicks	2	on_loc	C3	in_room	LEFT	in_phase	PRE
click_on	C4	in_room	LEFT	in_phase	PRE	at_time	37	with_outcome	empty
click_on	C4	in_room	LEFT	in_phase	PRE	at_time	222	with_outcome	empty
phase_clicks	2	on_loc	C4	in_room	LEFT	in_phase	PRE
click_on	C5	in_room	LEFT	in_phase	PRE	at_time	58	with_outcome	empty
phase_clicks	1	on_loc	C5	in_room	LEFT	in_phase	PRE
click_on	C6	in_room	LEFT	in_phase	PRE	at_time	22	with_outcome	empty
click_on	C6	in_room	LEFT	in_phase	PRE	at_time	54	with_outcome	empty
click_on	C6	in_room	LEFT	in_phase	PRE	at_time	237	with_outcome	empty
phase_clicks	3	on_loc	C6	in_room	LEFT	in_phase	PRE
click_on	C7	in_room	LEFT	in_phase	PRE	at_time	49	with_outcome	empty
click_on	C7	in_room	LEFT	in_phase	PRE	at_time	232	with_outcome	empty
phase_clicks	2	on_loc	C7	in_room	LEFT	in_phase	PRE
click_on	C8	in_room	LEFT	in_phase	PRE	at_time	30	with_outcome	empty
click_on	C8	in_room	LEFT	in_phase	PRE	at_time	217	with_outcome	empty
phase_clicks	2	on_loc	C8	in_room	LEFT	in_phase	PRE
click_on	CENTER	in_room	LEFT	in_phase	PRE	at_time	71	with_outcome	open
phase_clicks	1	on_loc	CENTER	in_room	LEFT	in_phase	PRE
click_on	C1	in_room	RIGHT	in_phase	PRE	at_time	86	with_outcome	empty
click_on	C1	in_room	RIGHT	in_phase	PRE	at_time	123	with_outcome	full
click_on	C1	in_room	RIGHT	in_phase	PRE	at_time	156	with_outcome	empty
phase_clicks	3	on_loc	C1	in_room	RIGHT	in_phase	PRE
click_on	C2	in_room	RIGHT	in_phase	PRE	at_time	91	with_outcome	empty
click_on	C2	in_room	RIGHT	in_phase	PRE	at_time	128	with_outcome	empty
phase_clicks	2	on_loc	C2	in_room	RIGHT	in_phase	PRE
click_on	C3	in_room	RIGHT	in_phase	PRE	at_time	116	with_outcome	empty
click_on	C3	in_room	RIGHT	in_phase	PRE	at_time	188	with_outcome	empty
phase_clicks	2	on_loc	C3	in_room	RIGHT	in_phase	PRE
click_on	C4	in_room	RIGHT	in_phase	PRE	at_time	110	with_outcome	empty
click_on	C4	in_room	RIGHT	in_phase	PRE	at_time	161	with_outcome	empty
phase_clicks	2	on_loc	C4	in_room	RIGHT	in_phase	PRE
click_on	C5	in_room	RIGHT	in_phase	PRE	at_time	96	with_outcome	empty
click_on	C5	in_room	RIGHT	in_phase	PRE	at_time	138	with_outcome	empty
click_on	C5	in_room	RIGHT	in_phase	PRE	at_time	198	with_outcome	empty
phase_clicks	3	on_loc	C5	in_room	RIGHT	in_phase	PRE
click_on	C6	in_room	RIGHT	in_phase	PRE	at_time	134	with_outcome	empty
phase_clicks	1	on_loc	C6	in_room	RIGHT	in_phase	PRE
click_on	C7	in_room	RIGHT	in_phase	PRE	at_time	143	with_outcome	empty
click_on	C7	in_room	RIGHT	in_phase	PRE	at_time	174	with_outcome	full
phase_clicks	2	on_loc	C7	in_room	RIGHT	in_phase	PRE
click_on	C8	in_room	RIGHT	in_phase	PRE	at_time	104	with_outcome	empty
click_on	C8	in_room	RIGHT	in_phase	PRE	at_time	148	with_outcome	empty
click_on	C8	in_room	RIGHT	in_phase	PRE	at_time	167	with_outcome	empty
phase_clicks	3	on_loc	C8	in_room	RIGHT	in_phase	PRE
click_on	CENTER	in_room	RIGHT	in_phase	PRE	at_time	205	with_outcome	open
phase_clicks	1	on_loc	CENTER	in_room	RIGHT	in_phase	PRE
click_on	LEFT	in_room	CENTER	in_phase	PRE	at_time	5	with_outcome	open
click_on	LEFT	in_room	CENTER	in_phase	PRE	at_time	210	with_outcome	open
phase_clicks	2	on_loc	LEFT	in_room	CENTER	in_phase	PRE
click_on	RIGHT	in_room	CENTER	in_phase	PRE	at_time	76	with_outcome	open
phase_clicks	1	on_loc	RIGHT	in_room	CENTER	in_phase	PRE
phase_clicks	0	on_loc	CENTER	in_room	CENTER	in_phase	PRE
partial_time_spent	6	in_room	CENTER	in_phase	TRN1
partial_time_spent	112	in_room	RIGHT	in_phase	TRN1
phase_clicks	0	on_loc	C1	in_room	LEFT	in_phase	TRN1
phase_clicks	0	on_loc	C2	in_room	LEFT	in_phase	TRN1
phase_clicks	0	on_loc	C3	in_room	LEFT	in_phase	TRN1
phase_clicks	0	on_loc	C4	in_room	LEFT	in_phase	TRN1
phase_clicks	0	on_loc	C5	in_room	LEFT	in_phase	TRN1
phase_clicks	0	on_loc	C6	in_room	LEFT	in_phase	TRN1
phase_clicks	0	on_loc	C7	in_room	LEFT	in_phase	TRN1
phase_clicks	0	on_loc	C8	in_room	LEFT	in_phase	TRN1
phase_clicks	0	on_loc	CENTER	in_room	LEFT	in_phase	TRN1
click_on	C1	in_room	RIGHT	in_phase	TRN1	at_time	295	with_outcome	empty
click_on	C1	in_room	RIGHT	in_phase	TRN1	at_time	336	with_outcome	empty
phase_clicks	2	on_loc	C1	in_room	RIGHT	in_phase	TRN1
click_on	C2	in_room	RIGHT	in_phase	TRN1	at_time	286	with_outcome	empty
click_on	C2	in_room	RIGHT	in_phase	TRN1	at_time	331	with_outcome	empty
phase_clicks	2	on_loc	C2	in_room	RIGHT	in_phase	TRN1
click_on	C3	in_room	RIGHT	in_phase	TRN1	at_time	271	with_outcome	empty
click_on	C3	in_room	RIGHT	in_phase	TRN1	at_time	361	with_outcome	empty
phase_clicks	2	on_loc	C3	in_room	RIGHT	in_phase	TRN1
click_on	C4	in_room	RIGHT	in_phase	TRN1	at_time	266	with_outcome	empty
click_on	C4	in_room	RIGHT	in_phase	TRN1	at_time	307	with_outcome	empty
click_on	C4	in_room	RIGHT	in_phase	TRN1	at_time	343	with_outcome	empty
phase_clicks	3	on_loc	C4	in_room	RIGHT	in_phase	TRN1
click_on	C5	in_room	RIGHT	in_phase	TRN1	at_time	291	with_outcome	empty
click_on	C5	in_room	RIGHT	in_phase	TRN1	at_time	324	with_outcome	empty
phase_clicks	2	on_loc	C5	in_room	RIGHT	in_phase	TRN1
click_on	C6	in_room	RIGHT	in_phase	TRN1	at_time	281	with_outcome	full
click_on	C6	in_room	RIGHT	in_phase	TRN1	at_time	319	with_outcome	empty
click_on	C6	in_room	RIGHT	in_phase	TRN1	at_time	368	with_outcome	empty
phase_clicks	3	on_loc	C6	in_room	RIGHT	in_phase	TRN1
click_on	C7	in_room	RIGHT	in_phase	TRN1	at_time	276	with_outcome	empty
click_on	C7	in_room	RIGHT	in_phase	TRN1	at_time	311	with_outcome	empty
click_on	C7	in_room	RIGHT	in_phase	TRN1	at_time	355	with_outcome	empty
phase_clicks	3	on_loc	C7	in_room	RIGHT	in_phase	TRN1
click_on	C8	in_room	RIGHT	in_phase	TRN1	at_time	261	with_outcome	empty
click_on	C8	in_room	RIGHT	in_phase	TRN1	at_time	303	with_outcome	empty
click_on	C8	in_room	RIGHT	in_phase	TRN1	at_time	349	with_outcome	empty
phase_clicks	3	on_loc	C8	in_room	RIGHT	in_phase	TRN1
phase_clicks	0	on_loc	CENTER	in_room	RIGHT	in_phase	TRN1
phase_clicks	0	on_loc	LEFT	in_room	CENTER	in_phase	TRN1
click_on	RIGHT	in_room	CENTER	in_phase	TRN1	at_time	254	with_outcome	open
phase_clicks	1	on_loc	RIGHT	in_room	CENTER	in_phase	TRN1
phase_clicks	0	on_loc	CENTER	in_room	CENTER	in_phase	TRN1
partial_time_spent	6	in_room	CENTER	in_phase	TRN2
partial_time_spent	113	in_room	LEFT	in_phase	TRN2
click_on	C1	in_room	LEFT	in_phase	TRN2	at_time	424	with_outcome	full
phase_clicks	1	on_loc	C1	in_room	LEFT	in_phase	TRN2
click_on	C2	in_room	LEFT	in_phase	TRN2	at_time	420	with_outcome	full
click_on	C2	in_room	LEFT	in_phase	TRN2	at_time	471	with_outcome	full
phase_clicks	2	on_loc	C2	in_room	LEFT	in_phase	TRN2
click_on	C3	in_room	LEFT	in_phase	TRN2	at_time	404	with_outcome	empty
click_on	C3	in_room	LEFT	in_phase	TRN2	at_time	434	with_outcome	full
click_on	C3	in_room	LEFT	in_phase	TRN2	at_time	477	with_outcome	full
phase_clicks	3	on_loc	C3	in_room	LEFT	in_phase	TRN2
click_on	C4	in_room	LEFT	in_phase	TRN2	at_time	395	with_outcome	full
click_on	C4	in_room	LEFT	in_phase	TRN2	at_time	482	with_outcome	empty
phase_clicks	2	on_loc	C4	in_room	LEFT	in_phase	TRN2
click_on	C5	in_room	LEFT	in_phase	TRN2	at_time	410	with_outcome	full
click_on	C5	in_room	LEFT	in_phase	TRN2	at_time	462	with_outcome	full
phase_clicks	2	on_loc	C5	in_room	LEFT	in_phase	TRN2
click_on	C6	in_room	LEFT	in_phase	TRN2	at_time	415	with_outcome	full
click_on	C6	in_room	LEFT	in_phase	TRN2	at_time	456	with_outcome	full
phase_clicks	2	on_loc	C6	in_room	LEFT	in_phase	TRN2
click_on	C7	in_room	LEFT	in_phase	TRN2	at_time	400	with_outcome	empty
click_on	C7	in_room	LEFT	in_phase	TRN2	at_time	449	with_outcome	full
click_on	C7	in_room	LEFT	in_phase	TRN2	at_time	499	with_outcome	full
phase_clicks	3	on_loc	C7	in_room	LEFT	in_phase	TRN2
click_on	C8	in_room	LEFT	in_phase	TRN2	at_time	391	with_outcome	full
click_on	C8	in_room	LEFT	in_phase	TRN2	at_time	442	with_outcome	full
click_on	C8	in_room	LEFT	in_phase	TRN2	at_time	491	with_outcome	empty
phase_clicks	3	on_loc	C8	in_room	LEFT	in_phase	TRN2
phase_clicks	0	on_loc	CENTER	in_room	LEFT	in_phase	TRN2
phase_clicks	0	on_loc	C1	in_room	RIGHT	in_phase	TRN2
phase_clicks	0	on_loc	C2	in_room	RIGHT	in_phase	TRN2
phase_clicks	0	on_loc	C3	in_room	RIGHT	in_phase	TRN2
phase_clicks	0	on_loc	C4	in_room	RIGHT	in_phase	TRN2
phase_clicks	0	on_loc	C5	in_room	RIGHT	in_phase	TRN2
phase_clicks	0	on_loc	C6	in_room	RIGHT	in_phase	TRN2
phase_clicks	0	on_loc	C7	in_room	RIGHT	in_phase	TRN2
phase_clicks	0	on_loc	C8	in_room	RIGHT	in_phase	TRN2
phase_clicks	0	on_loc	CENTER	in_room	RIGHT	in_phase	TRN2
click_on	LEFT	in_room	CENTER	in_phase	TRN2	at_time	384	with_outcome	open
phase_clicks	1	on_loc	LEFT	in_room	CENTER	in_phase	TRN2
phase_clicks	0	on_loc	RIGHT	in_room	CENTER	in_phase	TRN2
phase_clicks	0	on_loc	CENTER	in_room	CENTER	in_phase	TRN2
partial_time_spent	6	in_room	CENTER	in_phase	TST
partial_time_spent	149	in_room	RIGHT	in_phase	TST
partial_time_spent	5	in_room	CENTER	in_phase	TST
partial_time_spent	77	in_room	LEFT	in_phase	TST
click_on	C1	in_room	LEFT	in_phase	TST	at_time	692	with_outcome	empty
phase_clicks	1	on_loc	C1	in_room	LEFT	in_phase	TST
click_on	C2	in_room	LEFT	in_phase	TST	at_time	704	with_outcome	empty
click_on	C2	in_room	LEFT	in_phase	TST	at_time	749	with_outcome	empty
phase_clicks	2	on_loc	C2	in_room	LEFT	in_phase	TST
click_on	C3	in_room	LEFT	in_phase	TST	at_time	687	with_outcome	empty
click_on	C3	in_room	LEFT	in_phase	TST	at_time	720	with_outcome	empty
click_on	C3	in_room	LEFT	in_phase	TST	at_time	745	with_outcome	empty
phase_clicks	3	on_loc	C3	in_room	LEFT	in_phase	TST
click_on	C4	in_room	LEFT	in_phase	TST	at_time	683	with_outcome	empty
click_on	C4	in_room	LEFT	in_phase	TST	at_time	713	with_outcome	empty
phase_clicks	2	on_loc	C4	in_room	LEFT	in_phase	TST
click_on	C5	in_room	LEFT	in_phase	TST	at_time	698	with_outcome	empty
click_on	C5	in_room	LEFT	in_phase	TST	at_time	731	with_outcome	empty
phase_clicks	2	on_loc	C5	in_room	LEFT	in_phase	TST
click_on	C6	in_room	LEFT	in_phase	TST	at_time	736	with_outcome	empty
phase_clicks	1	on_loc	C6	in_room	LEFT	in_phase	TST
click_on	C7	in_room	LEFT	in_phase	TST	at_time	679	with_outcome	empty
click_on	C7	in_room	LEFT	in_phase	TST	at_time	709	with_outcome	empty
click_on	C7	in_room	LEFT	in_phase	TST	at_time	740	with_outcome	empty
phase_clicks	3	on_loc	C7	in_room	LEFT	in_phase	TST
click_on	C8	in_room	LEFT	in_phase	TST	at_time	676	with_outcome	empty
click_on	C8	in_room	LEFT	in_phase	TST	at_time	726	with_outcome	empty
phase_clicks	2	on_loc	C8	in_room	LEFT	in_phase	TST
phase_clicks	0	on_loc	CENTER	in_room	LEFT	in_phase	TST
final_click_count	3	on_loc	C1	in_room	LEFT
final_click_count	5	on_loc	C2	in_room	LEFT
final_click_count	8	on_loc	C3	in_room	LEFT
final_click_count	6	on_loc	C4	in_room	LEFT
final_click_count	5	on_loc	C5	in_room	LEFT
final_click_count	6	on_loc	C6	in_room	LEFT
final_click_count	8	on_loc	C7	in_room	LEFT
final_click_count	7	on_loc	C8	in_room	LEFT
final_click_count	1	on_loc	CENTER	in_room	LEFT
click_on	C1	in_room	RIGHT	in_phase	TST	at_time	566	with_outcome	empty
click_on	C1	in_room	RIGHT	in_phase	TST	at_time	634	with_outcome	empty
click_on	C1	in_room	RIGHT	in_phase	TST	at_time	658	with_outcome	empty
phase_clicks	3	on_loc	C1	in_room	RIGHT	in_phase	TST
click_on	C2	in_room	RIGHT	in_phase	TST	at_time	532	with_outcome	empty
click_on	C2	in_room	RIGHT	in_phase	TST	at_time	599	with_outcome	empty
phase_clicks	2	on_loc	C2	in_room	RIGHT	in_phase	TST
click_on	C3	in_room	RIGHT	in_phase	TST	at_time	548	with_outcome	empty
click_on	C3	in_room	RIGHT	in_phase	TST	at_time	603	with_outcome	empty
click_on	C3	in_room	RIGHT	in_phase	TST	at_time	640	with_outcome	empty
phase_clicks	3	on_loc	C3	in_room	RIGHT	in_phase	TST
click_on	C4	in_room	RIGHT	in_phase	TST	at_time	544	with_outcome	empty
click_on	C4	in_room	RIGHT	in_phase	TST	at_time	574	with_outcome	empty
click_on	C4	in_room	RIGHT	in_phase	TST	at_time	616	with_outcome	empty
click_on	C4	in_room	RIGHT	in_phase	TST	at_time	652	with_outcome	empty
phase_clicks	4	on_loc	C4	in_room	RIGHT	in_phase	TST
click_on	C5	in_room	RIGHT	in_phase	TST	at_time	538	with_outcome	empty
click_on	C5	in_room	RIGHT	in_phase	TST	at_time	562	with_outcome	empty
click_on	C5	in_room	RIGHT	in_phase	TST	at_time	593	with_outcome	empty
click_on	C5	in_room	RIGHT	in_phase	TST	at_time	628	with_outcome	empty
phase_clicks	4	on_loc	C5	in_room	RIGHT	in_phase	TST
click_on	C6	in_room	RIGHT	in_phase	TST	at_time	558	with_outcome	empty
click_on	C6	in_room	RIGHT	in_phase	TST	at_time	588	with_outcome	empty
click_on	C6	in_room	RIGHT	in_phase	TST	at_time	622	with_outcome	empty
phase_clicks	3	on_loc	C6	in_room	RIGHT	in_phase	TST
click_on	C7	in_room	RIGHT	in_phase	TST	at_time	525	with_outcome	empty
click_on	C7	in_room	RIGHT	in_phase	TST	at_time	553	with_outcome	empty
click_on	C7	in_room	RIGHT	in_phase	TST	at_time	582	with_outcome	empty
click_on	C7	in_room	RIGHT	in_phase	TST	at_time	610	with_outcome	full
phase_clicks	4	on_loc	C7	in_room	RIGHT	in_phase	TST
click_on	C8	in_room	RIGHT	in_phase	TST	at_time	521	with_outcome	empty
click_on	C8	in_room	RIGHT	in_phase	TST	at_time	578	with_outcome	empty
click_on	C8	in_room	RIGHT	in_phase	TST	at_time	648	with_outcome	empty
phase_clicks	3	on_loc	C8	in_room	RIGHT	in_phase	TST
click_on	CENTER	in_room	RIGHT	in_phase	TST	at_time	664	with_outcome	open
phase_clicks	1	on_loc	CENTER	in_room	RIGHT	in_phase	TST
final_click_count	8	on_loc	C1	in_room	RIGHT
final_click_count	6	on_loc	C2	in_room	RIGHT
final_click_count	7	on_loc	C3	in_room	RIGHT
final_click_count	9	on_loc	C4	in_room	RIGHT
final_click_count	9	on_loc	C5	in_room	RIGHT
final_click_count	7	on_loc	C6	in_room	RIGHT
final_click_count	9	on_loc	C7	in_room	RIGHT
final_click_count	9	on_loc	C8	in_room	RIGHT
final_click_count	2	on_loc	CENTER	in_room	RIGHT
click_on	LEFT	in_room	CENTER	in_phase	TST	at_time	669	with_outcome	open
phase_clicks	1	on_loc	LEFT	in_room	CENTER	in_phase	TST
click_on	RIGHT	in_room	CENTER	in_phase	TST	at_time	514	with_outcome	open
phase_clicks	1	on_loc	RIGHT	in_room	CENTER	in_phase	TST
phase_clicks	0	on_loc	CENTER	in_room	CENTER	in_phase	TST
final_click_count	4	on_loc	LEFT	in_room	CENTER
final_click_count	3	on_loc	RIGHT	in_room	CENTER
final_click_count	1	on_loc	CENTER	in_room	CENTER
final_score	18
tot_time_spent	128.0	in_room	RIGHT	in_phase	PRE
tot_time_spent	0.0	in_room	INSIDE	in_phase	PRE
tot_time_spent	17.0	in_room	CENTER	in_phase	PRE
tot_time_spent	91.0	in_room	LEFT	in_phase	PRE
tot_time_spent	149.0	in_room	RIGHT	in_phase	TST
tot_time_spent	0.0	in_room	INSIDE	in_phase	TST
tot_time_spent	11.0	in_room	CENTER	in_phase	TST
tot_time_spent	77.0	in_room	LEFT	in_phase	TST
