# Supplementary material for: Intolerance of uncertainty and conditioned place preference in opioid addiction
Source: PeerJ. 2018 May 21;6:e4775. doi: 10.7717/peerj.4775 (PMC5967368; doi:10.7717/peerj.4775)
Supplement: Supplemental Information 1 — Contains raw data files from the conditioned place preference task for each participant. [file peerj-06-4775-s001.zip › Radell et al. opioid cpp task data files/patients/fox3_RPA2016-34.txt]

fox_version	3
subject	RPA2016-34
experimenter	DP
condition	ONE	room1 (left), room2 (right), high reward first
HI_REWARD_INC_FREQ	4000
HI_REWARD_MIN	0
TST_START_CNT	8
END_GAME_CNT	12
TRN2_START_CNT	6
TRN1_START_CNT	4
HI_REWARD_MAX	80
LOW_REWARD_INC_FREQ	4000
CNT_INC_FREQ	60
LOW_REWARD_INC_AMNT	1
LOW_REWARD_MIN	0
LOW_REWARD_MAX	5
HI_REWARD_INC_AMNT	10

partial_time_spent	15	in_room	CENTER	in_phase	PRE
partial_time_spent	224	in_room	LEFT	in_phase	PRE
high_reward_room	RIGHT
click_on	C1	in_room	LEFT	in_phase	PRE	at_time	135	with_outcome	empty
click_on	C1	in_room	LEFT	in_phase	PRE	at_time	180	with_outcome	empty
click_on	C1	in_room	LEFT	in_phase	PRE	at_time	211	with_outcome	empty
phase_clicks	3	on_loc	C1	in_room	LEFT	in_phase	PRE
click_on	C2	in_room	LEFT	in_phase	PRE	at_time	52	with_outcome	empty
click_on	C2	in_room	LEFT	in_phase	PRE	at_time	177	with_outcome	empty
click_on	C2	in_room	LEFT	in_phase	PRE	at_time	207	with_outcome	empty
phase_clicks	3	on_loc	C2	in_room	LEFT	in_phase	PRE
click_on	C3	in_room	LEFT	in_phase	PRE	at_time	172	with_outcome	empty
click_on	C3	in_room	LEFT	in_phase	PRE	at_time	203	with_outcome	empty
click_on	C3	in_room	LEFT	in_phase	PRE	at_time	236	with_outcome	empty
phase_clicks	3	on_loc	C3	in_room	LEFT	in_phase	PRE
click_on	C4	in_room	LEFT	in_phase	PRE	at_time	40	with_outcome	empty
click_on	C4	in_room	LEFT	in_phase	PRE	at_time	87	with_outcome	empty
click_on	C4	in_room	LEFT	in_phase	PRE	at_time	123	with_outcome	empty
click_on	C4	in_room	LEFT	in_phase	PRE	at_time	166	with_outcome	full
click_on	C4	in_room	LEFT	in_phase	PRE	at_time	199	with_outcome	empty
click_on	C4	in_room	LEFT	in_phase	PRE	at_time	232	with_outcome	empty
phase_clicks	6	on_loc	C4	in_room	LEFT	in_phase	PRE
click_on	C5	in_room	LEFT	in_phase	PRE	at_time	61	with_outcome	empty
click_on	C5	in_room	LEFT	in_phase	PRE	at_time	143	with_outcome	empty
click_on	C5	in_room	LEFT	in_phase	PRE	at_time	184	with_outcome	empty
click_on	C5	in_room	LEFT	in_phase	PRE	at_time	215	with_outcome	empty
phase_clicks	4	on_loc	C5	in_room	LEFT	in_phase	PRE
click_on	C6	in_room	LEFT	in_phase	PRE	at_time	24	with_outcome	empty
click_on	C6	in_room	LEFT	in_phase	PRE	at_time	70	with_outcome	empty
click_on	C6	in_room	LEFT	in_phase	PRE	at_time	149	with_outcome	empty
click_on	C6	in_room	LEFT	in_phase	PRE	at_time	188	with_outcome	empty
click_on	C6	in_room	LEFT	in_phase	PRE	at_time	219	with_outcome	empty
phase_clicks	5	on_loc	C6	in_room	LEFT	in_phase	PRE
click_on	C7	in_room	LEFT	in_phase	PRE	at_time	76	with_outcome	empty
click_on	C7	in_room	LEFT	in_phase	PRE	at_time	110	with_outcome	empty
click_on	C7	in_room	LEFT	in_phase	PRE	at_time	154	with_outcome	full
click_on	C7	in_room	LEFT	in_phase	PRE	at_time	191	with_outcome	empty
click_on	C7	in_room	LEFT	in_phase	PRE	at_time	223	with_outcome	empty
phase_clicks	5	on_loc	C7	in_room	LEFT	in_phase	PRE
click_on	C8	in_room	LEFT	in_phase	PRE	at_time	33	with_outcome	empty
click_on	C8	in_room	LEFT	in_phase	PRE	at_time	81	with_outcome	empty
click_on	C8	in_room	LEFT	in_phase	PRE	at_time	116	with_outcome	empty
click_on	C8	in_room	LEFT	in_phase	PRE	at_time	160	with_outcome	empty
click_on	C8	in_room	LEFT	in_phase	PRE	at_time	195	with_outcome	empty
click_on	C8	in_room	LEFT	in_phase	PRE	at_time	227	with_outcome	empty
phase_clicks	6	on_loc	C8	in_room	LEFT	in_phase	PRE
phase_clicks	0	on_loc	CENTER	in_room	LEFT	in_phase	PRE
phase_clicks	0	on_loc	C1	in_room	RIGHT	in_phase	PRE
phase_clicks	0	on_loc	C2	in_room	RIGHT	in_phase	PRE
phase_clicks	0	on_loc	C3	in_room	RIGHT	in_phase	PRE
phase_clicks	0	on_loc	C4	in_room	RIGHT	in_phase	PRE
phase_clicks	0	on_loc	C5	in_room	RIGHT	in_phase	PRE
phase_clicks	0	on_loc	C6	in_room	RIGHT	in_phase	PRE
phase_clicks	0	on_loc	C7	in_room	RIGHT	in_phase	PRE
phase_clicks	0	on_loc	C8	in_room	RIGHT	in_phase	PRE
phase_clicks	0	on_loc	CENTER	in_room	RIGHT	in_phase	PRE
click_on	LEFT	in_room	CENTER	in_phase	PRE	at_time	11	with_outcome	open
phase_clicks	1	on_loc	LEFT	in_room	CENTER	in_phase	PRE
phase_clicks	0	on_loc	RIGHT	in_room	CENTER	in_phase	PRE
phase_clicks	0	on_loc	CENTER	in_room	CENTER	in_phase	PRE
partial_time_spent	27	in_room	CENTER	in_phase	TRN1
partial_time_spent	91	in_room	RIGHT	in_phase	TRN1
phase_clicks	0	on_loc	C1	in_room	LEFT	in_phase	TRN1
phase_clicks	0	on_loc	C2	in_room	LEFT	in_phase	TRN1
phase_clicks	0	on_loc	C3	in_room	LEFT	in_phase	TRN1
phase_clicks	0	on_loc	C4	in_room	LEFT	in_phase	TRN1
phase_clicks	0	on_loc	C5	in_room	LEFT	in_phase	TRN1
phase_clicks	0	on_loc	C6	in_room	LEFT	in_phase	TRN1
phase_clicks	0	on_loc	C7	in_room	LEFT	in_phase	TRN1
phase_clicks	0	on_loc	C8	in_room	LEFT	in_phase	TRN1
phase_clicks	0	on_loc	CENTER	in_room	LEFT	in_phase	TRN1
phase_clicks	0	on_loc	C1	in_room	RIGHT	in_phase	TRN1
click_on	C2	in_room	RIGHT	in_phase	TRN1	at_time	293	with_outcome	full
click_on	C2	in_room	RIGHT	in_phase	TRN1	at_time	335	with_outcome	full
phase_clicks	2	on_loc	C2	in_room	RIGHT	in_phase	TRN1
click_on	C3	in_room	RIGHT	in_phase	TRN1	at_time	298	with_outcome	full
click_on	C3	in_room	RIGHT	in_phase	TRN1	at_time	340	with_outcome	empty
phase_clicks	2	on_loc	C3	in_room	RIGHT	in_phase	TRN1
click_on	C4	in_room	RIGHT	in_phase	TRN1	at_time	345	with_outcome	empty
phase_clicks	1	on_loc	C4	in_room	RIGHT	in_phase	TRN1
click_on	C5	in_room	RIGHT	in_phase	TRN1	at_time	285	with_outcome	full
click_on	C5	in_room	RIGHT	in_phase	TRN1	at_time	324	with_outcome	full
click_on	C5	in_room	RIGHT	in_phase	TRN1	at_time	369	with_outcome	empty
phase_clicks	3	on_loc	C5	in_room	RIGHT	in_phase	TRN1
click_on	C6	in_room	RIGHT	in_phase	TRN1	at_time	320	with_outcome	full
click_on	C6	in_room	RIGHT	in_phase	TRN1	at_time	363	with_outcome	full
phase_clicks	2	on_loc	C6	in_room	RIGHT	in_phase	TRN1
click_on	C7	in_room	RIGHT	in_phase	TRN1	at_time	309	with_outcome	full
click_on	C7	in_room	RIGHT	in_phase	TRN1	at_time	356	with_outcome	full
phase_clicks	2	on_loc	C7	in_room	RIGHT	in_phase	TRN1
click_on	C8	in_room	RIGHT	in_phase	TRN1	at_time	303	with_outcome	full
click_on	C8	in_room	RIGHT	in_phase	TRN1	at_time	351	with_outcome	full
phase_clicks	2	on_loc	C8	in_room	RIGHT	in_phase	TRN1
phase_clicks	0	on_loc	CENTER	in_room	RIGHT	in_phase	TRN1
click_on	LEFT	in_room	CENTER	in_phase	TRN1	at_time	254	with_outcome	locked
click_on	LEFT	in_room	CENTER	in_phase	TRN1	at_time	268	with_outcome	locked
phase_clicks	2	on_loc	LEFT	in_room	CENTER	in_phase	TRN1
click_on	RIGHT	in_room	CENTER	in_phase	TRN1	at_time	274	with_outcome	open
phase_clicks	1	on_loc	RIGHT	in_room	CENTER	in_phase	TRN1
phase_clicks	0	on_loc	CENTER	in_room	CENTER	in_phase	TRN1
partial_time_spent	9	in_room	CENTER	in_phase	TRN2
partial_time_spent	109	in_room	LEFT	in_phase	TRN2
click_on	C1	in_room	LEFT	in_phase	TRN2	at_time	417	with_outcome	empty
click_on	C1	in_room	LEFT	in_phase	TRN2	at_time	469	with_outcome	empty
click_on	C1	in_room	LEFT	in_phase	TRN2	at_time	488	with_outcome	empty
phase_clicks	3	on_loc	C1	in_room	LEFT	in_phase	TRN2
click_on	C2	in_room	LEFT	in_phase	TRN2	at_time	412	with_outcome	empty
click_on	C2	in_room	LEFT	in_phase	TRN2	at_time	455	with_outcome	empty
click_on	C2	in_room	LEFT	in_phase	TRN2	at_time	492	with_outcome	empty
phase_clicks	3	on_loc	C2	in_room	LEFT	in_phase	TRN2
click_on	C3	in_room	LEFT	in_phase	TRN2	at_time	408	with_outcome	empty
click_on	C3	in_room	LEFT	in_phase	TRN2	at_time	444	with_outcome	empty
click_on	C3	in_room	LEFT	in_phase	TRN2	at_time	478	with_outcome	empty
phase_clicks	3	on_loc	C3	in_room	LEFT	in_phase	TRN2
click_on	C4	in_room	LEFT	in_phase	TRN2	at_time	403	with_outcome	empty
click_on	C4	in_room	LEFT	in_phase	TRN2	at_time	440	with_outcome	empty
click_on	C4	in_room	LEFT	in_phase	TRN2	at_time	473	with_outcome	empty
phase_clicks	3	on_loc	C4	in_room	LEFT	in_phase	TRN2
click_on	C5	in_room	LEFT	in_phase	TRN2	at_time	421	with_outcome	empty
click_on	C5	in_room	LEFT	in_phase	TRN2	at_time	460	with_outcome	empty
click_on	C5	in_room	LEFT	in_phase	TRN2	at_time	484	with_outcome	empty
phase_clicks	3	on_loc	C5	in_room	LEFT	in_phase	TRN2
click_on	C6	in_room	LEFT	in_phase	TRN2	at_time	426	with_outcome	empty
click_on	C6	in_room	LEFT	in_phase	TRN2	at_time	464	with_outcome	empty
phase_clicks	2	on_loc	C6	in_room	LEFT	in_phase	TRN2
click_on	C7	in_room	LEFT	in_phase	TRN2	at_time	430	with_outcome	empty
click_on	C7	in_room	LEFT	in_phase	TRN2	at_time	449	with_outcome	empty
click_on	C7	in_room	LEFT	in_phase	TRN2	at_time	497	with_outcome	full
phase_clicks	3	on_loc	C7	in_room	LEFT	in_phase	TRN2
click_on	C8	in_room	LEFT	in_phase	TRN2	at_time	399	with_outcome	empty
click_on	C8	in_room	LEFT	in_phase	TRN2	at_time	435	with_outcome	empty
phase_clicks	2	on_loc	C8	in_room	LEFT	in_phase	TRN2
phase_clicks	0	on_loc	CENTER	in_room	LEFT	in_phase	TRN2
phase_clicks	0	on_loc	C1	in_room	RIGHT	in_phase	TRN2
phase_clicks	0	on_loc	C2	in_room	RIGHT	in_phase	TRN2
phase_clicks	0	on_loc	C3	in_room	RIGHT	in_phase	TRN2
phase_clicks	0	on_loc	C4	in_room	RIGHT	in_phase	TRN2
phase_clicks	0	on_loc	C5	in_room	RIGHT	in_phase	TRN2
phase_clicks	0	on_loc	C6	in_room	RIGHT	in_phase	TRN2
phase_clicks	0	on_loc	C7	in_room	RIGHT	in_phase	TRN2
phase_clicks	0	on_loc	C8	in_room	RIGHT	in_phase	TRN2
phase_clicks	0	on_loc	CENTER	in_room	RIGHT	in_phase	TRN2
click_on	LEFT	in_room	CENTER	in_phase	TRN2	at_time	386	with_outcome	open
phase_clicks	1	on_loc	LEFT	in_room	CENTER	in_phase	TRN2
phase_clicks	0	on_loc	RIGHT	in_room	CENTER	in_phase	TRN2
phase_clicks	0	on_loc	CENTER	in_room	CENTER	in_phase	TRN2
partial_time_spent	11	in_room	CENTER	in_phase	TST
partial_time_spent	97	in_room	LEFT	in_phase	TST
partial_time_spent	10	in_room	CENTER	in_phase	TST
partial_time_spent	7	in_room	LEFT	in_phase	TST
partial_time_spent	7	in_room	CENTER	in_phase	TST
partial_time_spent	46	in_room	LEFT	in_phase	TST
partial_time_spent	6	in_room	CENTER	in_phase	TST
partial_time_spent	36	in_room	LEFT	in_phase	TST
partial_time_spent	5	in_room	CENTER	in_phase	TST
partial_time_spent	11	in_room	LEFT	in_phase	TST
click_on	C1	in_room	LEFT	in_phase	TST	at_time	539	with_outcome	empty
click_on	C1	in_room	LEFT	in_phase	TST	at_time	599	with_outcome	empty
click_on	C1	in_room	LEFT	in_phase	TST	at_time	682	with_outcome	empty
click_on	C1	in_room	LEFT	in_phase	TST	at_time	699	with_outcome	empty
click_on	C1	in_room	LEFT	in_phase	TST	at_time	740	with_outcome	empty
phase_clicks	5	on_loc	C1	in_room	LEFT	in_phase	TST
click_on	C2	in_room	LEFT	in_phase	TST	at_time	568	with_outcome	empty
click_on	C2	in_room	LEFT	in_phase	TST	at_time	593	with_outcome	empty
click_on	C2	in_room	LEFT	in_phase	TST	at_time	678	with_outcome	empty
click_on	C2	in_room	LEFT	in_phase	TST	at_time	703	with_outcome	empty
phase_clicks	4	on_loc	C2	in_room	LEFT	in_phase	TST
click_on	C3	in_room	LEFT	in_phase	TST	at_time	555	with_outcome	empty
click_on	C3	in_room	LEFT	in_phase	TST	at_time	589	with_outcome	empty
click_on	C3	in_room	LEFT	in_phase	TST	at_time	673	with_outcome	empty
click_on	C3	in_room	LEFT	in_phase	TST	at_time	706	with_outcome	empty
phase_clicks	4	on_loc	C3	in_room	LEFT	in_phase	TST
click_on	C4	in_room	LEFT	in_phase	TST	at_time	551	with_outcome	empty
click_on	C4	in_room	LEFT	in_phase	TST	at_time	584	with_outcome	empty
click_on	C4	in_room	LEFT	in_phase	TST	at_time	669	with_outcome	empty
click_on	C4	in_room	LEFT	in_phase	TST	at_time	710	with_outcome	empty
phase_clicks	4	on_loc	C4	in_room	LEFT	in_phase	TST
click_on	C5	in_room	LEFT	in_phase	TST	at_time	543	with_outcome	empty
click_on	C5	in_room	LEFT	in_phase	TST	at_time	575	with_outcome	empty
click_on	C5	in_room	LEFT	in_phase	TST	at_time	603	with_outcome	empty
click_on	C5	in_room	LEFT	in_phase	TST	at_time	649	with_outcome	empty
click_on	C5	in_room	LEFT	in_phase	TST	at_time	725	with_outcome	empty
click_on	C5	in_room	LEFT	in_phase	TST	at_time	746	with_outcome	empty
phase_clicks	6	on_loc	C5	in_room	LEFT	in_phase	TST
click_on	C6	in_room	LEFT	in_phase	TST	at_time	572	with_outcome	empty
click_on	C6	in_room	LEFT	in_phase	TST	at_time	607	with_outcome	empty
click_on	C6	in_room	LEFT	in_phase	TST	at_time	665	with_outcome	empty
click_on	C6	in_room	LEFT	in_phase	TST	at_time	722	with_outcome	empty
phase_clicks	4	on_loc	C6	in_room	LEFT	in_phase	TST
click_on	C7	in_room	LEFT	in_phase	TST	at_time	528	with_outcome	full
click_on	C7	in_room	LEFT	in_phase	TST	at_time	560	with_outcome	empty
click_on	C7	in_room	LEFT	in_phase	TST	at_time	611	with_outcome	empty
click_on	C7	in_room	LEFT	in_phase	TST	at_time	655	with_outcome	empty
click_on	C7	in_room	LEFT	in_phase	TST	at_time	718	with_outcome	empty
phase_clicks	5	on_loc	C7	in_room	LEFT	in_phase	TST
click_on	C8	in_room	LEFT	in_phase	TST	at_time	547	with_outcome	empty
click_on	C8	in_room	LEFT	in_phase	TST	at_time	580	with_outcome	empty
click_on	C8	in_room	LEFT	in_phase	TST	at_time	659	with_outcome	empty
click_on	C8	in_room	LEFT	in_phase	TST	at_time	714	with_outcome	empty
phase_clicks	4	on_loc	C8	in_room	LEFT	in_phase	TST
click_on	CENTER	in_room	LEFT	in_phase	TST	at_time	615	with_outcome	open
click_on	CENTER	in_room	LEFT	in_phase	TST	at_time	633	with_outcome	open
click_on	CENTER	in_room	LEFT	in_phase	TST	at_time	687	with_outcome	open
click_on	CENTER	in_room	LEFT	in_phase	TST	at_time	729	with_outcome	open
phase_clicks	4	on_loc	CENTER	in_room	LEFT	in_phase	TST
final_click_count	11	on_loc	C1	in_room	LEFT
final_click_count	10	on_loc	C2	in_room	LEFT
final_click_count	10	on_loc	C3	in_room	LEFT
final_click_count	13	on_loc	C4	in_room	LEFT
final_click_count	13	on_loc	C5	in_room	LEFT
final_click_count	11	on_loc	C6	in_room	LEFT
final_click_count	13	on_loc	C7	in_room	LEFT
final_click_count	12	on_loc	C8	in_room	LEFT
final_click_count	4	on_loc	CENTER	in_room	LEFT
phase_clicks	0	on_loc	C1	in_room	RIGHT	in_phase	TST
phase_clicks	0	on_loc	C2	in_room	RIGHT	in_phase	TST
phase_clicks	0	on_loc	C3	in_room	RIGHT	in_phase	TST
phase_clicks	0	on_loc	C4	in_room	RIGHT	in_phase	TST
phase_clicks	0	on_loc	C5	in_room	RIGHT	in_phase	TST
phase_clicks	0	on_loc	C6	in_room	RIGHT	in_phase	TST
phase_clicks	0	on_loc	C7	in_room	RIGHT	in_phase	TST
phase_clicks	0	on_loc	C8	in_room	RIGHT	in_phase	TST
phase_clicks	0	on_loc	CENTER	in_room	RIGHT	in_phase	TST
final_click_count	0	on_loc	C1	in_room	RIGHT
final_click_count	2	on_loc	C2	in_room	RIGHT
final_click_count	2	on_loc	C3	in_room	RIGHT
final_click_count	1	on_loc	C4	in_room	RIGHT
final_click_count	3	on_loc	C5	in_room	RIGHT
final_click_count	2	on_loc	C6	in_room	RIGHT
final_click_count	2	on_loc	C7	in_room	RIGHT
final_click_count	2	on_loc	C8	in_room	RIGHT
final_click_count	0	on_loc	CENTER	in_room	RIGHT
click_on	LEFT	in_room	CENTER	in_phase	TST	at_time	518	with_outcome	open
click_on	LEFT	in_room	CENTER	in_phase	TST	at_time	626	with_outcome	open
click_on	LEFT	in_room	CENTER	in_phase	TST	at_time	641	with_outcome	open
click_on	LEFT	in_room	CENTER	in_phase	TST	at_time	693	with_outcome	open
click_on	LEFT	in_room	CENTER	in_phase	TST	at_time	735	with_outcome	open
phase_clicks	5	on_loc	LEFT	in_room	CENTER	in_phase	TST
phase_clicks	0	on_loc	RIGHT	in_room	CENTER	in_phase	TST
phase_clicks	0	on_loc	CENTER	in_room	CENTER	in_phase	TST
final_click_count	9	on_loc	LEFT	in_room	CENTER
final_click_count	1	on_loc	RIGHT	in_room	CENTER
final_click_count	1	on_loc	CENTER	in_room	CENTER
final_score	15
tot_time_spent	15.0	in_room	CENTER	in_phase	PRE
tot_time_spent	0.0	in_room	RIGHT	in_phase	PRE
tot_time_spent	0.0	in_room	INSIDE	in_phase	PRE
tot_time_spent	224.0	in_room	LEFT	in_phase	PRE
tot_time_spent	39.0	in_room	CENTER	in_phase	TST
tot_time_spent	0.0	in_room	RIGHT	in_phase	TST
tot_time_spent	0.0	in_room	INSIDE	in_phase	TST
tot_time_spent	197.0	in_room	LEFT	in_phase	TST
