# Supplementary material for: Intolerance of uncertainty and conditioned place preference in opioid addiction
Source: PeerJ. 2018 May 21;6:e4775. doi: 10.7717/peerj.4775 (PMC5967368; doi:10.7717/peerj.4775)
Supplement: Supplemental Information 1 — Contains raw data files from the conditioned place preference task for each participant. [file peerj-06-4775-s001.zip › Radell et al. opioid cpp task data files/patients/fox3_RPA2016-35.txt]

fox_version	3
subject	RPA2016-35
experimenter	BF
condition	FOUR	room1 (right), room2 (left), low reward first
END_GAME_CNT	12
TRN2_START_CNT	6
TST_START_CNT	8
CNT_INC_FREQ	60
HI_REWARD_MIN	0
TRN1_START_CNT	4
LOW_REWARD_INC_AMNT	1
LOW_REWARD_INC_FREQ	4000
HI_REWARD_MAX	80
HI_REWARD_INC_FREQ	4000
HI_REWARD_INC_AMNT	10
LOW_REWARD_MIN	0
LOW_REWARD_MAX	5

partial_time_spent	7	in_room	CENTER	in_phase	PRE
partial_time_spent	66	in_room	RIGHT	in_phase	PRE
partial_time_spent	5	in_room	CENTER	in_phase	PRE
partial_time_spent	84	in_room	LEFT	in_phase	PRE
partial_time_spent	5	in_room	CENTER	in_phase	PRE
partial_time_spent	36	in_room	RIGHT	in_phase	PRE
partial_time_spent	6	in_room	CENTER	in_phase	PRE
partial_time_spent	27	in_room	LEFT	in_phase	PRE
high_reward_room	RIGHT
click_on	C1	in_room	LEFT	in_phase	PRE	at_time	81	with_outcome	empty
click_on	C1	in_room	LEFT	in_phase	PRE	at_time	133	with_outcome	empty
click_on	C1	in_room	LEFT	in_phase	PRE	at_time	215	with_outcome	empty
phase_clicks	3	on_loc	C1	in_room	LEFT	in_phase	PRE
click_on	C2	in_room	LEFT	in_phase	PRE	at_time	89	with_outcome	empty
click_on	C2	in_room	LEFT	in_phase	PRE	at_time	130	with_outcome	empty
click_on	C2	in_room	LEFT	in_phase	PRE	at_time	146	with_outcome	empty
phase_clicks	3	on_loc	C2	in_room	LEFT	in_phase	PRE
click_on	C3	in_room	LEFT	in_phase	PRE	at_time	99	with_outcome	empty
click_on	C3	in_room	LEFT	in_phase	PRE	at_time	126	with_outcome	empty
click_on	C3	in_room	LEFT	in_phase	PRE	at_time	231	with_outcome	empty
phase_clicks	3	on_loc	C3	in_room	LEFT	in_phase	PRE
click_on	C4	in_room	LEFT	in_phase	PRE	at_time	107	with_outcome	empty
click_on	C4	in_room	LEFT	in_phase	PRE	at_time	137	with_outcome	full
click_on	C4	in_room	LEFT	in_phase	PRE	at_time	227	with_outcome	empty
phase_clicks	3	on_loc	C4	in_room	LEFT	in_phase	PRE
click_on	C5	in_room	LEFT	in_phase	PRE	at_time	85	with_outcome	empty
click_on	C5	in_room	LEFT	in_phase	PRE	at_time	111	with_outcome	empty
click_on	C5	in_room	LEFT	in_phase	PRE	at_time	153	with_outcome	empty
click_on	C5	in_room	LEFT	in_phase	PRE	at_time	224	with_outcome	empty
phase_clicks	4	on_loc	C5	in_room	LEFT	in_phase	PRE
click_on	C6	in_room	LEFT	in_phase	PRE	at_time	93	with_outcome	empty
click_on	C6	in_room	LEFT	in_phase	PRE	at_time	115	with_outcome	empty
click_on	C6	in_room	LEFT	in_phase	PRE	at_time	150	with_outcome	empty
click_on	C6	in_room	LEFT	in_phase	PRE	at_time	239	with_outcome	empty
phase_clicks	4	on_loc	C6	in_room	LEFT	in_phase	PRE
click_on	C7	in_room	LEFT	in_phase	PRE	at_time	96	with_outcome	empty
click_on	C7	in_room	LEFT	in_phase	PRE	at_time	118	with_outcome	empty
click_on	C7	in_room	LEFT	in_phase	PRE	at_time	157	with_outcome	empty
click_on	C7	in_room	LEFT	in_phase	PRE	at_time	235	with_outcome	empty
phase_clicks	4	on_loc	C7	in_room	LEFT	in_phase	PRE
click_on	C8	in_room	LEFT	in_phase	PRE	at_time	103	with_outcome	empty
click_on	C8	in_room	LEFT	in_phase	PRE	at_time	122	with_outcome	empty
click_on	C8	in_room	LEFT	in_phase	PRE	at_time	141	with_outcome	empty
click_on	C8	in_room	LEFT	in_phase	PRE	at_time	220	with_outcome	empty
phase_clicks	4	on_loc	C8	in_room	LEFT	in_phase	PRE
click_on	CENTER	in_room	LEFT	in_phase	PRE	at_time	161	with_outcome	open
phase_clicks	1	on_loc	CENTER	in_room	LEFT	in_phase	PRE
click_on	C1	in_room	RIGHT	in_phase	PRE	at_time	11	with_outcome	empty
click_on	C1	in_room	RIGHT	in_phase	PRE	at_time	29	with_outcome	empty
click_on	C1	in_room	RIGHT	in_phase	PRE	at_time	63	with_outcome	empty
click_on	C1	in_room	RIGHT	in_phase	PRE	at_time	172	with_outcome	full
phase_clicks	4	on_loc	C1	in_room	RIGHT	in_phase	PRE
click_on	C2	in_room	RIGHT	in_phase	PRE	at_time	33	with_outcome	empty
click_on	C2	in_room	RIGHT	in_phase	PRE	at_time	67	with_outcome	empty
click_on	C2	in_room	RIGHT	in_phase	PRE	at_time	181	with_outcome	empty
phase_clicks	3	on_loc	C2	in_room	RIGHT	in_phase	PRE
click_on	C3	in_room	RIGHT	in_phase	PRE	at_time	36	with_outcome	empty
click_on	C3	in_room	RIGHT	in_phase	PRE	at_time	191	with_outcome	empty
phase_clicks	2	on_loc	C3	in_room	RIGHT	in_phase	PRE
click_on	C4	in_room	RIGHT	in_phase	PRE	at_time	40	with_outcome	empty
click_on	C4	in_room	RIGHT	in_phase	PRE	at_time	195	with_outcome	empty
phase_clicks	2	on_loc	C4	in_room	RIGHT	in_phase	PRE
click_on	C5	in_room	RIGHT	in_phase	PRE	at_time	45	with_outcome	empty
click_on	C5	in_room	RIGHT	in_phase	PRE	at_time	177	with_outcome	empty
phase_clicks	2	on_loc	C5	in_room	RIGHT	in_phase	PRE
click_on	C6	in_room	RIGHT	in_phase	PRE	at_time	24	with_outcome	empty
click_on	C6	in_room	RIGHT	in_phase	PRE	at_time	50	with_outcome	empty
click_on	C6	in_room	RIGHT	in_phase	PRE	at_time	184	with_outcome	empty
phase_clicks	3	on_loc	C6	in_room	RIGHT	in_phase	PRE
click_on	C7	in_room	RIGHT	in_phase	PRE	at_time	16	with_outcome	empty
click_on	C7	in_room	RIGHT	in_phase	PRE	at_time	53	with_outcome	empty
click_on	C7	in_room	RIGHT	in_phase	PRE	at_time	187	with_outcome	empty
phase_clicks	3	on_loc	C7	in_room	RIGHT	in_phase	PRE
click_on	C8	in_room	RIGHT	in_phase	PRE	at_time	20	with_outcome	empty
click_on	C8	in_room	RIGHT	in_phase	PRE	at_time	58	with_outcome	empty
click_on	C8	in_room	RIGHT	in_phase	PRE	at_time	199	with_outcome	empty
phase_clicks	3	on_loc	C8	in_room	RIGHT	in_phase	PRE
click_on	CENTER	in_room	RIGHT	in_phase	PRE	at_time	70	with_outcome	open
click_on	CENTER	in_room	RIGHT	in_phase	PRE	at_time	203	with_outcome	open
phase_clicks	2	on_loc	CENTER	in_room	RIGHT	in_phase	PRE
click_on	LEFT	in_room	CENTER	in_phase	PRE	at_time	76	with_outcome	open
click_on	LEFT	in_room	CENTER	in_phase	PRE	at_time	209	with_outcome	open
phase_clicks	2	on_loc	LEFT	in_room	CENTER	in_phase	PRE
click_on	RIGHT	in_room	CENTER	in_phase	PRE	at_time	4	with_outcome	open
click_on	RIGHT	in_room	CENTER	in_phase	PRE	at_time	167	with_outcome	open
phase_clicks	2	on_loc	RIGHT	in_room	CENTER	in_phase	PRE
phase_clicks	0	on_loc	CENTER	in_room	CENTER	in_phase	PRE
partial_time_spent	7	in_room	CENTER	in_phase	TRN1
partial_time_spent	111	in_room	LEFT	in_phase	TRN1
click_on	C1	in_room	LEFT	in_phase	TRN1	at_time	261	with_outcome	empty
click_on	C1	in_room	LEFT	in_phase	TRN1	at_time	330	with_outcome	empty
click_on	C1	in_room	LEFT	in_phase	TRN1	at_time	335	with_outcome	empty
phase_clicks	3	on_loc	C1	in_room	LEFT	in_phase	TRN1
click_on	C2	in_room	LEFT	in_phase	TRN1	at_time	281	with_outcome	empty
click_on	C2	in_room	LEFT	in_phase	TRN1	at_time	316	with_outcome	empty
click_on	C2	in_room	LEFT	in_phase	TRN1	at_time	357	with_outcome	empty
phase_clicks	3	on_loc	C2	in_room	LEFT	in_phase	TRN1
click_on	C3	in_room	LEFT	in_phase	TRN1	at_time	270	with_outcome	empty
click_on	C3	in_room	LEFT	in_phase	TRN1	at_time	304	with_outcome	empty
click_on	C3	in_room	LEFT	in_phase	TRN1	at_time	360	with_outcome	empty
phase_clicks	3	on_loc	C3	in_room	LEFT	in_phase	TRN1
click_on	C4	in_room	LEFT	in_phase	TRN1	at_time	289	with_outcome	empty
click_on	C4	in_room	LEFT	in_phase	TRN1	at_time	300	with_outcome	empty
click_on	C4	in_room	LEFT	in_phase	TRN1	at_time	325	with_outcome	empty
click_on	C4	in_room	LEFT	in_phase	TRN1	at_time	345	with_outcome	empty
phase_clicks	4	on_loc	C4	in_room	LEFT	in_phase	TRN1
click_on	C5	in_room	LEFT	in_phase	TRN1	at_time	274	with_outcome	full
click_on	C5	in_room	LEFT	in_phase	TRN1	at_time	293	with_outcome	empty
click_on	C5	in_room	LEFT	in_phase	TRN1	at_time	339	with_outcome	empty
phase_clicks	3	on_loc	C5	in_room	LEFT	in_phase	TRN1
click_on	C6	in_room	LEFT	in_phase	TRN1	at_time	278	with_outcome	empty
click_on	C6	in_room	LEFT	in_phase	TRN1	at_time	313	with_outcome	empty
click_on	C6	in_room	LEFT	in_phase	TRN1	at_time	354	with_outcome	empty
phase_clicks	3	on_loc	C6	in_room	LEFT	in_phase	TRN1
click_on	C7	in_room	LEFT	in_phase	TRN1	at_time	266	with_outcome	empty
click_on	C7	in_room	LEFT	in_phase	TRN1	at_time	309	with_outcome	empty
click_on	C7	in_room	LEFT	in_phase	TRN1	at_time	349	with_outcome	empty
phase_clicks	3	on_loc	C7	in_room	LEFT	in_phase	TRN1
click_on	C8	in_room	LEFT	in_phase	TRN1	at_time	285	with_outcome	empty
click_on	C8	in_room	LEFT	in_phase	TRN1	at_time	297	with_outcome	empty
click_on	C8	in_room	LEFT	in_phase	TRN1	at_time	321	with_outcome	empty
click_on	C8	in_room	LEFT	in_phase	TRN1	at_time	364	with_outcome	empty
click_on	C8	in_room	LEFT	in_phase	TRN1	at_time	368	with_outcome	empty
phase_clicks	5	on_loc	C8	in_room	LEFT	in_phase	TRN1
phase_clicks	0	on_loc	CENTER	in_room	LEFT	in_phase	TRN1
phase_clicks	0	on_loc	C1	in_room	RIGHT	in_phase	TRN1
phase_clicks	0	on_loc	C2	in_room	RIGHT	in_phase	TRN1
phase_clicks	0	on_loc	C3	in_room	RIGHT	in_phase	TRN1
phase_clicks	0	on_loc	C4	in_room	RIGHT	in_phase	TRN1
phase_clicks	0	on_loc	C5	in_room	RIGHT	in_phase	TRN1
phase_clicks	0	on_loc	C6	in_room	RIGHT	in_phase	TRN1
phase_clicks	0	on_loc	C7	in_room	RIGHT	in_phase	TRN1
phase_clicks	0	on_loc	C8	in_room	RIGHT	in_phase	TRN1
phase_clicks	0	on_loc	CENTER	in_room	RIGHT	in_phase	TRN1
click_on	LEFT	in_room	CENTER	in_phase	TRN1	at_time	255	with_outcome	open
phase_clicks	1	on_loc	LEFT	in_room	CENTER	in_phase	TRN1
phase_clicks	0	on_loc	RIGHT	in_room	CENTER	in_phase	TRN1
phase_clicks	0	on_loc	CENTER	in_room	CENTER	in_phase	TRN1
partial_time_spent	6	in_room	CENTER	in_phase	TRN2
partial_time_spent	112	in_room	RIGHT	in_phase	TRN2
phase_clicks	0	on_loc	C1	in_room	LEFT	in_phase	TRN2
phase_clicks	0	on_loc	C2	in_room	LEFT	in_phase	TRN2
phase_clicks	0	on_loc	C3	in_room	LEFT	in_phase	TRN2
phase_clicks	0	on_loc	C4	in_room	LEFT	in_phase	TRN2
phase_clicks	0	on_loc	C5	in_room	LEFT	in_phase	TRN2
phase_clicks	0	on_loc	C6	in_room	LEFT	in_phase	TRN2
phase_clicks	0	on_loc	C7	in_room	LEFT	in_phase	TRN2
phase_clicks	0	on_loc	C8	in_room	LEFT	in_phase	TRN2
phase_clicks	0	on_loc	CENTER	in_room	LEFT	in_phase	TRN2
click_on	C1	in_room	RIGHT	in_phase	TRN2	at_time	469	with_outcome	full
phase_clicks	1	on_loc	C1	in_room	RIGHT	in_phase	TRN2
click_on	C2	in_room	RIGHT	in_phase	TRN2	at_time	409	with_outcome	full
click_on	C2	in_room	RIGHT	in_phase	TRN2	at_time	436	with_outcome	full
click_on	C2	in_room	RIGHT	in_phase	TRN2	at_time	481	with_outcome	full
phase_clicks	3	on_loc	C2	in_room	RIGHT	in_phase	TRN2
click_on	C3	in_room	RIGHT	in_phase	TRN2	at_time	404	with_outcome	full
click_on	C3	in_room	RIGHT	in_phase	TRN2	at_time	447	with_outcome	full
click_on	C3	in_room	RIGHT	in_phase	TRN2	at_time	495	with_outcome	full
phase_clicks	3	on_loc	C3	in_room	RIGHT	in_phase	TRN2
click_on	C4	in_room	RIGHT	in_phase	TRN2	at_time	394	with_outcome	empty
click_on	C4	in_room	RIGHT	in_phase	TRN2	at_time	443	with_outcome	full
click_on	C4	in_room	RIGHT	in_phase	TRN2	at_time	473	with_outcome	full
phase_clicks	3	on_loc	C4	in_room	RIGHT	in_phase	TRN2
click_on	C5	in_room	RIGHT	in_phase	TRN2	at_time	390	with_outcome	full
click_on	C5	in_room	RIGHT	in_phase	TRN2	at_time	414	with_outcome	full
click_on	C5	in_room	RIGHT	in_phase	TRN2	at_time	432	with_outcome	full
click_on	C5	in_room	RIGHT	in_phase	TRN2	at_time	440	with_outcome	empty
click_on	C5	in_room	RIGHT	in_phase	TRN2	at_time	465	with_outcome	full
phase_clicks	5	on_loc	C5	in_room	RIGHT	in_phase	TRN2
click_on	C6	in_room	RIGHT	in_phase	TRN2	at_time	477	with_outcome	full
phase_clicks	1	on_loc	C6	in_room	RIGHT	in_phase	TRN2
click_on	C7	in_room	RIGHT	in_phase	TRN2	at_time	419	with_outcome	full
click_on	C7	in_room	RIGHT	in_phase	TRN2	at_time	424	with_outcome	empty
click_on	C7	in_room	RIGHT	in_phase	TRN2	at_time	452	with_outcome	full
click_on	C7	in_room	RIGHT	in_phase	TRN2	at_time	456	with_outcome	empty
click_on	C7	in_room	RIGHT	in_phase	TRN2	at_time	486	with_outcome	full
click_on	C7	in_room	RIGHT	in_phase	TRN2	at_time	491	with_outcome	empty
phase_clicks	6	on_loc	C7	in_room	RIGHT	in_phase	TRN2
click_on	C8	in_room	RIGHT	in_phase	TRN2	at_time	398	with_outcome	full
click_on	C8	in_room	RIGHT	in_phase	TRN2	at_time	428	with_outcome	empty
click_on	C8	in_room	RIGHT	in_phase	TRN2	at_time	460	with_outcome	full
phase_clicks	3	on_loc	C8	in_room	RIGHT	in_phase	TRN2
phase_clicks	0	on_loc	CENTER	in_room	RIGHT	in_phase	TRN2
phase_clicks	0	on_loc	LEFT	in_room	CENTER	in_phase	TRN2
click_on	RIGHT	in_room	CENTER	in_phase	TRN2	at_time	384	with_outcome	open
phase_clicks	1	on_loc	RIGHT	in_room	CENTER	in_phase	TRN2
phase_clicks	0	on_loc	CENTER	in_room	CENTER	in_phase	TRN2
partial_time_spent	6	in_room	CENTER	in_phase	TST
partial_time_spent	51	in_room	RIGHT	in_phase	TST
partial_time_spent	6	in_room	CENTER	in_phase	TST
partial_time_spent	119	in_room	LEFT	in_phase	TST
partial_time_spent	6	in_room	CENTER	in_phase	TST
partial_time_spent	48	in_room	RIGHT	in_phase	TST
click_on	C1	in_room	LEFT	in_phase	TST	at_time	577	with_outcome	full
click_on	C1	in_room	LEFT	in_phase	TST	at_time	613	with_outcome	empty
click_on	C1	in_room	LEFT	in_phase	TST	at_time	641	with_outcome	full
click_on	C1	in_room	LEFT	in_phase	TST	at_time	686	with_outcome	empty
phase_clicks	4	on_loc	C1	in_room	LEFT	in_phase	TST
click_on	C2	in_room	LEFT	in_phase	TST	at_time	589	with_outcome	empty
click_on	C2	in_room	LEFT	in_phase	TST	at_time	638	with_outcome	empty
click_on	C2	in_room	LEFT	in_phase	TST	at_time	678	with_outcome	empty
phase_clicks	3	on_loc	C2	in_room	LEFT	in_phase	TST
click_on	C3	in_room	LEFT	in_phase	TST	at_time	597	with_outcome	empty
click_on	C3	in_room	LEFT	in_phase	TST	at_time	630	with_outcome	empty
click_on	C3	in_room	LEFT	in_phase	TST	at_time	669	with_outcome	empty
phase_clicks	3	on_loc	C3	in_room	LEFT	in_phase	TST
click_on	C4	in_room	LEFT	in_phase	TST	at_time	605	with_outcome	empty
click_on	C4	in_room	LEFT	in_phase	TST	at_time	621	with_outcome	empty
phase_clicks	2	on_loc	C4	in_room	LEFT	in_phase	TST
click_on	C5	in_room	LEFT	in_phase	TST	at_time	582	with_outcome	empty
click_on	C5	in_room	LEFT	in_phase	TST	at_time	610	with_outcome	empty
click_on	C5	in_room	LEFT	in_phase	TST	at_time	646	with_outcome	empty
click_on	C5	in_room	LEFT	in_phase	TST	at_time	682	with_outcome	empty
phase_clicks	4	on_loc	C5	in_room	LEFT	in_phase	TST
click_on	C6	in_room	LEFT	in_phase	TST	at_time	585	with_outcome	empty
click_on	C6	in_room	LEFT	in_phase	TST	at_time	634	with_outcome	empty
click_on	C6	in_room	LEFT	in_phase	TST	at_time	650	with_outcome	empty
phase_clicks	3	on_loc	C6	in_room	LEFT	in_phase	TST
click_on	C7	in_room	LEFT	in_phase	TST	at_time	593	with_outcome	full
click_on	C7	in_room	LEFT	in_phase	TST	at_time	627	with_outcome	empty
click_on	C7	in_room	LEFT	in_phase	TST	at_time	655	with_outcome	empty
phase_clicks	3	on_loc	C7	in_room	LEFT	in_phase	TST
click_on	C8	in_room	LEFT	in_phase	TST	at_time	601	with_outcome	empty
click_on	C8	in_room	LEFT	in_phase	TST	at_time	617	with_outcome	full
click_on	C8	in_room	LEFT	in_phase	TST	at_time	659	with_outcome	empty
phase_clicks	3	on_loc	C8	in_room	LEFT	in_phase	TST
click_on	CENTER	in_room	LEFT	in_phase	TST	at_time	691	with_outcome	open
phase_clicks	1	on_loc	CENTER	in_room	LEFT	in_phase	TST
final_click_count	10	on_loc	C1	in_room	LEFT
final_click_count	9	on_loc	C2	in_room	LEFT
final_click_count	9	on_loc	C3	in_room	LEFT
final_click_count	9	on_loc	C4	in_room	LEFT
final_click_count	11	on_loc	C5	in_room	LEFT
final_click_count	10	on_loc	C6	in_room	LEFT
final_click_count	10	on_loc	C7	in_room	LEFT
final_click_count	12	on_loc	C8	in_room	LEFT
final_click_count	2	on_loc	CENTER	in_room	LEFT
click_on	C1	in_room	RIGHT	in_phase	TST	at_time	533	with_outcome	empty
click_on	C1	in_room	RIGHT	in_phase	TST	at_time	707	with_outcome	empty
click_on	C1	in_room	RIGHT	in_phase	TST	at_time	736	with_outcome	empty
phase_clicks	3	on_loc	C1	in_room	RIGHT	in_phase	TST
click_on	C2	in_room	RIGHT	in_phase	TST	at_time	524	with_outcome	empty
click_on	C2	in_room	RIGHT	in_phase	TST	at_time	550	with_outcome	empty
click_on	C2	in_room	RIGHT	in_phase	TST	at_time	732	with_outcome	full
click_on	C2	in_room	RIGHT	in_phase	TST	at_time	740	with_outcome	empty
phase_clicks	4	on_loc	C2	in_room	RIGHT	in_phase	TST
click_on	C3	in_room	RIGHT	in_phase	TST	at_time	546	with_outcome	empty
click_on	C3	in_room	RIGHT	in_phase	TST	at_time	724	with_outcome	empty
click_on	C3	in_room	RIGHT	in_phase	TST	at_time	749	with_outcome	empty
phase_clicks	3	on_loc	C3	in_room	RIGHT	in_phase	TST
click_on	C4	in_room	RIGHT	in_phase	TST	at_time	542	with_outcome	empty
click_on	C4	in_room	RIGHT	in_phase	TST	at_time	715	with_outcome	empty
phase_clicks	2	on_loc	C4	in_room	RIGHT	in_phase	TST
click_on	C5	in_room	RIGHT	in_phase	TST	at_time	529	with_outcome	empty
click_on	C5	in_room	RIGHT	in_phase	TST	at_time	704	with_outcome	empty
click_on	C5	in_room	RIGHT	in_phase	TST	at_time	743	with_outcome	empty
phase_clicks	3	on_loc	C5	in_room	RIGHT	in_phase	TST
click_on	C6	in_room	RIGHT	in_phase	TST	at_time	520	with_outcome	empty
click_on	C6	in_room	RIGHT	in_phase	TST	at_time	553	with_outcome	empty
click_on	C6	in_room	RIGHT	in_phase	TST	at_time	729	with_outcome	empty
phase_clicks	3	on_loc	C6	in_room	RIGHT	in_phase	TST
click_on	C7	in_room	RIGHT	in_phase	TST	at_time	557	with_outcome	empty
click_on	C7	in_room	RIGHT	in_phase	TST	at_time	561	with_outcome	empty
click_on	C7	in_room	RIGHT	in_phase	TST	at_time	720	with_outcome	empty
phase_clicks	3	on_loc	C7	in_room	RIGHT	in_phase	TST
click_on	C8	in_room	RIGHT	in_phase	TST	at_time	538	with_outcome	empty
click_on	C8	in_room	RIGHT	in_phase	TST	at_time	711	with_outcome	empty
phase_clicks	2	on_loc	C8	in_room	RIGHT	in_phase	TST
click_on	CENTER	in_room	RIGHT	in_phase	TST	at_time	565	with_outcome	open
phase_clicks	1	on_loc	CENTER	in_room	RIGHT	in_phase	TST
final_click_count	8	on_loc	C1	in_room	RIGHT
final_click_count	10	on_loc	C2	in_room	RIGHT
final_click_count	8	on_loc	C3	in_room	RIGHT
final_click_count	7	on_loc	C4	in_room	RIGHT
final_click_count	10	on_loc	C5	in_room	RIGHT
final_click_count	7	on_loc	C6	in_room	RIGHT
final_click_count	12	on_loc	C7	in_room	RIGHT
final_click_count	8	on_loc	C8	in_room	RIGHT
final_click_count	3	on_loc	CENTER	in_room	RIGHT
click_on	LEFT	in_room	CENTER	in_phase	TST	at_time	571	with_outcome	open
phase_clicks	1	on_loc	LEFT	in_room	CENTER	in_phase	TST
click_on	RIGHT	in_room	CENTER	in_phase	TST	at_time	514	with_outcome	open
click_on	RIGHT	in_room	CENTER	in_phase	TST	at_time	698	with_outcome	open
phase_clicks	2	on_loc	RIGHT	in_room	CENTER	in_phase	TST
phase_clicks	0	on_loc	CENTER	in_room	CENTER	in_phase	TST
final_click_count	4	on_loc	LEFT	in_room	CENTER
final_click_count	5	on_loc	RIGHT	in_room	CENTER
final_click_count	1	on_loc	CENTER	in_room	CENTER
final_score	27
tot_time_spent	111.0	in_room	LEFT	in_phase	PRE
tot_time_spent	102.0	in_room	RIGHT	in_phase	PRE
tot_time_spent	23.0	in_room	CENTER	in_phase	PRE
tot_time_spent	0.0	in_room	INSIDE	in_phase	PRE
tot_time_spent	119.0	in_room	LEFT	in_phase	TST
tot_time_spent	99.0	in_room	RIGHT	in_phase	TST
tot_time_spent	18.0	in_room	CENTER	in_phase	TST
tot_time_spent	0.0	in_room	INSIDE	in_phase	TST
