# Supplementary material for: Intolerance of uncertainty and conditioned place preference in opioid addiction
Source: PeerJ. 2018 May 21;6:e4775. doi: 10.7717/peerj.4775 (PMC5967368; doi:10.7717/peerj.4775)
Supplement: Supplemental Information 1 — Contains raw data files from the conditioned place preference task for each participant. [file peerj-06-4775-s001.zip › Radell et al. opioid cpp task data files/patients/fox3_RPA2016-36.txt]

fox_version	3
subject	RPA2016-36
experimenter	DP
condition	TWO	room1 (right), room2 (left), high reward first
LOW_REWARD_MIN	0
CNT_INC_FREQ	60
TRN2_START_CNT	6
LOW_REWARD_INC_FREQ	4000
HI_REWARD_MAX	80
HI_REWARD_INC_FREQ	4000
LOW_REWARD_INC_AMNT	1
HI_REWARD_INC_AMNT	10
HI_REWARD_MIN	0
TST_START_CNT	8
LOW_REWARD_MAX	5
TRN1_START_CNT	4
END_GAME_CNT	12

partial_time_spent	8	in_room	CENTER	in_phase	PRE
partial_time_spent	80	in_room	RIGHT	in_phase	PRE
partial_time_spent	6	in_room	CENTER	in_phase	PRE
partial_time_spent	82	in_room	LEFT	in_phase	PRE
partial_time_spent	7	in_room	CENTER	in_phase	PRE
partial_time_spent	46	in_room	RIGHT	in_phase	PRE
partial_time_spent	7	in_room	CENTER	in_phase	PRE
high_reward_room	LEFT
click_on	C1	in_room	LEFT	in_phase	PRE	at_time	120	with_outcome	empty
click_on	C1	in_room	LEFT	in_phase	PRE	at_time	146	with_outcome	empty
phase_clicks	2	on_loc	C1	in_room	LEFT	in_phase	PRE
click_on	C2	in_room	LEFT	in_phase	PRE	at_time	115	with_outcome	full
click_on	C2	in_room	LEFT	in_phase	PRE	at_time	151	with_outcome	empty
phase_clicks	2	on_loc	C2	in_room	LEFT	in_phase	PRE
click_on	C3	in_room	LEFT	in_phase	PRE	at_time	110	with_outcome	empty
click_on	C3	in_room	LEFT	in_phase	PRE	at_time	155	with_outcome	empty
phase_clicks	2	on_loc	C3	in_room	LEFT	in_phase	PRE
click_on	C4	in_room	LEFT	in_phase	PRE	at_time	131	with_outcome	empty
click_on	C4	in_room	LEFT	in_phase	PRE	at_time	159	with_outcome	empty
phase_clicks	2	on_loc	C4	in_room	LEFT	in_phase	PRE
click_on	C5	in_room	LEFT	in_phase	PRE	at_time	136	with_outcome	empty
phase_clicks	1	on_loc	C5	in_room	LEFT	in_phase	PRE
click_on	C6	in_room	LEFT	in_phase	PRE	at_time	100	with_outcome	empty
phase_clicks	1	on_loc	C6	in_room	LEFT	in_phase	PRE
click_on	C7	in_room	LEFT	in_phase	PRE	at_time	105	with_outcome	empty
phase_clicks	1	on_loc	C7	in_room	LEFT	in_phase	PRE
click_on	C8	in_room	LEFT	in_phase	PRE	at_time	125	with_outcome	empty
click_on	C8	in_room	LEFT	in_phase	PRE	at_time	164	with_outcome	full
phase_clicks	2	on_loc	C8	in_room	LEFT	in_phase	PRE
click_on	CENTER	in_room	LEFT	in_phase	PRE	at_time	174	with_outcome	open
phase_clicks	1	on_loc	CENTER	in_room	LEFT	in_phase	PRE
click_on	C1	in_room	RIGHT	in_phase	PRE	at_time	53	with_outcome	empty
click_on	C1	in_room	RIGHT	in_phase	PRE	at_time	189	with_outcome	empty
phase_clicks	2	on_loc	C1	in_room	RIGHT	in_phase	PRE
click_on	C2	in_room	RIGHT	in_phase	PRE	at_time	34	with_outcome	empty
click_on	C2	in_room	RIGHT	in_phase	PRE	at_time	75	with_outcome	empty
click_on	C2	in_room	RIGHT	in_phase	PRE	at_time	203	with_outcome	empty
phase_clicks	3	on_loc	C2	in_room	RIGHT	in_phase	PRE
click_on	C3	in_room	RIGHT	in_phase	PRE	at_time	80	with_outcome	empty
click_on	C3	in_room	RIGHT	in_phase	PRE	at_time	207	with_outcome	empty
phase_clicks	2	on_loc	C3	in_room	RIGHT	in_phase	PRE
click_on	C4	in_room	RIGHT	in_phase	PRE	at_time	16	with_outcome	empty
click_on	C4	in_room	RIGHT	in_phase	PRE	at_time	59	with_outcome	empty
click_on	C4	in_room	RIGHT	in_phase	PRE	at_time	211	with_outcome	empty
phase_clicks	3	on_loc	C4	in_room	RIGHT	in_phase	PRE
click_on	C5	in_room	RIGHT	in_phase	PRE	at_time	40	with_outcome	empty
click_on	C5	in_room	RIGHT	in_phase	PRE	at_time	194	with_outcome	empty
phase_clicks	2	on_loc	C5	in_room	RIGHT	in_phase	PRE
click_on	C6	in_room	RIGHT	in_phase	PRE	at_time	46	with_outcome	empty
click_on	C6	in_room	RIGHT	in_phase	PRE	at_time	199	with_outcome	empty
phase_clicks	2	on_loc	C6	in_room	RIGHT	in_phase	PRE
click_on	C7	in_room	RIGHT	in_phase	PRE	at_time	26	with_outcome	empty
click_on	C7	in_room	RIGHT	in_phase	PRE	at_time	217	with_outcome	empty
phase_clicks	2	on_loc	C7	in_room	RIGHT	in_phase	PRE
click_on	C8	in_room	RIGHT	in_phase	PRE	at_time	68	with_outcome	empty
click_on	C8	in_room	RIGHT	in_phase	PRE	at_time	222	with_outcome	empty
phase_clicks	2	on_loc	C8	in_room	RIGHT	in_phase	PRE
click_on	CENTER	in_room	RIGHT	in_phase	PRE	at_time	85	with_outcome	open
click_on	CENTER	in_room	RIGHT	in_phase	PRE	at_time	229	with_outcome	open
phase_clicks	2	on_loc	CENTER	in_room	RIGHT	in_phase	PRE
click_on	LEFT	in_room	CENTER	in_phase	PRE	at_time	92	with_outcome	open
phase_clicks	1	on_loc	LEFT	in_room	CENTER	in_phase	PRE
click_on	RIGHT	in_room	CENTER	in_phase	PRE	at_time	5	with_outcome	open
click_on	RIGHT	in_room	CENTER	in_phase	PRE	at_time	182	with_outcome	open
phase_clicks	2	on_loc	RIGHT	in_room	CENTER	in_phase	PRE
phase_clicks	0	on_loc	CENTER	in_room	CENTER	in_phase	PRE
partial_time_spent	9	in_room	CENTER	in_phase	TRN1
partial_time_spent	110	in_room	LEFT	in_phase	TRN1
click_on	C1	in_room	LEFT	in_phase	TRN1	at_time	264	with_outcome	full
click_on	C1	in_room	LEFT	in_phase	TRN1	at_time	325	with_outcome	full
click_on	C1	in_room	LEFT	in_phase	TRN1	at_time	360	with_outcome	empty
phase_clicks	3	on_loc	C1	in_room	LEFT	in_phase	TRN1
click_on	C2	in_room	LEFT	in_phase	TRN1	at_time	283	with_outcome	full
click_on	C2	in_room	LEFT	in_phase	TRN1	at_time	329	with_outcome	full
click_on	C2	in_room	LEFT	in_phase	TRN1	at_time	355	with_outcome	empty
phase_clicks	3	on_loc	C2	in_room	LEFT	in_phase	TRN1
click_on	C3	in_room	LEFT	in_phase	TRN1	at_time	288	with_outcome	full
click_on	C3	in_room	LEFT	in_phase	TRN1	at_time	351	with_outcome	full
phase_clicks	2	on_loc	C3	in_room	LEFT	in_phase	TRN1
click_on	C4	in_room	LEFT	in_phase	TRN1	at_time	303	with_outcome	full
click_on	C4	in_room	LEFT	in_phase	TRN1	at_time	346	with_outcome	full
phase_clicks	2	on_loc	C4	in_room	LEFT	in_phase	TRN1
click_on	C5	in_room	LEFT	in_phase	TRN1	at_time	278	with_outcome	full
click_on	C5	in_room	LEFT	in_phase	TRN1	at_time	319	with_outcome	empty
click_on	C5	in_room	LEFT	in_phase	TRN1	at_time	369	with_outcome	full
phase_clicks	3	on_loc	C5	in_room	LEFT	in_phase	TRN1
click_on	C6	in_room	LEFT	in_phase	TRN1	at_time	270	with_outcome	full
click_on	C6	in_room	LEFT	in_phase	TRN1	at_time	333	with_outcome	full
phase_clicks	2	on_loc	C6	in_room	LEFT	in_phase	TRN1
click_on	C7	in_room	LEFT	in_phase	TRN1	at_time	293	with_outcome	empty
click_on	C7	in_room	LEFT	in_phase	TRN1	at_time	338	with_outcome	empty
phase_clicks	2	on_loc	C7	in_room	LEFT	in_phase	TRN1
click_on	C8	in_room	LEFT	in_phase	TRN1	at_time	298	with_outcome	full
click_on	C8	in_room	LEFT	in_phase	TRN1	at_time	342	with_outcome	full
phase_clicks	2	on_loc	C8	in_room	LEFT	in_phase	TRN1
click_on	CENTER	in_room	LEFT	in_phase	TRN1	at_time	309	with_outcome	locked
click_on	CENTER	in_room	LEFT	in_phase	TRN1	at_time	317	with_outcome	locked
click_on	CENTER	in_room	LEFT	in_phase	TRN1	at_time	365	with_outcome	locked
phase_clicks	3	on_loc	CENTER	in_room	LEFT	in_phase	TRN1
phase_clicks	0	on_loc	C1	in_room	RIGHT	in_phase	TRN1
phase_clicks	0	on_loc	C2	in_room	RIGHT	in_phase	TRN1
phase_clicks	0	on_loc	C3	in_room	RIGHT	in_phase	TRN1
phase_clicks	0	on_loc	C4	in_room	RIGHT	in_phase	TRN1
phase_clicks	0	on_loc	C5	in_room	RIGHT	in_phase	TRN1
phase_clicks	0	on_loc	C6	in_room	RIGHT	in_phase	TRN1
phase_clicks	0	on_loc	C7	in_room	RIGHT	in_phase	TRN1
phase_clicks	0	on_loc	C8	in_room	RIGHT	in_phase	TRN1
phase_clicks	0	on_loc	CENTER	in_room	RIGHT	in_phase	TRN1
click_on	LEFT	in_room	CENTER	in_phase	TRN1	at_time	256	with_outcome	open
phase_clicks	1	on_loc	LEFT	in_room	CENTER	in_phase	TRN1
phase_clicks	0	on_loc	RIGHT	in_room	CENTER	in_phase	TRN1
phase_clicks	0	on_loc	CENTER	in_room	CENTER	in_phase	TRN1
partial_time_spent	10	in_room	CENTER	in_phase	TRN2
partial_time_spent	108	in_room	RIGHT	in_phase	TRN2
phase_clicks	0	on_loc	C1	in_room	LEFT	in_phase	TRN2
phase_clicks	0	on_loc	C2	in_room	LEFT	in_phase	TRN2
phase_clicks	0	on_loc	C3	in_room	LEFT	in_phase	TRN2
phase_clicks	0	on_loc	C4	in_room	LEFT	in_phase	TRN2
phase_clicks	0	on_loc	C5	in_room	LEFT	in_phase	TRN2
phase_clicks	0	on_loc	C6	in_room	LEFT	in_phase	TRN2
phase_clicks	0	on_loc	C7	in_room	LEFT	in_phase	TRN2
phase_clicks	0	on_loc	C8	in_room	LEFT	in_phase	TRN2
phase_clicks	0	on_loc	CENTER	in_room	LEFT	in_phase	TRN2
click_on	C1	in_room	RIGHT	in_phase	TRN2	at_time	395	with_outcome	empty
click_on	C1	in_room	RIGHT	in_phase	TRN2	at_time	430	with_outcome	empty
click_on	C1	in_room	RIGHT	in_phase	TRN2	at_time	470	with_outcome	empty
phase_clicks	3	on_loc	C1	in_room	RIGHT	in_phase	TRN2
click_on	C2	in_room	RIGHT	in_phase	TRN2	at_time	400	with_outcome	empty
click_on	C2	in_room	RIGHT	in_phase	TRN2	at_time	433	with_outcome	empty
click_on	C2	in_room	RIGHT	in_phase	TRN2	at_time	474	with_outcome	empty
phase_clicks	3	on_loc	C2	in_room	RIGHT	in_phase	TRN2
click_on	C3	in_room	RIGHT	in_phase	TRN2	at_time	403	with_outcome	empty
click_on	C3	in_room	RIGHT	in_phase	TRN2	at_time	437	with_outcome	empty
click_on	C3	in_room	RIGHT	in_phase	TRN2	at_time	478	with_outcome	empty
phase_clicks	3	on_loc	C3	in_room	RIGHT	in_phase	TRN2
click_on	C4	in_room	RIGHT	in_phase	TRN2	at_time	407	with_outcome	full
click_on	C4	in_room	RIGHT	in_phase	TRN2	at_time	442	with_outcome	empty
click_on	C4	in_room	RIGHT	in_phase	TRN2	at_time	488	with_outcome	full
phase_clicks	3	on_loc	C4	in_room	RIGHT	in_phase	TRN2
click_on	C5	in_room	RIGHT	in_phase	TRN2	at_time	425	with_outcome	empty
click_on	C5	in_room	RIGHT	in_phase	TRN2	at_time	465	with_outcome	empty
phase_clicks	2	on_loc	C5	in_room	RIGHT	in_phase	TRN2
click_on	C6	in_room	RIGHT	in_phase	TRN2	at_time	420	with_outcome	empty
click_on	C6	in_room	RIGHT	in_phase	TRN2	at_time	460	with_outcome	full
phase_clicks	2	on_loc	C6	in_room	RIGHT	in_phase	TRN2
click_on	C7	in_room	RIGHT	in_phase	TRN2	at_time	415	with_outcome	empty
click_on	C7	in_room	RIGHT	in_phase	TRN2	at_time	454	with_outcome	empty
phase_clicks	2	on_loc	C7	in_room	RIGHT	in_phase	TRN2
click_on	C8	in_room	RIGHT	in_phase	TRN2	at_time	411	with_outcome	empty
click_on	C8	in_room	RIGHT	in_phase	TRN2	at_time	448	with_outcome	empty
click_on	C8	in_room	RIGHT	in_phase	TRN2	at_time	493	with_outcome	empty
phase_clicks	3	on_loc	C8	in_room	RIGHT	in_phase	TRN2
phase_clicks	0	on_loc	CENTER	in_room	RIGHT	in_phase	TRN2
phase_clicks	0	on_loc	LEFT	in_room	CENTER	in_phase	TRN2
click_on	RIGHT	in_room	CENTER	in_phase	TRN2	at_time	387	with_outcome	open
phase_clicks	1	on_loc	RIGHT	in_room	CENTER	in_phase	TRN2
phase_clicks	0	on_loc	CENTER	in_room	CENTER	in_phase	TRN2
partial_time_spent	11	in_room	CENTER	in_phase	TST
partial_time_spent	45	in_room	LEFT	in_phase	TST
partial_time_spent	7	in_room	CENTER	in_phase	TST
partial_time_spent	49	in_room	RIGHT	in_phase	TST
partial_time_spent	19	in_room	CENTER	in_phase	TST
partial_time_spent	71	in_room	LEFT	in_phase	TST
partial_time_spent	7	in_room	CENTER	in_phase	TST
partial_time_spent	26	in_room	RIGHT	in_phase	TST
click_on	C1	in_room	LEFT	in_phase	TST	at_time	525	with_outcome	empty
click_on	C1	in_room	LEFT	in_phase	TST	at_time	560	with_outcome	empty
click_on	C1	in_room	LEFT	in_phase	TST	at_time	647	with_outcome	empty
click_on	C1	in_room	LEFT	in_phase	TST	at_time	693	with_outcome	empty
phase_clicks	4	on_loc	C1	in_room	LEFT	in_phase	TST
click_on	C2	in_room	LEFT	in_phase	TST	at_time	531	with_outcome	full
click_on	C2	in_room	LEFT	in_phase	TST	at_time	660	with_outcome	empty
click_on	C2	in_room	LEFT	in_phase	TST	at_time	697	with_outcome	empty
phase_clicks	3	on_loc	C2	in_room	LEFT	in_phase	TST
click_on	C3	in_room	LEFT	in_phase	TST	at_time	535	with_outcome	empty
click_on	C3	in_room	LEFT	in_phase	TST	at_time	664	with_outcome	empty
click_on	C3	in_room	LEFT	in_phase	TST	at_time	701	with_outcome	empty
phase_clicks	3	on_loc	C3	in_room	LEFT	in_phase	TST
click_on	C4	in_room	LEFT	in_phase	TST	at_time	539	with_outcome	empty
click_on	C4	in_room	LEFT	in_phase	TST	at_time	668	with_outcome	empty
click_on	C4	in_room	LEFT	in_phase	TST	at_time	706	with_outcome	empty
phase_clicks	3	on_loc	C4	in_room	LEFT	in_phase	TST
click_on	C5	in_room	LEFT	in_phase	TST	at_time	555	with_outcome	empty
click_on	C5	in_room	LEFT	in_phase	TST	at_time	651	with_outcome	empty
click_on	C5	in_room	LEFT	in_phase	TST	at_time	687	with_outcome	empty
phase_clicks	3	on_loc	C5	in_room	LEFT	in_phase	TST
click_on	C6	in_room	LEFT	in_phase	TST	at_time	551	with_outcome	empty
click_on	C6	in_room	LEFT	in_phase	TST	at_time	655	with_outcome	empty
click_on	C6	in_room	LEFT	in_phase	TST	at_time	683	with_outcome	empty
phase_clicks	3	on_loc	C6	in_room	LEFT	in_phase	TST
click_on	C7	in_room	LEFT	in_phase	TST	at_time	547	with_outcome	empty
click_on	C7	in_room	LEFT	in_phase	TST	at_time	677	with_outcome	empty
phase_clicks	2	on_loc	C7	in_room	LEFT	in_phase	TST
click_on	C8	in_room	LEFT	in_phase	TST	at_time	543	with_outcome	empty
click_on	C8	in_room	LEFT	in_phase	TST	at_time	673	with_outcome	empty
phase_clicks	2	on_loc	C8	in_room	LEFT	in_phase	TST
click_on	CENTER	in_room	LEFT	in_phase	TST	at_time	564	with_outcome	open
click_on	CENTER	in_room	LEFT	in_phase	TST	at_time	712	with_outcome	open
phase_clicks	2	on_loc	CENTER	in_room	LEFT	in_phase	TST
final_click_count	9	on_loc	C1	in_room	LEFT
final_click_count	8	on_loc	C2	in_room	LEFT
final_click_count	7	on_loc	C3	in_room	LEFT
final_click_count	7	on_loc	C4	in_room	LEFT
final_click_count	7	on_loc	C5	in_room	LEFT
final_click_count	6	on_loc	C6	in_room	LEFT
final_click_count	5	on_loc	C7	in_room	LEFT
final_click_count	6	on_loc	C8	in_room	LEFT
final_click_count	6	on_loc	CENTER	in_room	LEFT
click_on	C1	in_room	RIGHT	in_phase	TST	at_time	612	with_outcome	empty
click_on	C1	in_room	RIGHT	in_phase	TST	at_time	736	with_outcome	empty
phase_clicks	2	on_loc	C1	in_room	RIGHT	in_phase	TST
click_on	C2	in_room	RIGHT	in_phase	TST	at_time	607	with_outcome	empty
click_on	C2	in_room	RIGHT	in_phase	TST	at_time	740	with_outcome	empty
phase_clicks	2	on_loc	C2	in_room	RIGHT	in_phase	TST
click_on	C3	in_room	RIGHT	in_phase	TST	at_time	601	with_outcome	empty
phase_clicks	1	on_loc	C3	in_room	RIGHT	in_phase	TST
click_on	C4	in_room	RIGHT	in_phase	TST	at_time	595	with_outcome	full
phase_clicks	1	on_loc	C4	in_room	RIGHT	in_phase	TST
click_on	C5	in_room	RIGHT	in_phase	TST	at_time	578	with_outcome	empty
click_on	C5	in_room	RIGHT	in_phase	TST	at_time	616	with_outcome	empty
click_on	C5	in_room	RIGHT	in_phase	TST	at_time	728	with_outcome	empty
phase_clicks	3	on_loc	C5	in_room	RIGHT	in_phase	TST
click_on	C6	in_room	RIGHT	in_phase	TST	at_time	582	with_outcome	empty
click_on	C6	in_room	RIGHT	in_phase	TST	at_time	746	with_outcome	empty
phase_clicks	2	on_loc	C6	in_room	RIGHT	in_phase	TST
click_on	C7	in_room	RIGHT	in_phase	TST	at_time	585	with_outcome	empty
phase_clicks	1	on_loc	C7	in_room	RIGHT	in_phase	TST
click_on	C8	in_room	RIGHT	in_phase	TST	at_time	590	with_outcome	empty
phase_clicks	1	on_loc	C8	in_room	RIGHT	in_phase	TST
click_on	CENTER	in_room	RIGHT	in_phase	TST	at_time	621	with_outcome	open
phase_clicks	1	on_loc	CENTER	in_room	RIGHT	in_phase	TST
final_click_count	7	on_loc	C1	in_room	RIGHT
final_click_count	8	on_loc	C2	in_room	RIGHT
final_click_count	6	on_loc	C3	in_room	RIGHT
final_click_count	7	on_loc	C4	in_room	RIGHT
final_click_count	7	on_loc	C5	in_room	RIGHT
final_click_count	6	on_loc	C6	in_room	RIGHT
final_click_count	5	on_loc	C7	in_room	RIGHT
final_click_count	6	on_loc	C8	in_room	RIGHT
final_click_count	3	on_loc	CENTER	in_room	RIGHT
click_on	LEFT	in_room	CENTER	in_phase	TST	at_time	518	with_outcome	open
click_on	LEFT	in_room	CENTER	in_phase	TST	at_time	640	with_outcome	open
phase_clicks	2	on_loc	LEFT	in_room	CENTER	in_phase	TST
click_on	RIGHT	in_room	CENTER	in_phase	TST	at_time	571	with_outcome	open
click_on	RIGHT	in_room	CENTER	in_phase	TST	at_time	720	with_outcome	open
phase_clicks	2	on_loc	RIGHT	in_room	CENTER	in_phase	TST
phase_clicks	0	on_loc	CENTER	in_room	CENTER	in_phase	TST
final_click_count	4	on_loc	LEFT	in_room	CENTER
final_click_count	5	on_loc	RIGHT	in_room	CENTER
final_click_count	1	on_loc	CENTER	in_room	CENTER
final_score	21
tot_time_spent	126.0	in_room	RIGHT	in_phase	PRE
tot_time_spent	0.0	in_room	INSIDE	in_phase	PRE
tot_time_spent	28.0	in_room	CENTER	in_phase	PRE
tot_time_spent	82.0	in_room	LEFT	in_phase	PRE
tot_time_spent	75.0	in_room	RIGHT	in_phase	TST
tot_time_spent	0.0	in_room	INSIDE	in_phase	TST
tot_time_spent	44.0	in_room	CENTER	in_phase	TST
tot_time_spent	116.0	in_room	LEFT	in_phase	TST
