# Supplementary material for: Intolerance of uncertainty and conditioned place preference in opioid addiction
Source: PeerJ. 2018 May 21;6:e4775. doi: 10.7717/peerj.4775 (PMC5967368; doi:10.7717/peerj.4775)
Supplement: Supplemental Information 1 — Contains raw data files from the conditioned place preference task for each participant. [file peerj-06-4775-s001.zip › Radell et al. opioid cpp task data files/patients/fox3_RPA2016-6.txt]

fox_version	3
subject	RPA2016-6
experimenter	DP
condition	FOUR	room1 (right), room2 (left), low reward first
HI_REWARD_INC_FREQ	4000
HI_REWARD_MAX	80
LOW_REWARD_INC_AMNT	1
LOW_REWARD_MIN	0
LOW_REWARD_INC_FREQ	4000
TRN2_START_CNT	6
HI_REWARD_INC_AMNT	10
CNT_INC_FREQ	60
TRN1_START_CNT	4
END_GAME_CNT	12
HI_REWARD_MIN	0
TST_START_CNT	8
LOW_REWARD_MAX	5

partial_time_spent	6	in_room	CENTER	in_phase	PRE
partial_time_spent	39	in_room	RIGHT	in_phase	PRE
partial_time_spent	4	in_room	CENTER	in_phase	PRE
partial_time_spent	44	in_room	LEFT	in_phase	PRE
partial_time_spent	8	in_room	CENTER	in_phase	PRE
partial_time_spent	36	in_room	LEFT	in_phase	PRE
partial_time_spent	5	in_room	CENTER	in_phase	PRE
partial_time_spent	35	in_room	RIGHT	in_phase	PRE
partial_time_spent	7	in_room	CENTER	in_phase	PRE
partial_time_spent	37	in_room	LEFT	in_phase	PRE
partial_time_spent	4	in_room	CENTER	in_phase	PRE
partial_time_spent	9	in_room	RIGHT	in_phase	PRE
high_reward_room	RIGHT
click_on	C1	in_room	LEFT	in_phase	PRE	at_time	53	with_outcome	empty
click_on	C1	in_room	LEFT	in_phase	PRE	at_time	105	with_outcome	empty
click_on	C1	in_room	LEFT	in_phase	PRE	at_time	191	with_outcome	empty
phase_clicks	3	on_loc	C1	in_room	LEFT	in_phase	PRE
click_on	C2	in_room	LEFT	in_phase	PRE	at_time	88	with_outcome	empty
click_on	C2	in_room	LEFT	in_phase	PRE	at_time	109	with_outcome	empty
click_on	C2	in_room	LEFT	in_phase	PRE	at_time	199	with_outcome	empty
phase_clicks	3	on_loc	C2	in_room	LEFT	in_phase	PRE
click_on	C3	in_room	LEFT	in_phase	PRE	at_time	70	with_outcome	empty
click_on	C3	in_room	LEFT	in_phase	PRE	at_time	112	with_outcome	empty
click_on	C3	in_room	LEFT	in_phase	PRE	at_time	206	with_outcome	empty
phase_clicks	3	on_loc	C3	in_room	LEFT	in_phase	PRE
click_on	C4	in_room	LEFT	in_phase	PRE	at_time	58	with_outcome	empty
click_on	C4	in_room	LEFT	in_phase	PRE	at_time	116	with_outcome	empty
click_on	C4	in_room	LEFT	in_phase	PRE	at_time	218	with_outcome	empty
phase_clicks	3	on_loc	C4	in_room	LEFT	in_phase	PRE
click_on	C5	in_room	LEFT	in_phase	PRE	at_time	67	with_outcome	empty
click_on	C5	in_room	LEFT	in_phase	PRE	at_time	79	with_outcome	empty
click_on	C5	in_room	LEFT	in_phase	PRE	at_time	132	with_outcome	empty
click_on	C5	in_room	LEFT	in_phase	PRE	at_time	202	with_outcome	empty
phase_clicks	4	on_loc	C5	in_room	LEFT	in_phase	PRE
click_on	C6	in_room	LEFT	in_phase	PRE	at_time	128	with_outcome	empty
click_on	C6	in_room	LEFT	in_phase	PRE	at_time	210	with_outcome	empty
phase_clicks	2	on_loc	C6	in_room	LEFT	in_phase	PRE
click_on	C7	in_room	LEFT	in_phase	PRE	at_time	62	with_outcome	empty
click_on	C7	in_room	LEFT	in_phase	PRE	at_time	83	with_outcome	empty
click_on	C7	in_room	LEFT	in_phase	PRE	at_time	124	with_outcome	empty
click_on	C7	in_room	LEFT	in_phase	PRE	at_time	213	with_outcome	full
phase_clicks	4	on_loc	C7	in_room	LEFT	in_phase	PRE
click_on	C8	in_room	LEFT	in_phase	PRE	at_time	74	with_outcome	empty
click_on	C8	in_room	LEFT	in_phase	PRE	at_time	120	with_outcome	empty
click_on	C8	in_room	LEFT	in_phase	PRE	at_time	194	with_outcome	empty
phase_clicks	3	on_loc	C8	in_room	LEFT	in_phase	PRE
click_on	CENTER	in_room	LEFT	in_phase	PRE	at_time	91	with_outcome	open
click_on	CENTER	in_room	LEFT	in_phase	PRE	at_time	136	with_outcome	open
click_on	CENTER	in_room	LEFT	in_phase	PRE	at_time	222	with_outcome	open
phase_clicks	3	on_loc	CENTER	in_room	LEFT	in_phase	PRE
click_on	C1	in_room	RIGHT	in_phase	PRE	at_time	35	with_outcome	empty
click_on	C1	in_room	RIGHT	in_phase	PRE	at_time	147	with_outcome	empty
click_on	C1	in_room	RIGHT	in_phase	PRE	at_time	232	with_outcome	empty
phase_clicks	3	on_loc	C1	in_room	RIGHT	in_phase	PRE
click_on	C2	in_room	RIGHT	in_phase	PRE	at_time	9	with_outcome	empty
click_on	C2	in_room	RIGHT	in_phase	PRE	at_time	151	with_outcome	empty
phase_clicks	2	on_loc	C2	in_room	RIGHT	in_phase	PRE
click_on	C3	in_room	RIGHT	in_phase	PRE	at_time	27	with_outcome	empty
click_on	C3	in_room	RIGHT	in_phase	PRE	at_time	155	with_outcome	empty
phase_clicks	2	on_loc	C3	in_room	RIGHT	in_phase	PRE
click_on	C4	in_room	RIGHT	in_phase	PRE	at_time	12	with_outcome	empty
click_on	C4	in_room	RIGHT	in_phase	PRE	at_time	159	with_outcome	empty
phase_clicks	2	on_loc	C4	in_room	RIGHT	in_phase	PRE
click_on	C5	in_room	RIGHT	in_phase	PRE	at_time	19	with_outcome	empty
click_on	C5	in_room	RIGHT	in_phase	PRE	at_time	163	with_outcome	empty
phase_clicks	2	on_loc	C5	in_room	RIGHT	in_phase	PRE
click_on	C6	in_room	RIGHT	in_phase	PRE	at_time	16	with_outcome	empty
click_on	C6	in_room	RIGHT	in_phase	PRE	at_time	40	with_outcome	empty
click_on	C6	in_room	RIGHT	in_phase	PRE	at_time	167	with_outcome	empty
phase_clicks	3	on_loc	C6	in_room	RIGHT	in_phase	PRE
click_on	C7	in_room	RIGHT	in_phase	PRE	at_time	31	with_outcome	empty
click_on	C7	in_room	RIGHT	in_phase	PRE	at_time	169	with_outcome	empty
click_on	C7	in_room	RIGHT	in_phase	PRE	at_time	237	with_outcome	empty
phase_clicks	3	on_loc	C7	in_room	RIGHT	in_phase	PRE
click_on	C8	in_room	RIGHT	in_phase	PRE	at_time	23	with_outcome	empty
click_on	C8	in_room	RIGHT	in_phase	PRE	at_time	173	with_outcome	empty
phase_clicks	2	on_loc	C8	in_room	RIGHT	in_phase	PRE
click_on	CENTER	in_room	RIGHT	in_phase	PRE	at_time	42	with_outcome	open
click_on	CENTER	in_room	RIGHT	in_phase	PRE	at_time	177	with_outcome	open
phase_clicks	2	on_loc	CENTER	in_room	RIGHT	in_phase	PRE
click_on	LEFT	in_room	CENTER	in_phase	PRE	at_time	47	with_outcome	open
click_on	LEFT	in_room	CENTER	in_phase	PRE	at_time	99	with_outcome	open
click_on	LEFT	in_room	CENTER	in_phase	PRE	at_time	184	with_outcome	open
phase_clicks	3	on_loc	LEFT	in_room	CENTER	in_phase	PRE
click_on	RIGHT	in_room	CENTER	in_phase	PRE	at_time	3	with_outcome	open
click_on	RIGHT	in_room	CENTER	in_phase	PRE	at_time	142	with_outcome	open
click_on	RIGHT	in_room	CENTER	in_phase	PRE	at_time	227	with_outcome	open
phase_clicks	3	on_loc	RIGHT	in_room	CENTER	in_phase	PRE
phase_clicks	0	on_loc	CENTER	in_room	CENTER	in_phase	PRE
partial_time_spent	7	in_room	CENTER	in_phase	TRN1
partial_time_spent	112	in_room	LEFT	in_phase	TRN1
click_on	C1	in_room	LEFT	in_phase	TRN1	at_time	260	with_outcome	empty
click_on	C1	in_room	LEFT	in_phase	TRN1	at_time	300	with_outcome	empty
click_on	C1	in_room	LEFT	in_phase	TRN1	at_time	336	with_outcome	empty
phase_clicks	3	on_loc	C1	in_room	LEFT	in_phase	TRN1
click_on	C2	in_room	LEFT	in_phase	TRN1	at_time	279	with_outcome	empty
click_on	C2	in_room	LEFT	in_phase	TRN1	at_time	305	with_outcome	empty
click_on	C2	in_room	LEFT	in_phase	TRN1	at_time	344	with_outcome	empty
phase_clicks	3	on_loc	C2	in_room	LEFT	in_phase	TRN1
click_on	C3	in_room	LEFT	in_phase	TRN1	at_time	282	with_outcome	empty
click_on	C3	in_room	LEFT	in_phase	TRN1	at_time	309	with_outcome	empty
click_on	C3	in_room	LEFT	in_phase	TRN1	at_time	348	with_outcome	empty
phase_clicks	3	on_loc	C3	in_room	LEFT	in_phase	TRN1
click_on	C4	in_room	LEFT	in_phase	TRN1	at_time	268	with_outcome	empty
click_on	C4	in_room	LEFT	in_phase	TRN1	at_time	313	with_outcome	empty
click_on	C4	in_room	LEFT	in_phase	TRN1	at_time	355	with_outcome	empty
phase_clicks	3	on_loc	C4	in_room	LEFT	in_phase	TRN1
click_on	C5	in_room	LEFT	in_phase	TRN1	at_time	264	with_outcome	empty
click_on	C5	in_room	LEFT	in_phase	TRN1	at_time	286	with_outcome	empty
click_on	C5	in_room	LEFT	in_phase	TRN1	at_time	317	with_outcome	empty
click_on	C5	in_room	LEFT	in_phase	TRN1	at_time	359	with_outcome	empty
phase_clicks	4	on_loc	C5	in_room	LEFT	in_phase	TRN1
click_on	C6	in_room	LEFT	in_phase	TRN1	at_time	290	with_outcome	empty
click_on	C6	in_room	LEFT	in_phase	TRN1	at_time	321	with_outcome	empty
click_on	C6	in_room	LEFT	in_phase	TRN1	at_time	364	with_outcome	empty
phase_clicks	3	on_loc	C6	in_room	LEFT	in_phase	TRN1
click_on	C7	in_room	LEFT	in_phase	TRN1	at_time	294	with_outcome	empty
click_on	C7	in_room	LEFT	in_phase	TRN1	at_time	325	with_outcome	empty
click_on	C7	in_room	LEFT	in_phase	TRN1	at_time	368	with_outcome	empty
phase_clicks	3	on_loc	C7	in_room	LEFT	in_phase	TRN1
click_on	C8	in_room	LEFT	in_phase	TRN1	at_time	273	with_outcome	empty
click_on	C8	in_room	LEFT	in_phase	TRN1	at_time	329	with_outcome	empty
click_on	C8	in_room	LEFT	in_phase	TRN1	at_time	341	with_outcome	empty
phase_clicks	3	on_loc	C8	in_room	LEFT	in_phase	TRN1
click_on	CENTER	in_room	LEFT	in_phase	TRN1	at_time	334	with_outcome	locked
phase_clicks	1	on_loc	CENTER	in_room	LEFT	in_phase	TRN1
phase_clicks	0	on_loc	C1	in_room	RIGHT	in_phase	TRN1
phase_clicks	0	on_loc	C2	in_room	RIGHT	in_phase	TRN1
phase_clicks	0	on_loc	C3	in_room	RIGHT	in_phase	TRN1
phase_clicks	0	on_loc	C4	in_room	RIGHT	in_phase	TRN1
phase_clicks	0	on_loc	C5	in_room	RIGHT	in_phase	TRN1
phase_clicks	0	on_loc	C6	in_room	RIGHT	in_phase	TRN1
phase_clicks	0	on_loc	C7	in_room	RIGHT	in_phase	TRN1
phase_clicks	0	on_loc	C8	in_room	RIGHT	in_phase	TRN1
phase_clicks	0	on_loc	CENTER	in_room	RIGHT	in_phase	TRN1
click_on	LEFT	in_room	CENTER	in_phase	TRN1	at_time	254	with_outcome	open
phase_clicks	1	on_loc	LEFT	in_room	CENTER	in_phase	TRN1
phase_clicks	0	on_loc	RIGHT	in_room	CENTER	in_phase	TRN1
phase_clicks	0	on_loc	CENTER	in_room	CENTER	in_phase	TRN1
partial_time_spent	7	in_room	CENTER	in_phase	TRN2
partial_time_spent	111	in_room	RIGHT	in_phase	TRN2
phase_clicks	0	on_loc	C1	in_room	LEFT	in_phase	TRN2
phase_clicks	0	on_loc	C2	in_room	LEFT	in_phase	TRN2
phase_clicks	0	on_loc	C3	in_room	LEFT	in_phase	TRN2
phase_clicks	0	on_loc	C4	in_room	LEFT	in_phase	TRN2
phase_clicks	0	on_loc	C5	in_room	LEFT	in_phase	TRN2
phase_clicks	0	on_loc	C6	in_room	LEFT	in_phase	TRN2
phase_clicks	0	on_loc	C7	in_room	LEFT	in_phase	TRN2
phase_clicks	0	on_loc	C8	in_room	LEFT	in_phase	TRN2
phase_clicks	0	on_loc	CENTER	in_room	LEFT	in_phase	TRN2
click_on	C1	in_room	RIGHT	in_phase	TRN2	at_time	393	with_outcome	full
click_on	C1	in_room	RIGHT	in_phase	TRN2	at_time	434	with_outcome	full
click_on	C1	in_room	RIGHT	in_phase	TRN2	at_time	478	with_outcome	empty
phase_clicks	3	on_loc	C1	in_room	RIGHT	in_phase	TRN2
click_on	C2	in_room	RIGHT	in_phase	TRN2	at_time	405	with_outcome	full
click_on	C2	in_room	RIGHT	in_phase	TRN2	at_time	445	with_outcome	full
click_on	C2	in_room	RIGHT	in_phase	TRN2	at_time	486	with_outcome	full
phase_clicks	3	on_loc	C2	in_room	RIGHT	in_phase	TRN2
click_on	C3	in_room	RIGHT	in_phase	TRN2	at_time	414	with_outcome	full
click_on	C3	in_room	RIGHT	in_phase	TRN2	at_time	448	with_outcome	full
click_on	C3	in_room	RIGHT	in_phase	TRN2	at_time	494	with_outcome	empty
phase_clicks	3	on_loc	C3	in_room	RIGHT	in_phase	TRN2
click_on	C4	in_room	RIGHT	in_phase	TRN2	at_time	425	with_outcome	empty
click_on	C4	in_room	RIGHT	in_phase	TRN2	at_time	473	with_outcome	full
phase_clicks	2	on_loc	C4	in_room	RIGHT	in_phase	TRN2
click_on	C5	in_room	RIGHT	in_phase	TRN2	at_time	410	with_outcome	empty
click_on	C5	in_room	RIGHT	in_phase	TRN2	at_time	439	with_outcome	full
click_on	C5	in_room	RIGHT	in_phase	TRN2	at_time	452	with_outcome	empty
click_on	C5	in_room	RIGHT	in_phase	TRN2	at_time	482	with_outcome	full
phase_clicks	4	on_loc	C5	in_room	RIGHT	in_phase	TRN2
click_on	C6	in_room	RIGHT	in_phase	TRN2	at_time	418	with_outcome	full
click_on	C6	in_room	RIGHT	in_phase	TRN2	at_time	460	with_outcome	full
click_on	C6	in_room	RIGHT	in_phase	TRN2	at_time	491	with_outcome	empty
phase_clicks	3	on_loc	C6	in_room	RIGHT	in_phase	TRN2
click_on	C7	in_room	RIGHT	in_phase	TRN2	at_time	422	with_outcome	empty
click_on	C7	in_room	RIGHT	in_phase	TRN2	at_time	464	with_outcome	full
phase_clicks	2	on_loc	C7	in_room	RIGHT	in_phase	TRN2
click_on	C8	in_room	RIGHT	in_phase	TRN2	at_time	400	with_outcome	full
click_on	C8	in_room	RIGHT	in_phase	TRN2	at_time	469	with_outcome	full
click_on	C8	in_room	RIGHT	in_phase	TRN2	at_time	498	with_outcome	full
phase_clicks	3	on_loc	C8	in_room	RIGHT	in_phase	TRN2
phase_clicks	0	on_loc	CENTER	in_room	RIGHT	in_phase	TRN2
phase_clicks	0	on_loc	LEFT	in_room	CENTER	in_phase	TRN2
click_on	RIGHT	in_room	CENTER	in_phase	TRN2	at_time	385	with_outcome	open
phase_clicks	1	on_loc	RIGHT	in_room	CENTER	in_phase	TRN2
phase_clicks	0	on_loc	CENTER	in_room	CENTER	in_phase	TRN2
partial_time_spent	20	in_room	CENTER	in_phase	TST
partial_time_spent	51	in_room	LEFT	in_phase	TST
partial_time_spent	8	in_room	CENTER	in_phase	TST
partial_time_spent	44	in_room	RIGHT	in_phase	TST
partial_time_spent	5	in_room	CENTER	in_phase	TST
partial_time_spent	43	in_room	LEFT	in_phase	TST
partial_time_spent	5	in_room	CENTER	in_phase	TST
partial_time_spent	42	in_room	RIGHT	in_phase	TST
partial_time_spent	5	in_room	CENTER	in_phase	TST
partial_time_spent	12	in_room	LEFT	in_phase	TST
click_on	C1	in_room	LEFT	in_phase	TST	at_time	533	with_outcome	empty
click_on	C1	in_room	LEFT	in_phase	TST	at_time	644	with_outcome	empty
click_on	C1	in_room	LEFT	in_phase	TST	at_time	742	with_outcome	empty
phase_clicks	3	on_loc	C1	in_room	LEFT	in_phase	TST
click_on	C2	in_room	LEFT	in_phase	TST	at_time	546	with_outcome	empty
click_on	C2	in_room	LEFT	in_phase	TST	at_time	653	with_outcome	empty
click_on	C2	in_room	LEFT	in_phase	TST	at_time	748	with_outcome	empty
phase_clicks	3	on_loc	C2	in_room	LEFT	in_phase	TST
click_on	C3	in_room	LEFT	in_phase	TST	at_time	550	with_outcome	empty
click_on	C3	in_room	LEFT	in_phase	TST	at_time	669	with_outcome	empty
phase_clicks	2	on_loc	C3	in_room	LEFT	in_phase	TST
click_on	C4	in_room	LEFT	in_phase	TST	at_time	554	with_outcome	empty
click_on	C4	in_room	LEFT	in_phase	TST	at_time	664	with_outcome	empty
phase_clicks	2	on_loc	C4	in_room	LEFT	in_phase	TST
click_on	C5	in_room	LEFT	in_phase	TST	at_time	557	with_outcome	empty
click_on	C5	in_room	LEFT	in_phase	TST	at_time	657	with_outcome	empty
phase_clicks	2	on_loc	C5	in_room	LEFT	in_phase	TST
click_on	C6	in_room	LEFT	in_phase	TST	at_time	563	with_outcome	empty
click_on	C6	in_room	LEFT	in_phase	TST	at_time	660	with_outcome	empty
phase_clicks	2	on_loc	C6	in_room	LEFT	in_phase	TST
click_on	C7	in_room	LEFT	in_phase	TST	at_time	568	with_outcome	empty
click_on	C7	in_room	LEFT	in_phase	TST	at_time	673	with_outcome	empty
phase_clicks	2	on_loc	C7	in_room	LEFT	in_phase	TST
click_on	C8	in_room	LEFT	in_phase	TST	at_time	540	with_outcome	empty
click_on	C8	in_room	LEFT	in_phase	TST	at_time	574	with_outcome	empty
click_on	C8	in_room	LEFT	in_phase	TST	at_time	649	with_outcome	full
phase_clicks	3	on_loc	C8	in_room	LEFT	in_phase	TST
click_on	CENTER	in_room	LEFT	in_phase	TST	at_time	579	with_outcome	open
click_on	CENTER	in_room	LEFT	in_phase	TST	at_time	681	with_outcome	open
phase_clicks	2	on_loc	CENTER	in_room	LEFT	in_phase	TST
final_click_count	9	on_loc	C1	in_room	LEFT
final_click_count	9	on_loc	C2	in_room	LEFT
final_click_count	8	on_loc	C3	in_room	LEFT
final_click_count	8	on_loc	C4	in_room	LEFT
final_click_count	10	on_loc	C5	in_room	LEFT
final_click_count	7	on_loc	C6	in_room	LEFT
final_click_count	9	on_loc	C7	in_room	LEFT
final_click_count	9	on_loc	C8	in_room	LEFT
final_click_count	6	on_loc	CENTER	in_room	LEFT
click_on	C1	in_room	RIGHT	in_phase	TST	at_time	595	with_outcome	empty
click_on	C1	in_room	RIGHT	in_phase	TST	at_time	693	with_outcome	empty
phase_clicks	2	on_loc	C1	in_room	RIGHT	in_phase	TST
click_on	C2	in_room	RIGHT	in_phase	TST	at_time	606	with_outcome	empty
click_on	C2	in_room	RIGHT	in_phase	TST	at_time	702	with_outcome	empty
phase_clicks	2	on_loc	C2	in_room	RIGHT	in_phase	TST
click_on	C3	in_room	RIGHT	in_phase	TST	at_time	614	with_outcome	empty
click_on	C3	in_room	RIGHT	in_phase	TST	at_time	706	with_outcome	empty
phase_clicks	2	on_loc	C3	in_room	RIGHT	in_phase	TST
click_on	C4	in_room	RIGHT	in_phase	TST	at_time	622	with_outcome	empty
click_on	C4	in_room	RIGHT	in_phase	TST	at_time	709	with_outcome	empty
phase_clicks	2	on_loc	C4	in_room	RIGHT	in_phase	TST
click_on	C5	in_room	RIGHT	in_phase	TST	at_time	599	with_outcome	empty
click_on	C5	in_room	RIGHT	in_phase	TST	at_time	713	with_outcome	empty
phase_clicks	2	on_loc	C5	in_room	RIGHT	in_phase	TST
click_on	C6	in_room	RIGHT	in_phase	TST	at_time	610	with_outcome	empty
click_on	C6	in_room	RIGHT	in_phase	TST	at_time	717	with_outcome	empty
phase_clicks	2	on_loc	C6	in_room	RIGHT	in_phase	TST
click_on	C7	in_room	RIGHT	in_phase	TST	at_time	619	with_outcome	empty
click_on	C7	in_room	RIGHT	in_phase	TST	at_time	720	with_outcome	empty
phase_clicks	2	on_loc	C7	in_room	RIGHT	in_phase	TST
click_on	C8	in_room	RIGHT	in_phase	TST	at_time	627	with_outcome	empty
click_on	C8	in_room	RIGHT	in_phase	TST	at_time	698	with_outcome	empty
click_on	C8	in_room	RIGHT	in_phase	TST	at_time	725	with_outcome	empty
phase_clicks	3	on_loc	C8	in_room	RIGHT	in_phase	TST
click_on	CENTER	in_room	RIGHT	in_phase	TST	at_time	633	with_outcome	open
click_on	CENTER	in_room	RIGHT	in_phase	TST	at_time	729	with_outcome	open
phase_clicks	2	on_loc	CENTER	in_room	RIGHT	in_phase	TST
final_click_count	8	on_loc	C1	in_room	RIGHT
final_click_count	7	on_loc	C2	in_room	RIGHT
final_click_count	7	on_loc	C3	in_room	RIGHT
final_click_count	6	on_loc	C4	in_room	RIGHT
final_click_count	8	on_loc	C5	in_room	RIGHT
final_click_count	8	on_loc	C6	in_room	RIGHT
final_click_count	7	on_loc	C7	in_room	RIGHT
final_click_count	8	on_loc	C8	in_room	RIGHT
final_click_count	4	on_loc	CENTER	in_room	RIGHT
click_on	LEFT	in_room	CENTER	in_phase	TST	at_time	528	with_outcome	open
click_on	LEFT	in_room	CENTER	in_phase	TST	at_time	638	with_outcome	open
click_on	LEFT	in_room	CENTER	in_phase	TST	at_time	734	with_outcome	open
phase_clicks	3	on_loc	LEFT	in_room	CENTER	in_phase	TST
click_on	RIGHT	in_room	CENTER	in_phase	TST	at_time	588	with_outcome	open
click_on	RIGHT	in_room	CENTER	in_phase	TST	at_time	687	with_outcome	open
phase_clicks	2	on_loc	RIGHT	in_room	CENTER	in_phase	TST
phase_clicks	0	on_loc	CENTER	in_room	CENTER	in_phase	TST
final_click_count	7	on_loc	LEFT	in_room	CENTER
final_click_count	6	on_loc	RIGHT	in_room	CENTER
final_click_count	1	on_loc	CENTER	in_room	CENTER
final_score	18
tot_time_spent	117.0	in_room	LEFT	in_phase	PRE
tot_time_spent	83.0	in_room	RIGHT	in_phase	PRE
tot_time_spent	0.0	in_room	INSIDE	in_phase	PRE
tot_time_spent	34.0	in_room	CENTER	in_phase	PRE
tot_time_spent	106.0	in_room	LEFT	in_phase	TST
tot_time_spent	86.0	in_room	RIGHT	in_phase	TST
tot_time_spent	0.0	in_room	INSIDE	in_phase	TST
tot_time_spent	43.0	in_room	CENTER	in_phase	TST
