# Supplementary material for: Intolerance of uncertainty and conditioned place preference in opioid addiction
Source: PeerJ. 2018 May 21;6:e4775. doi: 10.7717/peerj.4775 (PMC5967368; doi:10.7717/peerj.4775)
Supplement: Supplemental Information 1 — Contains raw data files from the conditioned place preference task for each participant. [file peerj-06-4775-s001.zip › Radell et al. opioid cpp task data files/patients/fox3_RPA2016-9.txt]

fox_version	3
subject	RPA2016-9
experimenter	BF
condition	FOUR	room1 (right), room2 (left), low reward first
LOW_REWARD_MAX	5
TRN2_START_CNT	6
HI_REWARD_MAX	80
TST_START_CNT	8
END_GAME_CNT	12
LOW_REWARD_INC_FREQ	4000
CNT_INC_FREQ	60
HI_REWARD_INC_AMNT	10
LOW_REWARD_INC_AMNT	1
HI_REWARD_MIN	0
LOW_REWARD_MIN	0
HI_REWARD_INC_FREQ	4000
TRN1_START_CNT	4

partial_time_spent	7	in_room	CENTER	in_phase	PRE
partial_time_spent	26	in_room	LEFT	in_phase	PRE
partial_time_spent	5	in_room	CENTER	in_phase	PRE
partial_time_spent	29	in_room	RIGHT	in_phase	PRE
partial_time_spent	8	in_room	CENTER	in_phase	PRE
partial_time_spent	57	in_room	LEFT	in_phase	PRE
partial_time_spent	9	in_room	CENTER	in_phase	PRE
partial_time_spent	94	in_room	RIGHT	in_phase	PRE
high_reward_room	LEFT
click_on	C1	in_room	LEFT	in_phase	PRE	at_time	106	with_outcome	empty
phase_clicks	1	on_loc	C1	in_room	LEFT	in_phase	PRE
click_on	C2	in_room	LEFT	in_phase	PRE	at_time	81	with_outcome	empty
click_on	C2	in_room	LEFT	in_phase	PRE	at_time	110	with_outcome	empty
phase_clicks	2	on_loc	C2	in_room	LEFT	in_phase	PRE
click_on	C3	in_room	LEFT	in_phase	PRE	at_time	23	with_outcome	empty
phase_clicks	1	on_loc	C3	in_room	LEFT	in_phase	PRE
click_on	C4	in_room	LEFT	in_phase	PRE	at_time	97	with_outcome	empty
phase_clicks	1	on_loc	C4	in_room	LEFT	in_phase	PRE
click_on	C5	in_room	LEFT	in_phase	PRE	at_time	12	with_outcome	empty
click_on	C5	in_room	LEFT	in_phase	PRE	at_time	86	with_outcome	empty
click_on	C5	in_room	LEFT	in_phase	PRE	at_time	113	with_outcome	empty
phase_clicks	3	on_loc	C5	in_room	LEFT	in_phase	PRE
click_on	C6	in_room	LEFT	in_phase	PRE	at_time	118	with_outcome	empty
phase_clicks	1	on_loc	C6	in_room	LEFT	in_phase	PRE
click_on	C7	in_room	LEFT	in_phase	PRE	at_time	91	with_outcome	empty
click_on	C7	in_room	LEFT	in_phase	PRE	at_time	121	with_outcome	empty
phase_clicks	2	on_loc	C7	in_room	LEFT	in_phase	PRE
click_on	C8	in_room	LEFT	in_phase	PRE	at_time	16	with_outcome	empty
click_on	C8	in_room	LEFT	in_phase	PRE	at_time	125	with_outcome	empty
phase_clicks	2	on_loc	C8	in_room	LEFT	in_phase	PRE
click_on	CENTER	in_room	LEFT	in_phase	PRE	at_time	30	with_outcome	open
click_on	CENTER	in_room	LEFT	in_phase	PRE	at_time	132	with_outcome	open
phase_clicks	2	on_loc	CENTER	in_room	LEFT	in_phase	PRE
click_on	C1	in_room	RIGHT	in_phase	PRE	at_time	43	with_outcome	empty
click_on	C1	in_room	RIGHT	in_phase	PRE	at_time	62	with_outcome	empty
click_on	C1	in_room	RIGHT	in_phase	PRE	at_time	169	with_outcome	full
click_on	C1	in_room	RIGHT	in_phase	PRE	at_time	193	with_outcome	empty
click_on	C1	in_room	RIGHT	in_phase	PRE	at_time	205	with_outcome	empty
phase_clicks	5	on_loc	C1	in_room	RIGHT	in_phase	PRE
click_on	C2	in_room	RIGHT	in_phase	PRE	at_time	185	with_outcome	empty
click_on	C2	in_room	RIGHT	in_phase	PRE	at_time	226	with_outcome	full
phase_clicks	2	on_loc	C2	in_room	RIGHT	in_phase	PRE
click_on	C3	in_room	RIGHT	in_phase	PRE	at_time	175	with_outcome	empty
click_on	C3	in_room	RIGHT	in_phase	PRE	at_time	229	with_outcome	empty
phase_clicks	2	on_loc	C3	in_room	RIGHT	in_phase	PRE
click_on	C4	in_room	RIGHT	in_phase	PRE	at_time	47	with_outcome	empty
click_on	C4	in_room	RIGHT	in_phase	PRE	at_time	162	with_outcome	empty
click_on	C4	in_room	RIGHT	in_phase	PRE	at_time	188	with_outcome	empty
click_on	C4	in_room	RIGHT	in_phase	PRE	at_time	209	with_outcome	empty
phase_clicks	4	on_loc	C4	in_room	RIGHT	in_phase	PRE
click_on	C5	in_room	RIGHT	in_phase	PRE	at_time	57	with_outcome	empty
click_on	C5	in_room	RIGHT	in_phase	PRE	at_time	150	with_outcome	empty
click_on	C5	in_room	RIGHT	in_phase	PRE	at_time	216	with_outcome	full
click_on	C5	in_room	RIGHT	in_phase	PRE	at_time	234	with_outcome	empty
phase_clicks	4	on_loc	C5	in_room	RIGHT	in_phase	PRE
click_on	C6	in_room	RIGHT	in_phase	PRE	at_time	213	with_outcome	empty
phase_clicks	1	on_loc	C6	in_room	RIGHT	in_phase	PRE
click_on	C7	in_room	RIGHT	in_phase	PRE	at_time	52	with_outcome	empty
click_on	C7	in_room	RIGHT	in_phase	PRE	at_time	157	with_outcome	empty
click_on	C7	in_room	RIGHT	in_phase	PRE	at_time	181	with_outcome	empty
click_on	C7	in_room	RIGHT	in_phase	PRE	at_time	199	with_outcome	empty
click_on	C7	in_room	RIGHT	in_phase	PRE	at_time	222	with_outcome	empty
phase_clicks	5	on_loc	C7	in_room	RIGHT	in_phase	PRE
phase_clicks	0	on_loc	C8	in_room	RIGHT	in_phase	PRE
click_on	CENTER	in_room	RIGHT	in_phase	PRE	at_time	66	with_outcome	open
phase_clicks	1	on_loc	CENTER	in_room	RIGHT	in_phase	PRE
click_on	LEFT	in_room	CENTER	in_phase	PRE	at_time	3	with_outcome	open
click_on	LEFT	in_room	CENTER	in_phase	PRE	at_time	74	with_outcome	open
phase_clicks	2	on_loc	LEFT	in_room	CENTER	in_phase	PRE
click_on	RIGHT	in_room	CENTER	in_phase	PRE	at_time	36	with_outcome	open
click_on	RIGHT	in_room	CENTER	in_phase	PRE	at_time	142	with_outcome	open
phase_clicks	2	on_loc	RIGHT	in_room	CENTER	in_phase	PRE
phase_clicks	0	on_loc	CENTER	in_room	CENTER	in_phase	PRE
partial_time_spent	14	in_room	CENTER	in_phase	TRN1
partial_time_spent	105	in_room	RIGHT	in_phase	TRN1
phase_clicks	0	on_loc	C1	in_room	LEFT	in_phase	TRN1
phase_clicks	0	on_loc	C2	in_room	LEFT	in_phase	TRN1
phase_clicks	0	on_loc	C3	in_room	LEFT	in_phase	TRN1
phase_clicks	0	on_loc	C4	in_room	LEFT	in_phase	TRN1
phase_clicks	0	on_loc	C5	in_room	LEFT	in_phase	TRN1
phase_clicks	0	on_loc	C6	in_room	LEFT	in_phase	TRN1
phase_clicks	0	on_loc	C7	in_room	LEFT	in_phase	TRN1
phase_clicks	0	on_loc	C8	in_room	LEFT	in_phase	TRN1
phase_clicks	0	on_loc	CENTER	in_room	LEFT	in_phase	TRN1
click_on	C1	in_room	RIGHT	in_phase	TRN1	at_time	325	with_outcome	empty
click_on	C1	in_room	RIGHT	in_phase	TRN1	at_time	343	with_outcome	empty
phase_clicks	2	on_loc	C1	in_room	RIGHT	in_phase	TRN1
click_on	C2	in_room	RIGHT	in_phase	TRN1	at_time	273	with_outcome	empty
click_on	C2	in_room	RIGHT	in_phase	TRN1	at_time	335	with_outcome	empty
click_on	C2	in_room	RIGHT	in_phase	TRN1	at_time	366	with_outcome	empty
phase_clicks	3	on_loc	C2	in_room	RIGHT	in_phase	TRN1
click_on	C3	in_room	RIGHT	in_phase	TRN1	at_time	284	with_outcome	empty
click_on	C3	in_room	RIGHT	in_phase	TRN1	at_time	308	with_outcome	empty
phase_clicks	2	on_loc	C3	in_room	RIGHT	in_phase	TRN1
click_on	C4	in_room	RIGHT	in_phase	TRN1	at_time	289	with_outcome	empty
click_on	C4	in_room	RIGHT	in_phase	TRN1	at_time	304	with_outcome	empty
click_on	C4	in_room	RIGHT	in_phase	TRN1	at_time	330	with_outcome	empty
click_on	C4	in_room	RIGHT	in_phase	TRN1	at_time	360	with_outcome	empty
phase_clicks	4	on_loc	C4	in_room	RIGHT	in_phase	TRN1
click_on	C5	in_room	RIGHT	in_phase	TRN1	at_time	299	with_outcome	empty
click_on	C5	in_room	RIGHT	in_phase	TRN1	at_time	313	with_outcome	empty
click_on	C5	in_room	RIGHT	in_phase	TRN1	at_time	356	with_outcome	empty
phase_clicks	3	on_loc	C5	in_room	RIGHT	in_phase	TRN1
click_on	C6	in_room	RIGHT	in_phase	TRN1	at_time	270	with_outcome	empty
click_on	C6	in_room	RIGHT	in_phase	TRN1	at_time	321	with_outcome	empty
click_on	C6	in_room	RIGHT	in_phase	TRN1	at_time	341	with_outcome	empty
phase_clicks	3	on_loc	C6	in_room	RIGHT	in_phase	TRN1
click_on	C7	in_room	RIGHT	in_phase	TRN1	at_time	369	with_outcome	empty
phase_clicks	1	on_loc	C7	in_room	RIGHT	in_phase	TRN1
click_on	C8	in_room	RIGHT	in_phase	TRN1	at_time	278	with_outcome	empty
click_on	C8	in_room	RIGHT	in_phase	TRN1	at_time	295	with_outcome	empty
click_on	C8	in_room	RIGHT	in_phase	TRN1	at_time	347	with_outcome	empty
phase_clicks	3	on_loc	C8	in_room	RIGHT	in_phase	TRN1
phase_clicks	0	on_loc	CENTER	in_room	RIGHT	in_phase	TRN1
click_on	LEFT	in_room	CENTER	in_phase	TRN1	at_time	255	with_outcome	locked
phase_clicks	1	on_loc	LEFT	in_room	CENTER	in_phase	TRN1
click_on	RIGHT	in_room	CENTER	in_phase	TRN1	at_time	261	with_outcome	open
phase_clicks	1	on_loc	RIGHT	in_room	CENTER	in_phase	TRN1
phase_clicks	0	on_loc	CENTER	in_room	CENTER	in_phase	TRN1
partial_time_spent	6	in_room	CENTER	in_phase	TRN2
partial_time_spent	112	in_room	LEFT	in_phase	TRN2
click_on	C1	in_room	LEFT	in_phase	TRN2	at_time	391	with_outcome	full
click_on	C1	in_room	LEFT	in_phase	TRN2	at_time	408	with_outcome	full
click_on	C1	in_room	LEFT	in_phase	TRN2	at_time	432	with_outcome	full
click_on	C1	in_room	LEFT	in_phase	TRN2	at_time	494	with_outcome	full
phase_clicks	4	on_loc	C1	in_room	LEFT	in_phase	TRN2
click_on	C2	in_room	LEFT	in_phase	TRN2	at_time	401	with_outcome	full
click_on	C2	in_room	LEFT	in_phase	TRN2	at_time	417	with_outcome	empty
phase_clicks	2	on_loc	C2	in_room	LEFT	in_phase	TRN2
click_on	C3	in_room	LEFT	in_phase	TRN2	at_time	396	with_outcome	full
click_on	C3	in_room	LEFT	in_phase	TRN2	at_time	459	with_outcome	full
click_on	C3	in_room	LEFT	in_phase	TRN2	at_time	499	with_outcome	full
phase_clicks	3	on_loc	C3	in_room	LEFT	in_phase	TRN2
click_on	C4	in_room	LEFT	in_phase	TRN2	at_time	425	with_outcome	full
click_on	C4	in_room	LEFT	in_phase	TRN2	at_time	444	with_outcome	empty
click_on	C4	in_room	LEFT	in_phase	TRN2	at_time	471	with_outcome	full
click_on	C4	in_room	LEFT	in_phase	TRN2	at_time	489	with_outcome	full
phase_clicks	4	on_loc	C4	in_room	LEFT	in_phase	TRN2
click_on	C5	in_room	LEFT	in_phase	TRN2	at_time	403	with_outcome	full
click_on	C5	in_room	LEFT	in_phase	TRN2	at_time	449	with_outcome	empty
click_on	C5	in_room	LEFT	in_phase	TRN2	at_time	466	with_outcome	full
phase_clicks	3	on_loc	C5	in_room	LEFT	in_phase	TRN2
phase_clicks	0	on_loc	C6	in_room	LEFT	in_phase	TRN2
click_on	C7	in_room	LEFT	in_phase	TRN2	at_time	413	with_outcome	empty
click_on	C7	in_room	LEFT	in_phase	TRN2	at_time	438	with_outcome	empty
click_on	C7	in_room	LEFT	in_phase	TRN2	at_time	452	with_outcome	full
click_on	C7	in_room	LEFT	in_phase	TRN2	at_time	481	with_outcome	empty
phase_clicks	4	on_loc	C7	in_room	LEFT	in_phase	TRN2
click_on	C8	in_room	LEFT	in_phase	TRN2	at_time	420	with_outcome	full
click_on	C8	in_room	LEFT	in_phase	TRN2	at_time	463	with_outcome	full
click_on	C8	in_room	LEFT	in_phase	TRN2	at_time	486	with_outcome	full
phase_clicks	3	on_loc	C8	in_room	LEFT	in_phase	TRN2
phase_clicks	0	on_loc	CENTER	in_room	LEFT	in_phase	TRN2
phase_clicks	0	on_loc	C1	in_room	RIGHT	in_phase	TRN2
phase_clicks	0	on_loc	C2	in_room	RIGHT	in_phase	TRN2
phase_clicks	0	on_loc	C3	in_room	RIGHT	in_phase	TRN2
phase_clicks	0	on_loc	C4	in_room	RIGHT	in_phase	TRN2
phase_clicks	0	on_loc	C5	in_room	RIGHT	in_phase	TRN2
phase_clicks	0	on_loc	C6	in_room	RIGHT	in_phase	TRN2
phase_clicks	0	on_loc	C7	in_room	RIGHT	in_phase	TRN2
phase_clicks	0	on_loc	C8	in_room	RIGHT	in_phase	TRN2
phase_clicks	0	on_loc	CENTER	in_room	RIGHT	in_phase	TRN2
click_on	LEFT	in_room	CENTER	in_phase	TRN2	at_time	383	with_outcome	open
phase_clicks	1	on_loc	LEFT	in_room	CENTER	in_phase	TRN2
phase_clicks	0	on_loc	RIGHT	in_room	CENTER	in_phase	TRN2
phase_clicks	0	on_loc	CENTER	in_room	CENTER	in_phase	TRN2
partial_time_spent	8	in_room	CENTER	in_phase	TST
partial_time_spent	104	in_room	RIGHT	in_phase	TST
partial_time_spent	6	in_room	CENTER	in_phase	TST
partial_time_spent	6	in_room	LEFT	in_phase	TST
partial_time_spent	5	in_room	CENTER	in_phase	TST
partial_time_spent	55	in_room	LEFT	in_phase	TST
partial_time_spent	7	in_room	CENTER	in_phase	TST
partial_time_spent	44	in_room	RIGHT	in_phase	TST
click_on	C1	in_room	LEFT	in_phase	TST	at_time	670	with_outcome	empty
click_on	C1	in_room	LEFT	in_phase	TST	at_time	680	with_outcome	empty
phase_clicks	2	on_loc	C1	in_room	LEFT	in_phase	TST
click_on	C2	in_room	LEFT	in_phase	TST	at_time	686	with_outcome	empty
phase_clicks	1	on_loc	C2	in_room	LEFT	in_phase	TST
phase_clicks	0	on_loc	C3	in_room	LEFT	in_phase	TST
click_on	C4	in_room	LEFT	in_phase	TST	at_time	660	with_outcome	empty
click_on	C4	in_room	LEFT	in_phase	TST	at_time	676	with_outcome	empty
phase_clicks	2	on_loc	C4	in_room	LEFT	in_phase	TST
click_on	C5	in_room	LEFT	in_phase	TST	at_time	646	with_outcome	empty
phase_clicks	1	on_loc	C5	in_room	LEFT	in_phase	TST
click_on	C6	in_room	LEFT	in_phase	TST	at_time	651	with_outcome	empty
click_on	C6	in_room	LEFT	in_phase	TST	at_time	666	with_outcome	empty
phase_clicks	2	on_loc	C6	in_room	LEFT	in_phase	TST
click_on	C7	in_room	LEFT	in_phase	TST	at_time	654	with_outcome	empty
phase_clicks	1	on_loc	C7	in_room	LEFT	in_phase	TST
phase_clicks	0	on_loc	C8	in_room	LEFT	in_phase	TST
click_on	CENTER	in_room	LEFT	in_phase	TST	at_time	633	with_outcome	open
click_on	CENTER	in_room	LEFT	in_phase	TST	at_time	694	with_outcome	open
phase_clicks	2	on_loc	CENTER	in_room	LEFT	in_phase	TST
final_click_count	7	on_loc	C1	in_room	LEFT
final_click_count	5	on_loc	C2	in_room	LEFT
final_click_count	4	on_loc	C3	in_room	LEFT
final_click_count	7	on_loc	C4	in_room	LEFT
final_click_count	7	on_loc	C5	in_room	LEFT
final_click_count	3	on_loc	C6	in_room	LEFT
final_click_count	7	on_loc	C7	in_room	LEFT
final_click_count	5	on_loc	C8	in_room	LEFT
final_click_count	4	on_loc	CENTER	in_room	LEFT
click_on	C1	in_room	RIGHT	in_phase	TST	at_time	528	with_outcome	empty
click_on	C1	in_room	RIGHT	in_phase	TST	at_time	553	with_outcome	empty
click_on	C1	in_room	RIGHT	in_phase	TST	at_time	604	with_outcome	empty
click_on	C1	in_room	RIGHT	in_phase	TST	at_time	709	with_outcome	empty
phase_clicks	4	on_loc	C1	in_room	RIGHT	in_phase	TST
click_on	C2	in_room	RIGHT	in_phase	TST	at_time	572	with_outcome	empty
click_on	C2	in_room	RIGHT	in_phase	TST	at_time	600	with_outcome	empty
click_on	C2	in_room	RIGHT	in_phase	TST	at_time	717	with_outcome	empty
click_on	C2	in_room	RIGHT	in_phase	TST	at_time	738	with_outcome	empty
click_on	C2	in_room	RIGHT	in_phase	TST	at_time	746	with_outcome	empty
phase_clicks	5	on_loc	C2	in_room	RIGHT	in_phase	TST
click_on	C3	in_room	RIGHT	in_phase	TST	at_time	533	with_outcome	empty
click_on	C3	in_room	RIGHT	in_phase	TST	at_time	560	with_outcome	empty
click_on	C3	in_room	RIGHT	in_phase	TST	at_time	590	with_outcome	empty
click_on	C3	in_room	RIGHT	in_phase	TST	at_time	724	with_outcome	empty
phase_clicks	4	on_loc	C3	in_room	RIGHT	in_phase	TST
click_on	C4	in_room	RIGHT	in_phase	TST	at_time	548	with_outcome	empty
click_on	C4	in_room	RIGHT	in_phase	TST	at_time	586	with_outcome	empty
click_on	C4	in_room	RIGHT	in_phase	TST	at_time	733	with_outcome	empty
click_on	C4	in_room	RIGHT	in_phase	TST	at_time	741	with_outcome	empty
phase_clicks	4	on_loc	C4	in_room	RIGHT	in_phase	TST
click_on	C5	in_room	RIGHT	in_phase	TST	at_time	544	with_outcome	empty
click_on	C5	in_room	RIGHT	in_phase	TST	at_time	557	with_outcome	empty
click_on	C5	in_room	RIGHT	in_phase	TST	at_time	609	with_outcome	empty
click_on	C5	in_room	RIGHT	in_phase	TST	at_time	719	with_outcome	empty
phase_clicks	4	on_loc	C5	in_room	RIGHT	in_phase	TST
click_on	C6	in_room	RIGHT	in_phase	TST	at_time	577	with_outcome	empty
phase_clicks	1	on_loc	C6	in_room	RIGHT	in_phase	TST
click_on	C7	in_room	RIGHT	in_phase	TST	at_time	523	with_outcome	empty
click_on	C7	in_room	RIGHT	in_phase	TST	at_time	565	with_outcome	empty
click_on	C7	in_room	RIGHT	in_phase	TST	at_time	613	with_outcome	empty
click_on	C7	in_room	RIGHT	in_phase	TST	at_time	713	with_outcome	empty
click_on	C7	in_room	RIGHT	in_phase	TST	at_time	728	with_outcome	empty
phase_clicks	5	on_loc	C7	in_room	RIGHT	in_phase	TST
click_on	C8	in_room	RIGHT	in_phase	TST	at_time	538	with_outcome	empty
click_on	C8	in_room	RIGHT	in_phase	TST	at_time	581	with_outcome	empty
click_on	C8	in_room	RIGHT	in_phase	TST	at_time	596	with_outcome	empty
phase_clicks	3	on_loc	C8	in_room	RIGHT	in_phase	TST
click_on	CENTER	in_room	RIGHT	in_phase	TST	at_time	619	with_outcome	open
phase_clicks	1	on_loc	CENTER	in_room	RIGHT	in_phase	TST
final_click_count	11	on_loc	C1	in_room	RIGHT
final_click_count	10	on_loc	C2	in_room	RIGHT
final_click_count	8	on_loc	C3	in_room	RIGHT
final_click_count	12	on_loc	C4	in_room	RIGHT
final_click_count	11	on_loc	C5	in_room	RIGHT
final_click_count	5	on_loc	C6	in_room	RIGHT
final_click_count	11	on_loc	C7	in_room	RIGHT
final_click_count	6	on_loc	C8	in_room	RIGHT
final_click_count	2	on_loc	CENTER	in_room	RIGHT
click_on	LEFT	in_room	CENTER	in_phase	TST	at_time	626	with_outcome	open
click_on	LEFT	in_room	CENTER	in_phase	TST	at_time	639	with_outcome	open
phase_clicks	2	on_loc	LEFT	in_room	CENTER	in_phase	TST
click_on	RIGHT	in_room	CENTER	in_phase	TST	at_time	515	with_outcome	open
click_on	RIGHT	in_room	CENTER	in_phase	TST	at_time	702	with_outcome	open
phase_clicks	2	on_loc	RIGHT	in_room	CENTER	in_phase	TST
phase_clicks	0	on_loc	CENTER	in_room	CENTER	in_phase	TST
final_click_count	6	on_loc	LEFT	in_room	CENTER
final_click_count	5	on_loc	RIGHT	in_room	CENTER
final_click_count	1	on_loc	CENTER	in_room	CENTER
final_score	20
tot_time_spent	29.0	in_room	CENTER	in_phase	PRE
tot_time_spent	83.0	in_room	LEFT	in_phase	PRE
tot_time_spent	0.0	in_room	INSIDE	in_phase	PRE
tot_time_spent	123.0	in_room	RIGHT	in_phase	PRE
tot_time_spent	26.0	in_room	CENTER	in_phase	TST
tot_time_spent	61.0	in_room	LEFT	in_phase	TST
tot_time_spent	0.0	in_room	INSIDE	in_phase	TST
tot_time_spent	148.0	in_room	RIGHT	in_phase	TST
